# Supplementary material for: 1700029I15Rik orchestrates the biosynthesis of acrosomal membrane proteins required for sperm–egg interaction
Source: Proc Natl Acad Sci U S A. 2023 Feb 14;120(8):e2207263120. doi: 10.1073/pnas.2207263120 (PMC9974436; doi:10.1073/pnas.2207263120)
Supplement: Supplementary file 2 — Dataset S01 (XLSX) [file pnas.2207263120.sd01.xlsx]

## Sheet: 1. Agarose IP #1
1700029I15Rik_Agarose_#1
Experiment: 1700029I15Rik_Agarose_#1
	Peak List Generator: unknown
		Version: unknown
		Charge States Calculated: unknown
		Deisotoped: unknown
		Textual Annotation: unknown
	Database Set: 1 Database
		Database Name: the Uniprot_MusMusculus_20201110 database
			Version: unknown
			Taxonomy: All Entries
			Number of Proteins: 88017
		Does database contain common contaminants?: unknown
	Search Engine Set: 1 Search Engine
		Search Engine: Mascot
			Version: 2.7.0
			Samples: All Samples
			Fragment Tolerance: 0.050 Da (Monoisotopic)
			Parent Tolerance: 15 PPM (Monoisotopic)
			Fixed Modifications: +57 on C (Carbamidomethyl)
			Variable Modifications: +1 on NQ (Deamidated), +16 on M (Oxidation), +42 on Peptide N-Terminal (Acetyl)
			Database: the Uniprot_MusMusculus_20201110 database (unknown version, 88017 entries)
			Digestion Enzyme: Trypsin
			Max Missed Cleavages: 2
			Probability Model:
				Sample_01_Slot1-28_1_15432_5.3.236 (F079196): Peptide Prophet with Delta Mass Correction [+1,+2,+3,+4,+5 and above]
				Sample_02_Slot1-29_1_15434_5.3.236 (F079197): Peptide Prophet with Delta Mass Correction [+1,+2,+3,+4,+5 and above]
	Scaffold: Version: Scaffold_5.0.0
		Modification Metadata Set: 2334 modifications
			Source: C:\Program Files\Scaffold 4\parameters\unimod.xml
			Comment:
		Protein Grouping Strategy: Experiment-wide grouping with binary peptide-protein weights
		Peptide Thresholds: 95.0% minimum
		Protein Thresholds: 99.0% minimum and 1 peptide minimum
		Peptide FDR: 0.2% (Decoy)
		Protein FDR: 0.9% (Decoy)
		GO Annotation Source(s):
		Pathway Annotation Source(s):
		Alternate ID Source(s): FASTA:UniProt/Swiss-Prot Alt. Accession (UniProtKB)
									Quantitative Value (Normalized Total Spectra)	Quantitative Value (Normalized Total Spectra)
1700029I15Rik_Agarose_#1									Agarose_I15Rik_KO	Agarose_I15Rik_WT
#	Visible?	Starred?	Identified Proteins (788)	Accession Number	Alternate ID	Molecular Weight	Protein Grouping Ambiguity	Taxonomy	Agarose_I15Rik_KO	Agarose_I15Rik_WT
190	TRUE	Empty	Igh protein OS=Mus musculus OX=10090 GN=Igh PE=1 SV=1	I6L985	Igh	52 kDa	TRUE	0.7unknown	85.82	121.67
187	TRUE	Empty	MAb 31C6 heavy chain OS=Mus musculus OX=10090 GN=HC PE=4 SV=1	A0A0B6VMB2	HC	51 kDa	TRUE	0.7unknown	82.861	118.63
151	TRUE	Empty	Igh protein OS=Mus musculus OX=10090 GN=Igh PE=1 SV=1	Q99LC4	Igh	51 kDa	TRUE	0.6unknown	76.942	122.69
174	TRUE	Empty	Anti-H5N1 hemagglutinin monoclonal anitbody H5M9 heavy chain (Fragment) OS=Mus musculus OX=10090 PE=2 SV=1	U5LP42		51 kDa	TRUE	0.7unknown	78.915	118.63
178	TRUE	Empty	Anti-colorectal carcinoma light chain OS=Mus musculus OX=10090 PE=1 SV=1	Q7TS98		26 kDa	TRUE	0.7unknown	59.186	86.185
188	TRUE	Empty	Uncharacterized protein OS=Mus musculus OX=10090 PE=2 SV=1	I6L9E1		26 kDa	TRUE	0.7unknown	58.2	83.143
172	TRUE	Empty	IgE L chain kappa OS=Mus musculus OX=10090 PE=2 SV=1	A0A0D5ZY64		26 kDa	TRUE	0.7unknown	54.254	82.129
186	TRUE	Empty	Igk protein OS=Mus musculus OX=10090 GN=Igk PE=1 SV=1	I6L958	Igk	26 kDa	TRUE	0.7unknown	57.214	82.129
177	TRUE	Empty	ENSMUSG00000076577 protein OS=Mus musculus OX=10090 GN=Igkv8-30 PE=1 SV=1	Q52L64	Igkv8-30	27 kDa	TRUE	0.7unknown	56.227	82.129
179	TRUE	Empty	Monoclonal 11D8 anti-human butyrylcholinesterase (BChE) light chain OS=Mus musculus OX=10090 PE=2 SV=1	A0A0M4KEQ7		26 kDa	TRUE	0.7unknown	55.241	80.101
180	TRUE	Empty	Igk protein OS=Mus musculus OX=10090 GN=Igk PE=1 SV=1	Q58EU8	Igk	26 kDa	TRUE	0.7unknown	55.241	80.101
1	TRUE	Empty	If kappa light chain (Fragment) OS=Mus musculus OX=10090 GN=Igkc PE=1 SV=1	A2NHM3	Igkc	24 kDa	TRUE	0.0unknown	0	81.115
173	TRUE	Empty	Uncharacterized protein OS=Mus musculus OX=10090 PE=1 SV=1	I6L991		26 kDa	TRUE	0.7unknown	52.281	79.087
185	TRUE	Empty	Uncharacterized protein OS=Mus musculus OX=10090 PE=1 SV=1	Q5XFY8		26 kDa	TRUE	0.7unknown	54.254	78.073
181	TRUE	Empty	Fab4201 heavy chain OS=Mus musculus OX=10090 PE=1 SV=1	A0A0M3KL49		24 kDa	TRUE	0.7unknown	53.268	77.059
191	TRUE	Empty	LOC100046793 protein OS=Mus musculus OX=10090 GN=LOC100046793 PE=1 SV=1	A0A5E3	LOC100046793	26 kDa	TRUE	0.7unknown	54.254	76.045
189	TRUE	Empty	MAb 110 light chain OS=Mus musculus OX=10090 GN=LC PE=2 SV=1	A0A0F7R5U8	LC	27 kDa	TRUE	0.7unknown	53.268	76.045
182	TRUE	Empty	Uncharacterized protein OS=Mus musculus OX=10090 PE=2 SV=1	I6L9E2		26 kDa	TRUE	0.7unknown	53.268	77.059
2	TRUE	Empty	MAb 44B1 light chain OS=Mus musculus OX=10090 GN=LC PE=2 SV=1	A0A0E4B213	LC	26 kDa	TRUE	0.0unknown	0	78.073
244	TRUE	Empty	Uncharacterized protein OS=Mus musculus OX=10090 PE=1 SV=1	Q9D8L4		52 kDa	TRUE	1.0unknown	69.051	70.976
324	TRUE	Empty	Immunoglobulin heavy constant gamma 2B (Fragment) OS=Mus musculus OX=10090 GN=Ighg2b PE=1 SV=1	A0A075B5P3 (+4)	Ighg2b	37 kDa	TRUE	1.0unknown	66.092	65.906
231	TRUE	Empty	MAb 44B1 heavy chain OS=Mus musculus OX=10090 GN=HC PE=2 SV=1	A0A0E4B366	HC	52 kDa	TRUE	0.9unknown	61.159	68.948
387	TRUE	Empty	Heat shock-related 70 kDa protein 2 OS=Mus musculus OX=10090 GN=Hspa2 PE=1 SV=2	P17156	Hspa2	70 kDa	TRUE	1.3unknown	74.97	55.767
230	TRUE	Empty	Igh protein OS=Mus musculus OX=10090 GN=Igh PE=1 SV=1	Q58E56	Igh	52 kDa	TRUE	0.9unknown	60.173	67.934
329	TRUE	Empty	Ighg protein OS=Mus musculus OX=10090 GN=Ighg PE=1 SV=1	Q91Z05	Ighg	52 kDa	TRUE	1.1unknown	55.241	50.697
101	TRUE	Empty	Igh protein OS=Mus musculus OX=10090 GN=Igh PE=1 SV=1	Q6PIP8	Igh	51 kDa	TRUE	0.5unknown	33.539	68.948
398	TRUE	Empty	Heat shock cognate 71 kDa protein OS=Mus musculus OX=10090 GN=Hspa8 PE=1 SV=1	P63017 (+4)	Hspa8	71 kDa	TRUE	1.4unknown	58.2	41.571
97	TRUE	Empty	Igh protein OS=Mus musculus OX=10090 GN=Igh PE=2 SV=1	Q66K04	Igh	52 kDa	TRUE	0.4unknown	28.607	68.948
325	TRUE	Empty	Ig gamma-2B chain C region OS=Mus musculus OX=10090 GN=Igh-3 PE=1 SV=3	P01867	Igh-3	44 kDa	TRUE	1.0unknown	46.363	44.613
99	TRUE	Empty	Igh protein OS=Mus musculus OX=10090 GN=Igh PE=1 SV=1	Q6PF95	Igh	51 kDa	TRUE	0.4unknown	27.62	65.906
434	TRUE	Empty	Tubulin beta-4B chain OS=Mus musculus OX=10090 GN=Tubb4b PE=1 SV=1	P68372	Tubb4b	50 kDa	TRUE	1.5unknown	54.254	35.488
432	TRUE	Empty	Tubulin beta-5 chain OS=Mus musculus OX=10090 GN=Tubb5 PE=1 SV=1	P99024	Tubb5	50 kDa	TRUE	1.5unknown	52.281	35.488
3	TRUE	Empty	Igh protein OS=Mus musculus OX=10090 GN=Igh PE=1 SV=1	Q569W9	Igh	52 kDa	TRUE	0.0unknown	0	62.864
192	TRUE	Empty	Immunoglobulin kappa constant (Fragment) OS=Mus musculus OX=10090 GN=Igkc PE=1 SV=1	A0A5H1ZRK8	Igkc	12 kDa	TRUE	0.7unknown	34.525	47.655
440	TRUE	Empty	Stress-70 protein, mitochondrial OS=Mus musculus OX=10090 GN=Hspa9 PE=1 SV=3	P38647	Hspa9	73 kDa		1.6unknown	54.254	33.46
234	TRUE	Empty	Endoplasmic reticulum chaperone BiP OS=Mus musculus OX=10090 GN=Hspa5 PE=1 SV=3	P20029 (+2)	Hspa5	72 kDa	TRUE	1.0unknown	41.431	43.599
465	TRUE	Empty	Myosin-10 OS=Mus musculus OX=10090 GN=Myh10 PE=1 SV=1	Q3UH59 (+2)	Myh10	233 kDa	TRUE	1.9unknown	48.336	25.348
339	TRUE	Empty	L-lactate dehydrogenase C chain OS=Mus musculus OX=10090 GN=Ldhc PE=1 SV=2	P00342 (+1)	Ldhc	36 kDa	TRUE	1.1unknown	35.512	31.432
388	TRUE	Empty	Tubulin alpha-3 chain OS=Mus musculus OX=10090 GN=Tuba3a PE=1 SV=1	P05214 (+1)	Tuba3a	50 kDa	TRUE	1.4unknown	38.471	28.39
435	TRUE	Empty	Tubulin alpha-1A chain OS=Mus musculus OX=10090 GN=Tuba1a PE=1 SV=1	P68369	Tuba1a	50 kDa	TRUE	1.5unknown	37.485	24.334
462	TRUE	Empty	Myosin-9 OS=Mus musculus OX=10090 GN=Myh9 PE=1 SV=4	Q8VDD5	Myh9	226 kDa	TRUE	1.9unknown	39.458	21.293
394	TRUE	Empty	Tubulin beta-3 chain OS=Mus musculus OX=10090 GN=Tubb3 PE=1 SV=1	Q9ERD7	Tubb3	50 kDa	TRUE	1.4unknown	36.498	26.362
439	TRUE	Empty	Tubulin alpha-1C chain OS=Mus musculus OX=10090 GN=Tuba1c PE=1 SV=1	P68373 (+2)	Tuba1c	50 kDa	TRUE	1.6unknown	37.485	23.321
330	TRUE	Empty	Immunoglobulin heavy constant mu (Fragment) OS=Mus musculus OX=10090 GN=Ighm PE=1 SV=1	A0A075B5P6 (+1)	Ighm	50 kDa		1.1unknown	35.512	32.446
464	TRUE	Empty	Tubulin alpha-1B chain OS=Mus musculus OX=10090 GN=Tuba1b PE=1 SV=2	P05213	Tuba1b	50 kDa	TRUE	1.9unknown	38.471	20.279
328	TRUE	Empty	Acrosin OS=Mus musculus OX=10090 GN=Acr PE=1 SV=1	P23578 (+2)	Acr	49 kDa		1.1unknown	31.566	29.404
359	TRUE	Empty	Elongation factor 1-alpha 1 OS=Mus musculus OX=10090 GN=Eef1a1 PE=1 SV=3	P10126 (+2)	Eef1a1	50 kDa	TRUE	1.3unknown	29.593	23.321
625	TRUE	Empty	Elongation factor 1-alpha OS=Mus musculus OX=10090 GN=Eef1a1 PE=2 SV=1	Q3UZQ3	Eef1a1	50 kDa	TRUE	INFunknown	27.62	0
203	TRUE	Empty	IgL2 (Fragment) OS=Mus musculus OX=10090 GN=Iglc2 PE=4 SV=1	A0A4U9FFM1 (+2)	Iglc2	11 kDa	TRUE	0.8unknown	20.715	27.376
171	TRUE	Empty	Protein-L-isoaspartate O-methyltransferase OS=Mus musculus OX=10090 GN=Pcmt1 PE=1 SV=1	E0CYV0 (+4)	Pcmt1	30 kDa		0.7unknown	18.742	28.39
393	TRUE	Empty	Trifunctional enzyme subunit alpha, mitochondrial OS=Mus musculus OX=10090 GN=Hadha PE=1 SV=1	Q8BMS1	Hadha	83 kDa		1.4unknown	30.58	22.307
463	TRUE	Empty	Myosin-11 OS=Mus musculus OX=10090 GN=Myh11 PE=1 SV=1	A0A2R8VHF9 (+3)	Myh11	223 kDa	TRUE	1.9unknown	30.58	16.223
399	TRUE	Empty	ATP synthase subunit beta, mitochondrial OS=Mus musculus OX=10090 GN=Atp5f1b PE=1 SV=2	P56480	Atp5f1b	56 kDa		1.4unknown	25.647	18.251
453	TRUE	Empty	Heat shock protein 1-like OS=Mus musculus OX=10090 GN=Hspa1l PE=1 SV=1	A1L347 (+2)	Hspa1l	71 kDa	TRUE	1.7unknown	27.62	16.223
536	TRUE	Empty	Albumin OS=Mus musculus OX=10090 GN=Alb PE=1 SV=3	P07724 (+1)	Alb	69 kDa		2.2unknown	28.607	13.181
461	TRUE	Empty	Catenin alpha-1 OS=Mus musculus OX=10090 GN=Ctnna1 PE=1 SV=1	P26231 (+2)	Ctnna1	100 kDa	TRUE	1.8unknown	31.566	17.237
229	TRUE	Empty	Immunoglobulin heavy constant gamma 3 (Fragment) OS=Mus musculus OX=10090 GN=Ighg3 PE=4 SV=1	A0A075B5P5 (+3)	Ighg3	36 kDa		0.9unknown	16.769	19.265
342	TRUE	Empty	LOC207685 protein (Fragment) OS=Mus musculus OX=10090 GN=LOC207685 PE=2 SV=1	A4FU62	LOC207685	25 kDa		1.1unknown	19.729	17.237
233	TRUE	Empty	Paraspeckle component 1 OS=Mus musculus OX=10090 GN=Pspc1 PE=1 SV=1	Q8R326	Pspc1	59 kDa		0.9unknown	16.769	18.251
400	TRUE	Empty	Polyadenylate-binding protein 1 OS=Mus musculus OX=10090 GN=Pabpc1 PE=1 SV=2	P29341 (+2)	Pabpc1	71 kDa		1.4unknown	21.702	15.209
538	TRUE	Empty	Catenin beta-1 OS=Mus musculus OX=10090 GN=Ctnnb1 PE=1 SV=1	Q02248 (+1)	Ctnnb1	85 kDa	TRUE	2.2unknown	22.688	10.139
236	TRUE	Empty	Aberrantly recombined kappa chain Vk8/J1 region (Fragment) OS=Mus musculus OX=10090 PE=1 SV=1	A2N494		13 kDa	TRUE	1.0unknown	16.769	17.237
237	TRUE	Empty	Y box protein 2 OS=Mus musculus OX=10090 GN=Ybx2 PE=1 SV=1	B2RUF0	Ybx2	38 kDa	TRUE	1.0unknown	16.769	17.237
438	TRUE	Empty	Cadherin-2 OS=Mus musculus OX=10090 GN=Cdh2 PE=1 SV=1	D3YYT0 (+3)	Cdh2	94 kDa		1.6unknown	20.715	13.181
343	TRUE	Empty	40S ribosomal protein S4 OS=Mus musculus OX=10090 GN=Rps4l PE=2 SV=1	Q3V1Z5	Rps4l	29 kDa	TRUE	1.2unknown	17.756	15.209
466	TRUE	Empty	Catenin alpha-2 OS=Mus musculus OX=10090 GN=Ctnna2 PE=1 SV=1	E0CXB9 (+1)	Ctnna2	107 kDa	TRUE	1.9unknown	21.702	11.153
601	TRUE	Empty	La ribonucleoprotein domain family member 7 OS=Mus musculus OX=10090 GN=Larp7 PE=3 SV=1	I3PQW3	Larp7	65 kDa		4.7unknown	23.675	5.0697
222	TRUE	Empty	Four and a half LIM domains protein 2 OS=Mus musculus OX=10090 GN=Fhl2 PE=1 SV=1	O70433 (+1)	Fhl2	32 kDa		0.9unknown	13.81	16.223
553	TRUE	Empty	Fibronectin OS=Mus musculus OX=10090 GN=Fn1 PE=1 SV=1	A0A087WR50 (+8)	Fn1	263 kDa		2.5unknown	17.756	7.0976
456	TRUE	Empty	ADP/ATP translocase 2 OS=Mus musculus OX=10090 GN=Slc25a5 PE=1 SV=3	P51881 (+1)	Slc25a5	33 kDa	TRUE	1.7unknown	15.783	9.1254
360	TRUE	Empty	Brain acid soluble protein 1 OS=Mus musculus OX=10090 GN=Basp1 PE=1 SV=3	Q91XV3	Basp1	22 kDa		1.3unknown	16.769	13.181
152	TRUE	Empty	Splicing factor, proline- and glutamine-rich OS=Mus musculus OX=10090 GN=Sfpq PE=1 SV=1	Q8VIJ6	Sfpq	75 kDa		0.6unknown	7.8915	12.167
326	TRUE	Empty	Actin, beta OS=Mus musculus OX=10090 GN=Actb PE=2 SV=1	B2RRX1 (+11)	Actb	42 kDa	TRUE	1.0unknown	13.81	13.181
214	TRUE	Empty	Ig heavy chain V region AC38 205.12 OS=Mus musculus OX=10090 PE=1 SV=1	P06330		13 kDa	TRUE	0.8unknown	9.8644	12.167
202	TRUE	Empty	Allantoate amidinohydrolase OS=Mus musculus OX=10090 GN=Allc PE=2 SV=1	Q32MW4 (+1)	Allc	46 kDa		0.7unknown	9.8644	13.181
217	TRUE	Empty	Malate dehydrogenase, mitochondrial OS=Mus musculus OX=10090 GN=Mdh2 PE=1 SV=3	P08249	Mdh2	36 kDa		0.8unknown	10.851	13.181
206	TRUE	Empty	IgG1 heavy chain VDJ region (Fragment) OS=Mus musculus OX=10090 PE=2 SV=1	X5J4H8		11 kDa	TRUE	0.8unknown	10.851	14.195
175	TRUE	Empty	Ig kappa chain V-III region ABPC 22/PC 9245 OS=Mus musculus OX=10090 PE=1 SV=1	P01662 (+1)		12 kDa	TRUE	0.7unknown	10.851	16.223
385	TRUE	Empty	Immunoglobulin heavy variable 1-77 OS=Mus musculus OX=10090 GN=Ighv1-77 PE=1 SV=1	A0A0B4J1M0	Ighv1-77	11 kDa	TRUE	1.3unknown	10.851	8.1115
471	TRUE	Empty	ATP synthase subunit alpha, mitochondrial OS=Mus musculus OX=10090 GN=Atp5f1a PE=1 SV=1	Q03265	Atp5f1a	60 kDa		1.9unknown	15.783	8.1115
403	TRUE	Empty	Protease, serine 1 (trypsin 1) OS=Mus musculus OX=10090 GN=Prss1 PE=1 SV=1	Q9Z1R9	Prss1	26 kDa		1.5unknown	11.837	8.1115
404	TRUE	Empty	Immunoglobulin heavy variable 6-6 (Fragment) OS=Mus musculus OX=10090 GN=Ighv6-6 PE=4 SV=1	A0A075B5T3	Ighv6-6	13 kDa	TRUE	1.5unknown	11.837	8.1115
4	TRUE	Empty	Signal peptide peptidase-like 2C OS=Mus musculus OX=10090 GN=Sppl2c PE=2 SV=1	A2A6C4	Sppl2c	76 kDa		0.0unknown	0	22.307
347	TRUE	Empty	Testis-expressed protein 101 OS=Mus musculus OX=10090 GN=Tex101 PE=1 SV=1	Q9JMI7	Tex101	27 kDa		1.2unknown	10.851	9.1254
176	TRUE	Empty	Ig heavy chain V region 441 OS=Mus musculus OX=10090 PE=4 SV=1	P01806 (+2)		13 kDa	TRUE	0.7unknown	8.878	13.181
358	TRUE	Empty	Immunoglobulin kappa chain variable 8-27 OS=Mus musculus OX=10090 GN=Igkv8-27 PE=4 SV=1	A0A075B5N4	Igkv8-27	11 kDa	TRUE	1.3unknown	12.824	10.139
395	TRUE	Empty	T-complex protein 1 subunit alpha OS=Mus musculus OX=10090 GN=Tcp1 PE=1 SV=3	P11983	Tcp1	60 kDa		1.4unknown	9.8644	7.0976
232	TRUE	Empty	Uncharacterized protein OS=Mus musculus OX=10090 GN=Hnrnpr PE=2 SV=1	Q3U8W9 (+6)	Hnrnpr	71 kDa	TRUE	0.9unknown	11.837	13.181
218	TRUE	Empty	Ig kappa chain V-III region PC 6684 OS=Mus musculus OX=10090 PE=1 SV=1	P01670 (+3)		12 kDa	TRUE	0.8unknown	10.851	13.181
386	TRUE	Empty	Immunoglobulin kappa variable 8-19 OS=Mus musculus OX=10090 GN=Igkv8-19 PE=1 SV=2	A0A140T8M4	Igkv8-19	11 kDa	TRUE	1.3unknown	10.851	8.1115
537	TRUE	Empty	ADP-ribosylation factor 3 OS=Mus musculus OX=10090 GN=Arf3 PE=2 SV=2	P61205 (+3)	Arf3	21 kDa	TRUE	2.2unknown	8.878	4.0557
135	TRUE	Empty	Igh protein OS=Mus musculus OX=10090 GN=Igh PE=2 SV=1	Q4V9Z4	Igh	51 kDa	TRUE	0.5unknown	7.8915	15.209
436	TRUE	Empty	ADP-ribosylation factor 4 OS=Mus musculus OX=10090 GN=Arf4 PE=1 SV=2	P61750 (+2)	Arf4	20 kDa	TRUE	1.6unknown	7.8915	5.0697
235	TRUE	Empty	Glutathione S-transferase Mu 2 OS=Mus musculus OX=10090 GN=Gstm2 PE=1 SV=2	P15626	Gstm2	26 kDa	TRUE	1.0unknown	10.851	11.153
331	TRUE	Empty	Dihydrolipoyllysine-residue acetyltransferase component of pyruvate dehydrogenase complex, mitochondrial OS=Mus musculus OX=10090 GN=Dlat PE=1 SV=2	Q8BMF4	Dlat	68 kDa		1.1unknown	8.878	8.1115
136	TRUE	Empty	Alpha-1-antitrypsin 1-1 OS=Mus musculus OX=10090 GN=Serpina1a PE=1 SV=1	A0A0A0MQA3 (+3)	Serpina1a	49 kDa	TRUE	0.5unknown	5.9186	11.153
193	TRUE	Empty	Immunoglobulin heavy variable 4-1 (Fragment) OS=Mus musculus OX=10090 GN=Ighv4-1 PE=1 SV=7	A0A075B5R5	Ighv4-1	13 kDa	TRUE	0.7unknown	8.878	12.167
614	TRUE	Empty	Alpha-enolase OS=Mus musculus OX=10090 GN=Eno1 PE=1 SV=3	P17182 (+1)	Eno1	47 kDa		5.5unknown	16.769	3.0418
598	TRUE	Empty	Aldehyde dehydrogenase, mitochondrial OS=Mus musculus OX=10090 GN=Aldh2 PE=1 SV=1	P47738 (+5)	Aldh2	57 kDa		4.2unknown	12.824	3.0418
94	TRUE	Empty	ATP synthase peripheral stalk subunit OSCP OS=Mus musculus OX=10090 GN=Atp5o PE=2 SV=1	Q3TF25 (+2)	Atp5o	23 kDa		0.4unknown	4.9322	13.181
362	TRUE	Empty	Igh protein OS=Mus musculus OX=10090 GN=Igh-VJ558 PE=2 SV=1	Q99KA4	Igh-VJ558	53 kDa	TRUE	1.3unknown	11.837	9.1254
207	TRUE	Empty	Y-box-binding protein 1 OS=Mus musculus OX=10090 GN=Ybx1 PE=1 SV=3	P62960 (+3)	Ybx1	36 kDa	TRUE	0.8unknown	7.8915	10.139
92	TRUE	Empty	Immunoglobulin kappa variable 8-28 OS=Mus musculus OX=10090 GN=Igkv8-28 PE=1 SV=7	A0A075B5N3	Igkv8-28	11 kDa	TRUE	0.3unknown	4.9322	14.195
533	TRUE	Empty	Fatty acid-binding protein 9 OS=Mus musculus OX=10090 GN=Fabp9 PE=1 SV=2	O08716	Fabp9	15 kDa		2.1unknown	12.824	6.0836
334	TRUE	Empty	Uncharacterized protein OS=Mus musculus OX=10090 GN=Slc25a3 PE=2 SV=1	Q3THU8 (+3)	Slc25a3	40 kDa		1.1unknown	7.8915	7.0976
467	TRUE	Empty	Serotransferrin OS=Mus musculus OX=10090 GN=Tf PE=1 SV=1	Q921I1	Tf	77 kDa		1.9unknown	9.8644	5.0697
327	TRUE	Empty	Immnuoglobulin kappa light chain (Fragment) OS=Mus musculus OX=10090 PE=4 SV=1	A2NVE9 (+3)		12 kDa	TRUE	1.1unknown	10.851	10.139
401	TRUE	Empty	Trypsin 10 OS=Mus musculus OX=10090 GN=Try10 PE=1 SV=1	Q792Z1	Try10	26 kDa	TRUE	1.5unknown	8.878	6.0836
396	TRUE	Empty	40S ribosomal protein S4, X isoform OS=Mus musculus OX=10090 GN=Rps4x PE=1 SV=2	P62702 (+3)	Rps4x	30 kDa	TRUE	1.4unknown	9.8644	7.0976
148	TRUE	Empty	Immunoglobulin kappa variable 4-57 (Fragment) OS=Mus musculus OX=10090 GN=Igkv4-57 PE=4 SV=2	A0A0A6YYE7	Igkv4-57	13 kDa	TRUE	0.6unknown	7.8915	13.181
223	TRUE	Empty	Ig heavy chain V region MOPC 104E OS=Mus musculus OX=10090 PE=1 SV=1	P01756 (+3)		13 kDa	TRUE	0.9unknown	6.9051	8.1115
194	TRUE	Empty	Glyceraldehyde-3-phosphate dehydrogenase OS=Mus musculus OX=10090 GN=Gapdh PE=1 SV=1	A0A0A0MQF6 (+3)	Gapdh	39 kDa	TRUE	0.7unknown	5.9186	8.1115
600	TRUE	Empty	D-dopachrome decarboxylase OS=Mus musculus OX=10090 GN=Ddt PE=1 SV=3	O35215 (+1)	Ddt	13 kDa		4.5unknown	13.81	3.0418
472	TRUE	Empty	T-complex protein 1 subunit delta OS=Mus musculus OX=10090 GN=Cct4 PE=1 SV=3	P80315 (+3)	Cct4	58 kDa		1.9unknown	11.837	6.0836
204	TRUE	Empty	Single-chain variable OS=Mus musculus OX=10090 GN=Wgn-scFv PE=2 SV=1	A0A1E1GJG6	Wgn-scFv	26 kDa		0.8unknown	6.9051	9.1254
460	TRUE	Empty	Keratin 5 OS=Mus musculus OX=10090 GN=Krt5 PE=1 SV=2	Q32P04 (+1)	Krt5	62 kDa	TRUE	1.8unknown	10.851	6.0836
534	TRUE	Empty	40S ribosomal protein S3 OS=Mus musculus OX=10090 GN=Rps3 PE=1 SV=1	P62908 (+4)	Rps3	27 kDa		2.1unknown	10.851	5.0697
91	TRUE	Empty	Anti-dectin-1 15E2 light chain OS=Mus musculus OX=10090 PE=2 SV=1	A0A097PUD0		26 kDa	TRUE	0.3unknown	4.9322	15.209
227	TRUE	Empty	Igh protein OS=Mus musculus OX=10090 GN=Igh PE=2 SV=1	Q80ZI7	Igh	53 kDa	TRUE	0.9unknown	7.8915	9.1254
332	TRUE	Empty	Keratin, type II cytoskeletal 73 OS=Mus musculus OX=10090 GN=Krt73 PE=1 SV=1	Q6NXH9	Krt73	59 kDa	TRUE	1.1unknown	8.878	8.1115
228	TRUE	Empty	Adiponectin a OS=Mus musculus OX=10090 GN=Adia PE=4 SV=1	A0A3B0ITG8 (+2)	Adia	30 kDa		0.9unknown	7.8915	9.1254
433	TRUE	Empty	Phospholipid hydroperoxide glutathione peroxidase OS=Mus musculus OX=10090 GN=Gpx4 PE=1 SV=4	O70325 (+5)	Gpx4	22 kDa		1.5unknown	10.851	7.0976
81	TRUE	Empty	Steroid 17-alpha-hydroxylase/17,20 lyase OS=Mus musculus OX=10090 GN=Cyp17a1 PE=1 SV=1	P27786 (+3)	Cyp17a1	58 kDa		0.2unknown	2.9593	12.167
357	TRUE	Empty	Peptidyl-prolyl cis-trans isomerase A OS=Mus musculus OX=10090 GN=Ppia PE=1 SV=2	P17742 (+4)	Ppia	18 kDa		1.3unknown	8.878	7.0976
100	TRUE	Empty	Anti-lox-1 15C4 light chain OS=Mus musculus OX=10090 PE=2 SV=1	A0A097PUG4		26 kDa	TRUE	0.4unknown	5.9186	13.181
335	TRUE	Empty	Immunoglobulin heavy variable 1-82 OS=Mus musculus OX=10090 GN=Ighv1-82 PE=1 SV=1	A0A0B4J1J7	Ighv1-82	11 kDa	TRUE	1.1unknown	7.8915	7.0976
5	TRUE	Empty	Immunoglobulin heavy variable 1-76 OS=Mus musculus OX=10090 GN=Ighv1-76 PE=1 SV=1	A0A0B4J1N0 (+1)	Ighv1-76	11 kDa	TRUE	0.0unknown	0	9.1254
333	TRUE	Empty	Keratin, type I cytoskeletal 10 OS=Mus musculus OX=10090 GN=Krt10 PE=1 SV=1	A2A513 (+1)	Krt10	57 kDa		1.1unknown	8.878	8.1115
560	TRUE	Empty	T-complex protein 1 subunit epsilon OS=Mus musculus OX=10090 GN=Cct5 PE=1 SV=1	P80316	Cct5	60 kDa		2.7unknown	10.851	4.0557
468	TRUE	Empty	L-lactate dehydrogenase OS=Mus musculus OX=10090 GN=Ldhal6b PE=1 SV=1	Q8BVP2	Ldhal6b	42 kDa		1.9unknown	9.8644	5.0697
363	TRUE	Empty	Dynein light chain Tctex-type 1A OS=Mus musculus OX=10090 GN=Dynlt1a PE=1 SV=1	A0A338P7B7 (+4)	Dynlt1a	12 kDa		1.3unknown	7.8915	6.0836
344	TRUE	Empty	Immunoglobulin heavy variable V1-19 OS=Mus musculus OX=10090 GN=Ighv1-19 PE=1 SV=1	A0A075B5U5 (+2)	Ighv1-19	13 kDa	TRUE	1.2unknown	5.9186	5.0697
361	TRUE	Empty	Ig kappa chain V-III region PC 2880/PC 1229 OS=Mus musculus OX=10090 PE=1 SV=1	P01654 (+3)		12 kDa		1.3unknown	16.769	13.181
224	TRUE	Empty	Actin, alpha cardiac muscle 1 OS=Mus musculus OX=10090 GN=Actc1 PE=1 SV=1	P68033 (+4)	Actc1	42 kDa	TRUE	0.9unknown	6.9051	8.1115
457	TRUE	Empty	Cytosolic 5'-nucleotidase 1B OS=Mus musculus OX=10090 GN=Nt5c1b PE=4 SV=1	A0A1W2P7K9	Nt5c1b	70 kDa		1.8unknown	8.878	5.0697
469	TRUE	Empty	Retinal dehydrogenase 1 OS=Mus musculus OX=10090 GN=Aldh1a1 PE=1 SV=5	P24549	Aldh1a1	54 kDa		1.9unknown	9.8644	5.0697
238	TRUE	Empty	3 beta-hydroxysteroid dehydrogenase/Delta 5-->4-isomerase type 1 OS=Mus musculus OX=10090 GN=Hsd3b1 PE=1 SV=3	P24815 (+1)	Hsd3b1	42 kDa		1.0unknown	6.9051	7.0976
225	TRUE	Empty	60S ribosomal protein L12 OS=Mus musculus OX=10090 GN=Rpl12 PE=1 SV=2	P35979 (+2)	Rpl12	18 kDa		0.9unknown	6.9051	8.1115
540	TRUE	Empty	Phosphatidylethanolamine-binding protein 1 OS=Mus musculus OX=10090 GN=Pebp1 PE=1 SV=3	P70296 (+2)	Pebp1	21 kDa		2.3unknown	11.837	5.0697
458	TRUE	Empty	ATP-dependent dihydroxyacetone kinase OS=Mus musculus OX=10090 GN=Tkfc PE=1 SV=1	Q3UTZ4 (+1)	Tkfc	55 kDa		1.8unknown	8.878	5.0697
183	TRUE	Empty	Cytochrome b-c1 complex subunit 2, mitochondrial OS=Mus musculus OX=10090 GN=Uqcrc2 PE=1 SV=1	Q9DB77	Uqcrc2	48 kDa		0.7unknown	4.9322	7.0976
77	TRUE	Empty	Calmegin OS=Mus musculus OX=10090 GN=Clgn PE=1 SV=2	P52194	Clgn	69 kDa		0.1unknown	1.9729	13.181
397	TRUE	Empty	Immunoglobulin kappa variable 5-39 OS=Mus musculus OX=10090 GN=Igkv5-39 PE=1 SV=7	A0A075B5M7 (+1)	Igkv5-39	10 kDa		1.4unknown	9.8644	7.0976
184	TRUE	Empty	Keratin, type II cytoskeletal 1 OS=Mus musculus OX=10090 GN=Krt1 PE=1 SV=4	P04104	Krt1	66 kDa	TRUE	0.7unknown	4.9322	7.0976
345	TRUE	Empty	Immunoglobulin heavy variable 1-80 (Fragment) OS=Mus musculus OX=10090 GN=Ighv1-80 PE=1 SV=1	A0A075B5Y3	Ighv1-80	13 kDa	TRUE	1.2unknown	5.9186	5.0697
336	TRUE	Empty	14-3-3 protein zeta/delta (Fragment) OS=Mus musculus OX=10090 GN=Ywhaz PE=1 SV=1	A0A2I3BQ03 (+1)	Ywhaz	19 kDa		1.1unknown	7.8915	7.0976
561	TRUE	Empty	14-3-3 protein epsilon OS=Mus musculus OX=10090 GN=Ywhae PE=1 SV=1	P62259 (+1)	Ywhae	29 kDa		2.9unknown	8.878	3.0418
470	TRUE	Empty	DNA damage-binding protein 1 OS=Mus musculus OX=10090 GN=Ddb1 PE=1 SV=2	Q3U1J4	Ddb1	127 kDa		1.9unknown	9.8644	5.0697
437	TRUE	Empty	Heterogeneous nuclear ribonucleoprotein H OS=Mus musculus OX=10090 GN=Hnrnph1 PE=1 SV=3	O35737 (+2)	Hnrnph1	49 kDa	TRUE	1.6unknown	7.8915	5.0697
554	TRUE	Empty	Hsp90aa1 protein (Fragment) OS=Mus musculus OX=10090 GN=Hsp90aa1 PE=2 SV=1	A0PJ91 (+8)	Hsp90aa1	66 kDa	TRUE	2.6unknown	7.8915	3.0418
340	TRUE	Empty	Mitochondrial pyruvate carrier 2 OS=Mus musculus OX=10090 GN=Mpc2 PE=1 SV=1	Q9D023	Mpc2	14 kDa		1.1unknown	6.9051	6.0836
226	TRUE	Empty	Immunoglobulin kappa variable 4-53 OS=Mus musculus OX=10090 GN=Igkv4-53 PE=1 SV=1	A0A075B677	Igkv4-53	10 kDa		0.9unknown	6.9051	8.1115
615	TRUE	Empty	Immunoglobulin heavy variable 5-16 OS=Mus musculus OX=10090 GN=Ighv5-16 PE=1 SV=1	A0A075B5R0 (+1)	Ighv5-16	13 kDa		5.8unknown	11.837	2.0279
137	TRUE	Empty	Immunoglobulin heavy variable V1-43 OS=Mus musculus OX=10090 GN=Ighv1-43 PE=4 SV=1	A0A075B5V7	Ighv1-43	11 kDa	TRUE	0.5unknown	4.9322	9.1254
98	TRUE	Empty	Kappa light chain variable region (Fragment) OS=Mus musculus OX=10090 GN=IgG1 anti-TS1 VL PE=2 SV=1	Q5F2I0	IgG1	13 kDa	TRUE	0.4unknown	2.9593	7.0976
205	TRUE	Empty	Immunoglobulin kappa variable 12-46 (Fragment) OS=Mus musculus OX=10090 GN=Igkv12-46 PE=1 SV=2	A0A140T8P6 (+1)	Igkv12-46	13 kDa	TRUE	0.8unknown	6.9051	9.1254
245	TRUE	Empty	Ig kappa chain V-V region L7 (Fragment) OS=Mus musculus OX=10090 GN=Gm10881 PE=1 SV=1	P01642	Gm10881	13 kDa	TRUE	1.0unknown	7.8915	8.1115
219	TRUE	Empty	Keratin 77 OS=Mus musculus OX=10090 GN=Krt77 PE=2 SV=1	Q08EK4 (+2)	Krt77	61 kDa	TRUE	0.8unknown	5.9186	7.0976
246	TRUE	Empty	Igh protein OS=Mus musculus OX=10090 GN=Igh PE=2 SV=1	Q58E61	Igh	53 kDa	TRUE	1.0unknown	7.8915	8.1115
341	TRUE	Empty	DbpA murine homologue OS=Mus musculus OX=10090 GN=Ybx3 PE=2 SV=1	Q61478 (+3)	Ybx3	33 kDa	TRUE	1.1unknown	6.9051	6.0836
337	TRUE	Empty	Glutathione S-transferase Mu 7 OS=Mus musculus OX=10090 GN=Gstm7 PE=1 SV=2	D3YVP6 (+1)	Gstm7	21 kDa	TRUE	1.1unknown	7.8915	7.0976
6	TRUE	Empty	Immunoglobulin kappa variable 10-95 OS=Mus musculus OX=10090 GN=Igkv10-95 PE=4 SV=7	A0A075B5L0	Igkv10-95	10 kDa	TRUE	0.0unknown	0	8.1115
208	TRUE	Empty	Clusterin OS=Mus musculus OX=10090 GN=Clu PE=1 SV=1	Q06890 (+2)	Clu	52 kDa		0.8unknown	3.9458	5.0697
402	TRUE	Empty	Centrosomal protein 43 OS=Mus musculus OX=10090 GN=Cep43 PE=1 SV=1	Q66JX5	Cep43	43 kDa		1.5unknown	8.878	6.0836
613	TRUE	Empty	Uncharacterized protein (Fragment) OS=Mus musculus OX=10090 GN=Fxr2 PE=2 SV=1	Q3TA75 (+1)	Fxr2	71 kDa		5.4unknown	10.851	2.0279
142	TRUE	Empty	Immunoglobulin kappa chain variable 9-124 OS=Mus musculus OX=10090 GN=Igkv9-124 PE=1 SV=7	A0A075B5K2	Igkv9-124	10 kDa		0.6unknown	5.9186	10.139
143	TRUE	Empty	Igh protein OS=Mus musculus OX=10090 GN=Igh PE=2 SV=1	Q58E54	Igh	52 kDa	TRUE	0.6unknown	5.9186	10.139
138	TRUE	Empty	Igh protein OS=Mus musculus OX=10090 GN=Igh PE=2 SV=1	Q5U472	Igh	52 kDa	TRUE	0.5unknown	4.9322	9.1254
338	TRUE	Empty	Immmunoglobulin heavy chain variable region (Fragment) OS=Mus musculus OX=10090 PE=2 SV=1	U5JE79		14 kDa	TRUE	1.1unknown	7.8915	7.0976
535	TRUE	Empty	Plasminogen activator inhibitor 1 RNA-binding protein OS=Mus musculus OX=10090 GN=Serbp1 PE=1 SV=1	A0A0N4SUN8 (+8)	Serbp1	17 kDa		2.1unknown	10.851	5.0697
7	TRUE	Empty	Junction plakoglobin OS=Mus musculus OX=10090 GN=Jup PE=1 SV=3	Q02257	Jup	82 kDa	TRUE	0.0unknown	0	4.0557
346	TRUE	Empty	RNA transcription, translation and transport factor protein OS=Mus musculus OX=10090 GN=Rtraf PE=1 SV=1	Q4VA29 (+1)	Rtraf	28 kDa		1.2unknown	5.9186	5.0697
616	TRUE	Empty	Acylphosphatase-1 OS=Mus musculus OX=10090 GN=Acyp1 PE=1 SV=2	P56376	Acyp1	11 kDa		5.8unknown	11.837	2.0279
220	TRUE	Empty	Immunoglobulin heavy variable 1-69 OS=Mus musculus OX=10090 GN=Ighv1-69 PE=4 SV=1	A0A075B5X7 (+5)	Ighv1-69	13 kDa	TRUE	0.8unknown	5.9186	7.0976
405	TRUE	Empty	Fructose-bisphosphate aldolase OS=Mus musculus OX=10090 GN=Aldoa PE=1 SV=1	A6ZI44 (+2)	Aldoa	45 kDa		1.5unknown	5.9186	4.0557
555	TRUE	Empty	Dihydrolipoyl dehydrogenase, mitochondrial OS=Mus musculus OX=10090 GN=Dld PE=1 SV=2	O08749 (+1)	Dld	54 kDa		2.6unknown	7.8915	3.0418
602	TRUE	Empty	Ankycorbin OS=Mus musculus OX=10090 GN=Rai14 PE=1 SV=1	A0A2I3BPY7 (+1)	Rai14	106 kDa		4.9unknown	4.9322	1.0139
149	TRUE	Empty	Igh protein OS=Mus musculus OX=10090 GN=Igh PE=2 SV=1	Q8VCX4	Igh	53 kDa	TRUE	0.6unknown	4.9322	8.1115
364	TRUE	Empty	IgM heavy chain VDJ region (Fragment) OS=Mus musculus OX=10090 PE=2 SV=1	X5J4G2		12 kDa	TRUE	1.3unknown	3.9458	3.0418
459	TRUE	Empty	Glutathione transferase OS=Mus musculus OX=10090 GN=Gstm1 PE=1 SV=2	A2AE89 (+1)	Gstm1	29 kDa	TRUE	1.8unknown	8.878	5.0697
195	TRUE	Empty	Ig kappa chain V-III region PC 6308 OS=Mus musculus OX=10090 PE=1 SV=1	P01667		12 kDa		0.7unknown	5.9186	8.1115
221	TRUE	Empty	Immunoglobulin heavy variable V1-42 OS=Mus musculus OX=10090 GN=Ighv1-42 PE=1 SV=1	A0A075B5V6	Ighv1-42	11 kDa	TRUE	0.8unknown	5.9186	7.0976
153	TRUE	Empty	Catalase OS=Mus musculus OX=10090 GN=Cat PE=1 SV=4	P24270 (+2)	Cat	60 kDa	TRUE	0.6unknown	3.9458	6.0836
365	TRUE	Empty	Gamma heavy chain variable region (Fragment) OS=Mus musculus OX=10090 GN=IgG1 TS1 VH PE=2 SV=1	Q5F2I8	IgG1	13 kDa	TRUE	1.3unknown	7.8915	6.0836
154	TRUE	Empty	Dihydrolipoyllysine-residue succinyltransferase component of 2-oxoglutarate dehydrogenase complex, mitochondrial OS=Mus musculus OX=10090 GN=Dlst PE=1 SV=1	Q9D2G2	Dlst	49 kDa		0.6unknown	3.9458	6.0836
473	TRUE	Empty	Nucleolin OS=Mus musculus OX=10090 GN=Ncl PE=1 SV=2	P09405 (+4)	Ncl	77 kDa		1.9unknown	7.8915	4.0557
556	TRUE	Empty	Peroxiredoxin-1 OS=Mus musculus OX=10090 GN=Prdx1 PE=1 SV=1	P35700	Prdx1	22 kDa		2.6unknown	7.8915	3.0418
239	TRUE	Empty	PDZ domain-containing protein GIPC3 OS=Mus musculus OX=10090 GN=Gipc3 PE=1 SV=1	Q8R5M0	Gipc3	32 kDa		1.0unknown	4.9322	5.0697
247	TRUE	Empty	Keratin, type I cytoskeletal 17 OS=Mus musculus OX=10090 GN=Krt17 PE=1 SV=3	Q9QWL7	Krt17	48 kDa	TRUE	1.0unknown	5.9186	6.0836
366	TRUE	Empty	Fragile X mental retardation syndrome-related protein 1 OS=Mus musculus OX=10090 GN=Fxr1 PE=1 SV=1	A0A0G2JEP0 (+1)	Fxr1	64 kDa		1.3unknown	7.8915	6.0836
406	TRUE	Empty	Spermatid perinuclear RNA-binding protein OS=Mus musculus OX=10090 GN=Strbp PE=1 SV=1	Q91WM1	Strbp	74 kDa		1.5unknown	5.9186	4.0557
541	TRUE	Empty	60S acidic ribosomal protein P2 OS=Mus musculus OX=10090 GN=Rplp2 PE=1 SV=3	P99027	Rplp2	12 kDa		2.4unknown	9.8644	4.0557
389	TRUE	Empty	DnaJ homolog subfamily B member 11 OS=Mus musculus OX=10090 GN=Dnajb11 PE=1 SV=1	Q99KV1	Dnajb11	41 kDa		1.4unknown	6.9051	5.0697
140	TRUE	Empty	Cytochrome b-c1 complex subunit 7 OS=Mus musculus OX=10090 GN=Uqcrb PE=1 SV=1	Q9CQB4 (+1)	Uqcrb	14 kDa		0.6unknown	3.9458	7.0976
102	TRUE	Empty	Immunoglobulin heavy variable V10-3 (Fragment) OS=Mus musculus OX=10090 GN=Ighv10-3 PE=4 SV=1	A0A075B5T6	Ighv10-3	14 kDa	TRUE	0.5unknown	3.9458	8.1115
139	TRUE	Empty	Igh protein OS=Mus musculus OX=10090 GN=Igh PE=2 SV=1	Q32NZ5	Igh	52 kDa	TRUE	0.5unknown	4.9322	9.1254
619	TRUE	Empty	Try10-like trypsinogen OS=Mus musculus OX=10090 GN=Gm5409 PE=2 SV=1	Q7M754	Gm5409	27 kDa	TRUE	6.8unknown	6.9051	1.0139
557	TRUE	Empty	Succinate dehydrogenase [ubiquinone] flavoprotein subunit, mitochondrial OS=Mus musculus OX=10090 GN=Sdha PE=1 SV=1	Q8K2B3	Sdha	73 kDa		2.6unknown	7.8915	3.0418
196	TRUE	Empty	IgG1 heavy chain VDJ region (Fragment) OS=Mus musculus OX=10090 PE=2 SV=1	X5J5P3		12 kDa	TRUE	0.7unknown	5.9186	8.1115
390	TRUE	Empty	IgM heavy chain variable region (Fragment) OS=Mus musculus OX=10090 GN=Ighv7-3 PE=2 SV=1	K7T942 (+13)	Ighv7-3	12 kDa	TRUE	1.4unknown	6.9051	5.0697
8	TRUE	Empty	Igh protein OS=Mus musculus OX=10090 GN=Igh PE=2 SV=1	Q99LA6	Igh	53 kDa	TRUE	0.0unknown	0	6.0836
9	TRUE	Empty	V23-D-J-C mu protein (Fragment) OS=Mus musculus OX=10090 GN=Ighv1-53 PE=2 SV=1	Q924Q1	Ighv1-53	16 kDa	TRUE	0.0unknown	0	7.0976
155	TRUE	Empty	Catalase OS=Mus musculus OX=10090 GN=Cat PE=2 SV=1	Q3TVZ1 (+1)	Cat	60 kDa	TRUE	0.6unknown	3.9458	6.0836
454	TRUE	Empty	Cell cycle and apoptosis regulator protein 2 OS=Mus musculus OX=10090 GN=Ccar2 PE=1 SV=2	Q8VDP4	Ccar2	103 kDa		1.7unknown	6.9051	4.0557
85	TRUE	Empty	Progranulin OS=Mus musculus OX=10090 GN=Grn PE=1 SV=2	P28798 (+11)	Grn	63 kDa		0.3unknown	1.9729	6.0836
391	TRUE	Empty	Complement C1q subcomponent subunit A OS=Mus musculus OX=10090 GN=C1qa PE=4 SV=1	A0A3B0IP04 (+3)	C1qa	26 kDa		1.4unknown	6.9051	5.0697
474	TRUE	Empty	Ig heavy chain V regions TEPC 15/S107/HPCM1/HPCM2/HPCM3 OS=Mus musculus OX=10090 PE=1 SV=1	P01787 (+4)		14 kDa		1.9unknown	7.8915	4.0557
150	TRUE	Empty	Igh protein OS=Mus musculus OX=10090 GN=Igh PE=2 SV=1	Q91X92	Igh	52 kDa	TRUE	0.6unknown	4.9322	8.1115
558	TRUE	Empty	IgM heavy chain VDJ region (Fragment) OS=Mus musculus OX=10090 PE=2 SV=1	X5J4F1		12 kDa	TRUE	2.6unknown	7.8915	3.0418
626	TRUE	Empty	Transketolase OS=Mus musculus OX=10090 GN=Tkt PE=1 SV=1	P40142	Tkt	68 kDa		INFunknown	8.878	0
10	TRUE	Empty	Dolichyl-diphosphooligosaccharide--protein glycosyltransferase subunit 2 OS=Mus musculus OX=10090 GN=Rpn2 PE=1 SV=1	A2ACG7 (+3)	Rpn2	68 kDa		0.0unknown	0	12.167
407	TRUE	Empty	Triosephosphate isomerase OS=Mus musculus OX=10090 GN=Tpi1 PE=1 SV=1	H7BXC3 (+1)	Tpi1	18 kDa		1.5unknown	5.9186	4.0557
141	TRUE	Empty	Prohibitin-2 OS=Mus musculus OX=10090 GN=Phb2 PE=1 SV=1	O35129 (+1)	Phb2	33 kDa		0.6unknown	3.9458	7.0976
348	TRUE	Empty	Receptor of activated protein C kinase 1 OS=Mus musculus OX=10090 GN=Rack1 PE=1 SV=3	P68040	Rack1	35 kDa		1.2unknown	4.9322	4.0557
349	TRUE	Empty	ATP synthase subunit d, mitochondrial (Fragment) OS=Mus musculus OX=10090 GN=Atp5h PE=1 SV=1	B1ASE2 (+1)	Atp5h	16 kDa		1.2unknown	4.9322	4.0557
587	TRUE	Empty	Serine/threonine-protein kinase 31 OS=Mus musculus OX=10090 GN=Stk31 PE=1 SV=1	E9Q260 (+1)	Stk31	112 kDa		3.9unknown	7.8915	2.0279
215	TRUE	Empty	60S ribosomal protein L23 OS=Mus musculus OX=10090 GN=Rpl23 PE=1 SV=1	P62830	Rpl23	15 kDa		0.8unknown	4.9322	6.0836
408	TRUE	Empty	40S ribosomal protein S14 (Fragment) OS=Mus musculus OX=10090 GN=Rps14 PE=1 SV=1	D3YVF4 (+3)	Rps14	13 kDa		1.5unknown	5.9186	4.0557
475	TRUE	Empty	T-complex protein 1 subunit zeta OS=Mus musculus OX=10090 GN=Cct6a PE=1 SV=3	P80317 (+4)	Cct6a	58 kDa		1.9unknown	5.9186	3.0418
367	TRUE	Empty	60S acidic ribosomal protein P0 OS=Mus musculus OX=10090 GN=Rplp0 PE=1 SV=3	P14869 (+3)	Rplp0	34 kDa		1.3unknown	3.9458	3.0418
476	TRUE	Empty	Calmodulin-1 OS=Mus musculus OX=10090 GN=Calm1 PE=1 SV=1	P0DP26 (+2)	Calm1	17 kDa		1.9unknown	5.9186	3.0418
455	TRUE	Empty	Alpha-T-catenin OS=Mus musculus OX=10090 GN=Ctnna3 PE=2 SV=1	A4GE64 (+3)	Ctnna3	100 kDa		1.7unknown	6.9051	4.0557
368	TRUE	Empty	Heterogeneous nuclear ribonucleoprotein F OS=Mus musculus OX=10090 GN=Hnrnpf PE=1 SV=3	Q9Z2X1	Hnrnpf	46 kDa	TRUE	1.3unknown	3.9458	3.0418
95	TRUE	Empty	Dynein light chain 1, cytoplasmic OS=Mus musculus OX=10090 GN=Dynll1 PE=1 SV=1	P63168	Dynll1	10 kDa		0.4unknown	1.9729	5.0697
392	TRUE	Empty	Immunoglobulin kappa variable 4-57-1 (Fragment) OS=Mus musculus OX=10090 GN=Igkv4-57-1 PE=4 SV=1	A0A075B5M4 (+1)	Igkv4-57-1	13 kDa	TRUE	1.4unknown	6.9051	5.0697
248	TRUE	Empty	IgA heavy chain VDJ region (Fragment) OS=Mus musculus OX=10090 PE=2 SV=1	X5J563		10 kDa	TRUE	1.0unknown	5.9186	6.0836
103	TRUE	Empty	Igh protein OS=Mus musculus OX=10090 GN=Igh PE=2 SV=1	Q5U413	Igh	53 kDa	TRUE	0.5unknown	3.9458	8.1115
11	TRUE	Empty	Immunoglobulin kappa variable 4-55 (Fragment) OS=Mus musculus OX=10090 GN=Igkv4-55 PE=1 SV=1	A0A0B4J1I9 (+1)	Igkv4-55	13 kDa	TRUE	0.0unknown	0	8.1115
350	TRUE	Empty	RuvB-like 1 OS=Mus musculus OX=10090 GN=Ruvbl1 PE=1 SV=1	P60122 (+2)	Ruvbl1	50 kDa		1.2unknown	4.9322	4.0557
104	TRUE	Empty	Cholesterol side-chain cleavage enzyme, mitochondrial OS=Mus musculus OX=10090 GN=Cyp11a1 PE=2 SV=1	Q6NV84 (+1)	Cyp11a1	60 kDa		0.5unknown	2.9593	6.0836
369	TRUE	Empty	BCL2-associated athanogene 6 (Fragment) OS=Mus musculus OX=10090 GN=Bag6 PE=1 SV=1	A0A1B0GX81 (+5)	Bag6	115 kDa		1.3unknown	3.9458	3.0418
351	TRUE	Empty	Alpha globin 1 OS=Mus musculus OX=10090 GN=Hba-a1 PE=1 SV=1	Q91VB8 (+2)	Hba-a1	15 kDa		1.2unknown	4.9322	4.0557
409	TRUE	Empty	Nucleoside diphosphate kinase OS=Mus musculus OX=10090 GN=Gm20390 PE=3 SV=1	E9PZF0	Gm20390	30 kDa		1.5unknown	2.9593	2.0279
249	TRUE	Empty	Vesicle-associated membrane protein-associated protein A OS=Mus musculus OX=10090 GN=Vapa PE=1 SV=2	Q9WV55	Vapa	28 kDa	TRUE	1.0unknown	3.9458	4.0557
209	TRUE	Empty	NADH-cytochrome b5 reductase OS=Mus musculus OX=10090 GN=Cyb5r3 PE=1 SV=1	F2Z456 (+2)	Cyb5r3	35 kDa		0.8unknown	3.9458	5.0697
584	TRUE	Empty	Cell growth-regulating nucleolar protein OS=Mus musculus OX=10090 GN=Lyar PE=1 SV=2	Q08288	Lyar	44 kDa		3.4unknown	6.9051	2.0279
441	TRUE	Empty	Nodal modulator 1 OS=Mus musculus OX=10090 GN=Nomo1 PE=1 SV=1	Q6GQT9	Nomo1	133 kDa		1.6unknown	4.9322	3.0418
370	TRUE	Empty	Palmitoyl-protein thioesterase 1 OS=Mus musculus OX=10090 GN=Ppt1 PE=1 SV=2	O88531 (+5)	Ppt1	34 kDa		1.3unknown	3.9458	3.0418
93	TRUE	Empty	B2 18-5 anti-human butyrylcholinesterase (BChE) light chain variable region (Fragment) OS=Mus musculus OX=10090 PE=2 SV=1	A0A0M5KS39		12 kDa	TRUE	0.4unknown	2.9593	8.1115
559	TRUE	Empty	40S ribosomal protein S18 OS=Mus musculus OX=10090 GN=Rps18-ps5 PE=3 SV=1	A0A1Y7VKY1 (+4)	Rps18-ps5	18 kDa		2.6unknown	7.8915	3.0418
477	TRUE	Empty	Succinate--CoA ligase [ADP/GDP-forming] subunit alpha, mitochondrial OS=Mus musculus OX=10090 GN=Suclg1 PE=1 SV=4	Q9WUM5	Suclg1	36 kDa		1.9unknown	5.9186	3.0418
210	TRUE	Empty	60S ribosomal protein L28 OS=Mus musculus OX=10090 GN=Rpl28 PE=1 SV=2	P41105 (+2)	Rpl28	16 kDa		0.8unknown	3.9458	5.0697
240	TRUE	Empty	Clathrin heavy chain OS=Mus musculus OX=10090 GN=Cltc PE=1 SV=1	Q5SXR6 (+2)	Cltc	192 kDa		1.0unknown	4.9322	5.0697
478	TRUE	Empty	60S ribosomal protein L37a OS=Mus musculus OX=10090 GN=Rpl37a PE=1 SV=2	P61514 (+3)	Rpl37a	10 kDa		1.9unknown	5.9186	3.0418
352	TRUE	Empty	Dehydrogenase/reductase SDR family member 1 OS=Mus musculus OX=10090 GN=Dhrs1 PE=1 SV=1	Q99L04	Dhrs1	34 kDa		1.2unknown	4.9322	4.0557
562	TRUE	Empty	40S ribosomal protein S11 OS=Mus musculus OX=10090 GN=Rps11 PE=1 SV=3	P62281 (+2)	Rps11	18 kDa		2.9unknown	5.9186	2.0279
144	TRUE	Empty	Sarcoplasmic/endoplasmic reticulum calcium ATPase 2 OS=Mus musculus OX=10090 GN=Atp2a2 PE=1 SV=2	O55143	Atp2a2	115 kDa		0.6unknown	2.9593	5.0697
542	TRUE	Empty	Endoplasmic reticulum lectin 1 OS=Mus musculus OX=10090 GN=Erlec1 PE=1 SV=1	Q8VEH8 (+1)	Erlec1	55 kDa		2.4unknown	4.9322	2.0279
563	TRUE	Empty	T-complex protein 1 subunit eta OS=Mus musculus OX=10090 GN=Cct7 PE=1 SV=1	P80313 (+5)	Cct7	60 kDa		2.9unknown	2.9593	1.0139
250	TRUE	Empty	GrpE protein homolog 1, mitochondrial OS=Mus musculus OX=10090 GN=Grpel1 PE=1 SV=1	Q99LP6	Grpel1	24 kDa		1.0unknown	3.9458	4.0557
410	TRUE	Empty	High affinity immunoglobulin gamma Fc receptor I OS=Mus musculus OX=10090 GN=Fcgr1 PE=1 SV=1	P26151	Fcgr1	45 kDa		1.5unknown	2.9593	2.0279
585	TRUE	Empty	60 kDa heat shock protein, mitochondrial OS=Mus musculus OX=10090 GN=Hspd1 PE=1 SV=1	P63038	Hspd1	61 kDa		3.4unknown	6.9051	2.0279
241	TRUE	Empty	L-lactate dehydrogenase OS=Mus musculus OX=10090 GN=Ldhb PE=1 SV=1	A0A6I8MX27 (+2)	Ldhb	37 kDa	TRUE	1.0unknown	4.9322	5.0697
599	TRUE	Empty	85/88 kDa calcium-independent phospholipase A2 (Fragment) OS=Mus musculus OX=10090 GN=Pla2g6 PE=1 SV=1	G3UX52 (+5)	Pla2g6	23 kDa		4.4unknown	8.878	2.0279
156	TRUE	Empty	Immunoglobulin heavy variable 1-62-2 OS=Mus musculus OX=10090 GN=Ighv1-62-2 PE=4 SV=1	A0A075B680	Ighv1-62-2	11 kDa	TRUE	0.6unknown	3.9458	6.0836
251	TRUE	Empty	Keratin, type I cytoskeletal 42 OS=Mus musculus OX=10090 GN=Krt42 PE=1 SV=1	Q6IFX2	Krt42	50 kDa	TRUE	1.0unknown	3.9458	4.0557
216	TRUE	Empty	Immunoglobulin kappa variable 11-125 OS=Mus musculus OX=10090 GN=Igkv11-125 PE=4 SV=7	A0A075B5K1 (+2)	Igkv11-125	13 kDa		0.8unknown	4.9322	6.0836
242	TRUE	Empty	B cell antigen receptor OS=Mus musculus OX=10090 PE=4 SV=1	A2N1N1		15 kDa	TRUE	1.0unknown	4.9322	5.0697
411	TRUE	Empty	Ig heavy chain V region 914 OS=Mus musculus OX=10090 PE=1 SV=1	P18527		11 kDa	TRUE	1.5unknown	5.9186	4.0557
157	TRUE	Empty	Solute carrier family 25 (Mitochondrial carrier adenine nucleotide translocator), member 31 OS=Mus musculus OX=10090 GN=Slc25a31 PE=1 SV=1	B2RTC8 (+1)	Slc25a31	35 kDa	TRUE	0.6unknown	3.9458	6.0836
627	TRUE	Empty	Heat shock 70 kDa protein 4L OS=Mus musculus OX=10090 GN=Hspa4l PE=1 SV=2	P48722	Hspa4l	94 kDa	TRUE	INFunknown	7.8915	0
243	TRUE	Empty	Igh protein OS=Mus musculus OX=10090 GN=Igh PE=2 SV=1	Q91WT1	Igh	52 kDa	TRUE	1.0unknown	4.9322	5.0697
211	TRUE	Empty	Anti-acid phosphatase variable light chain 11 (Fragment) OS=Mus musculus OX=10090 PE=2 SV=1	A2MY50		12 kDa	TRUE	0.8unknown	3.9458	5.0697
353	TRUE	Empty	Immunoglobulin kappa variable 6-23 (Fragment) OS=Mus musculus OX=10090 GN=Igkv6-23 PE=4 SV=2	A0A140T8N5	Igkv6-23	13 kDa	TRUE	1.2unknown	4.9322	4.0557
12	TRUE	Empty	Immunoglobulin kappa variable 12-98 OS=Mus musculus OX=10090 GN=Igkv12-98 PE=4 SV=7	A0A075B5K9 (+1)	Igkv12-98	12 kDa		0.0unknown	0	9.1254
13	TRUE	Empty	IgM heavy chain VDJ region (Fragment) OS=Mus musculus OX=10090 PE=2 SV=1	X5J4E9		11 kDa	TRUE	0.0unknown	0	7.0976
543	TRUE	Empty	Dolichyl-diphosphooligosaccharide--protein glycosyltransferase 48 kDa subunit OS=Mus musculus OX=10090 GN=Ddost PE=1 SV=2	O54734 (+2)	Ddost	49 kDa		2.4unknown	4.9322	2.0279
412	TRUE	Empty	Succinate dehydrogenase [ubiquinone] iron-sulfur subunit, mitochondrial (Fragment) OS=Mus musculus OX=10090 GN=Sdhb PE=2 SV=1	Q0QEZ4 (+2)	Sdhb	27 kDa		1.5unknown	5.9186	4.0557
479	TRUE	Empty	TAR DNA-binding protein 43 (Fragment) OS=Mus musculus OX=10090 GN=Tardbp PE=1 SV=1	A0A087WR97 (+9)	Tardbp	27 kDa		1.9unknown	5.9186	3.0418
371	TRUE	Empty	Immunoglobulin heavy variable V1-18 (Fragment) OS=Mus musculus OX=10090 GN=Ighv1-18 PE=1 SV=1	A0A0A6YXN4	Ighv1-18	13 kDa		1.3unknown	3.9458	3.0418
442	TRUE	Empty	Adiponectin b OS=Mus musculus OX=10090 GN=Adib PE=4 SV=1	A0A3B0INZ4 (+1)	Adib	29 kDa		1.6unknown	4.9322	3.0418
252	TRUE	Empty	Calreticulin OS=Mus musculus OX=10090 GN=Calr PE=1 SV=1	B2MWM9 (+2)	Calr	48 kDa		1.0unknown	2.9593	3.0418
544	TRUE	Empty	Aldo-keto reductase family 1, member B3 (Aldose reductase) OS=Mus musculus OX=10090 GN=Akr1b3 PE=2 SV=1	Q5U415	Akr1b3	36 kDa		2.4unknown	4.9322	2.0279
105	TRUE	Empty	Serine protease inhibitor A3K OS=Mus musculus OX=10090 GN=Serpina3k PE=1 SV=1	A0A0R4J0I1	Serpina3k	47 kDa		0.5unknown	2.9593	6.0836
443	TRUE	Empty	Cofilin-1 OS=Mus musculus OX=10090 GN=Cfl1 PE=1 SV=3	P18760 (+1)	Cfl1	19 kDa		1.6unknown	4.9322	3.0418
354	TRUE	Empty	40S ribosomal protein S5 (Fragment) OS=Mus musculus OX=10090 GN=Rps5 PE=1 SV=1	D3YYM6 (+2)	Rps5	20 kDa		1.2unknown	4.9322	4.0557
545	TRUE	Empty	Testis-specific cytochrome c (Fragment) OS=Mus musculus OX=10090 GN=CYCt PE=3 SV=1	G4XXT0 (+2)	CYCt	6 kDa		2.4unknown	4.9322	2.0279
253	TRUE	Empty	S-phase kinase-associated protein 1 OS=Mus musculus OX=10090 GN=Skp1 PE=2 SV=1	Q3TL58 (+2)	Skp1	19 kDa		1.0unknown	1.9729	2.0279
444	TRUE	Empty	Kinesin-1 heavy chain OS=Mus musculus OX=10090 GN=Kif5b PE=1 SV=3	Q61768	Kif5b	110 kDa		1.6unknown	4.9322	3.0418
617	TRUE	Empty	Immunoglobulin kappa variable 16-104 (Fragment) OS=Mus musculus OX=10090 GN=Igkv16-104 PE=4 SV=1	A0A0B4J1I1 (+1)	Igkv16-104	13 kDa		5.8unknown	5.9186	1.0139
546	TRUE	Empty	Enhancer of rudimentary homolog OS=Mus musculus OX=10090 GN=Erh PE=1 SV=1	A0A1W2P7H9 (+3)	Erh	8 kDa		2.4unknown	4.9322	2.0279
588	TRUE	Empty	Complement component 1 Q subcomponent-binding protein, mitochondrial OS=Mus musculus OX=10090 GN=C1qbp PE=1 SV=1	Q8R5L1	C1qbp	31 kDa		3.9unknown	3.9458	1.0139
413	TRUE	Empty	40S ribosomal protein S7 OS=Mus musculus OX=10090 GN=Rps7 PE=2 SV=1	P62082 (+1)	Rps7	22 kDa		1.5unknown	5.9186	4.0557
564	TRUE	Empty	Pyruvate kinase PKM OS=Mus musculus OX=10090 GN=Pkm PE=1 SV=4	P52480	Pkm	58 kDa		2.9unknown	5.9186	2.0279
628	TRUE	Empty	Actin-depolymerizing factor OS=Mus musculus OX=10090 GN=Dstn PE=1 SV=1	Q4FK36 (+1)	Dstn	19 kDa		INFunknown	2.9593	0
603	TRUE	Empty	Importin subunit beta-1 OS=Mus musculus OX=10090 GN=Kpnb1 PE=1 SV=2	P70168 (+3)	Kpnb1	97 kDa		4.9unknown	4.9322	1.0139
480	TRUE	Empty	Four and a half LIM domains protein 5 OS=Mus musculus OX=10090 GN=Fhl5 PE=1 SV=1	Q9WTX7	Fhl5	33 kDa		1.9unknown	5.9186	3.0418
539	TRUE	Empty	Cytochrome b-c1 complex subunit Rieske, mitochondrial OS=Mus musculus OX=10090 GN=Uqcrfs1 PE=1 SV=1	Q9CR68	Uqcrfs1	29 kDa		2.3unknown	6.9051	3.0418
586	TRUE	Empty	Ig heavy chain V region 5-84 OS=Mus musculus OX=10090 PE=1 SV=1	P18525		13 kDa	TRUE	3.4unknown	6.9051	2.0279
158	TRUE	Empty	Immunoglobulin kappa variable 4-63 OS=Mus musculus OX=10090 GN=Igkv4-63 PE=1 SV=1	A0A075B5M1 (+1)	Igkv4-63	10 kDa		0.6unknown	3.9458	6.0836
159	TRUE	Empty	Immunoglobulin kappa variable 3-1 (Fragment) OS=Mus musculus OX=10090 GN=Igkv3-1 PE=1 SV=7	A0A075B5P1 (+1)	Igkv3-1	13 kDa		0.6unknown	3.9458	6.0836
145	TRUE	Empty	Outer dense fiber protein 1 OS=Mus musculus OX=10090 GN=Odf1 PE=2 SV=1	A6H656 (+1)	Odf1	28 kDa		0.6unknown	2.9593	5.0697
445	TRUE	Empty	Krt2 protein OS=Mus musculus OX=10090 GN=Krt2 PE=2 SV=1	B2RTP7 (+1)	Krt2	71 kDa	TRUE	1.6unknown	4.9322	3.0418
160	TRUE	Empty	Endoplasmic reticulum resident protein 29 OS=Mus musculus OX=10090 GN=Erp29 PE=1 SV=2	P57759	Erp29	29 kDa		0.6unknown	1.9729	3.0418
629	TRUE	Empty	Kinesin-like protein KIF11 OS=Mus musculus OX=10090 GN=Kif11 PE=1 SV=1	Q6P9P6	Kif11	118 kDa		INFunknown	5.9186	0
197	TRUE	Empty	Immunoglobulin heavy variable V1-74 OS=Mus musculus OX=10090 GN=Ighv1-74 PE=4 SV=1	A0A075B5Y1 (+9)	Ighv1-74	13 kDa	TRUE	0.7unknown	2.9593	4.0557
630	TRUE	Empty	Immunoglobulin kappa chain variable 6-25 (Fragment) OS=Mus musculus OX=10090 GN=Igkv6-25 PE=4 SV=2	A0A140T8N7	Igkv6-25	13 kDa	TRUE	INFunknown	5.9186	0
631	TRUE	Empty	IgG1 heavy chain VDJ region (Fragment) OS=Mus musculus OX=10090 PE=2 SV=1	X5J5E4		12 kDa	TRUE	INFunknown	4.9322	0
212	TRUE	Empty	NADH dehydrogenase [ubiquinone] flavoprotein 2, mitochondrial OS=Mus musculus OX=10090 GN=Ndufv2 PE=1 SV=2	Q9D6J6	Ndufv2	27 kDa		0.8unknown	3.9458	5.0697
481	TRUE	Empty	Fructose-1,6-bisphosphatase 1 OS=Mus musculus OX=10090 GN=Fbp1 PE=1 SV=3	Q9QXD6	Fbp1	37 kDa		1.9unknown	3.9458	2.0279
254	TRUE	Empty	Rps16 protein OS=Mus musculus OX=10090 GN=Rps16 PE=1 SV=1	A4FUS1 (+3)	Rps16	16 kDa		1.0unknown	2.9593	3.0418
355	TRUE	Empty	Nascent polypeptide-associated complex subunit alpha, muscle-specific form OS=Mus musculus OX=10090 GN=Naca PE=1 SV=2	P70670	Naca	220 kDa		1.2unknown	4.9322	4.0557
255	TRUE	Empty	Cytochrome c oxidase subunit OS=Mus musculus OX=10090 GN=Cox6b2 PE=1 SV=1	Q059Q8 (+1)	Cox6b2	11 kDa		1.0unknown	3.9458	4.0557
213	TRUE	Empty	NADH dehydrogenase [ubiquinone] 1 alpha subcomplex subunit 8 OS=Mus musculus OX=10090 GN=Ndufa8 PE=1 SV=3	Q9DCJ5	Ndufa8	20 kDa		0.8unknown	3.9458	5.0697
372	TRUE	Empty	3 beta-hydroxysteroid dehydrogenase/Delta 5-->4-isomerase type 6 OS=Mus musculus OX=10090 GN=Hsd3b6 PE=1 SV=4	O35469 (+2)	Hsd3b6	42 kDa		1.3unknown	3.9458	3.0418
565	TRUE	Empty	Heterogeneous nuclear ribonucleoprotein K (Fragment) OS=Mus musculus OX=10090 GN=Hnrnpk PE=1 SV=1	A0A286YDM3 (+10)	Hnrnpk	25 kDa		2.9unknown	5.9186	2.0279
256	TRUE	Empty	Small nuclear ribonucleoprotein F OS=Mus musculus OX=10090 GN=Snrpf PE=1 SV=1	P62307 (+2)	Snrpf	10 kDa		1.0unknown	3.9458	4.0557
146	TRUE	Empty	80K protein OS=Mus musculus OX=10090 GN=Marcks PE=2 SV=1	A0A0A1HAM8 (+1)	Marcks	30 kDa		0.6unknown	2.9593	5.0697
446	TRUE	Empty	ARF6 guanine nucleotide exchange factor IQArfGEF OS=Mus musculus OX=10090 GN=Iqsec2 PE=1 SV=1	A4GZ26 (+3)	Iqsec2	162 kDa		1.6unknown	4.9322	3.0418
257	TRUE	Empty	Cytochrome c1, heme protein, mitochondrial OS=Mus musculus OX=10090 GN=Cyc1 PE=1 SV=1	Q9D0M3	Cyc1	35 kDa		1.0unknown	3.9458	4.0557
547	TRUE	Empty	Isocitrate dehydrogenase [NAD] subunit, mitochondrial OS=Mus musculus OX=10090 GN=Idh3b PE=1 SV=1	A0A668KL51 (+1)	Idh3b	42 kDa		2.4unknown	4.9322	2.0279
447	TRUE	Empty	Immunoglobulin J chain OS=Mus musculus OX=10090 GN=Jchain PE=1 SV=4	P01592	Jchain	18 kDa		1.6unknown	4.9322	3.0418
106	TRUE	Empty	Uncharacterized protein C7orf50 homolog OS=Mus musculus OX=10090 PE=1 SV=3	Q9CXL3		22 kDa		0.5unknown	1.9729	4.0557
414	TRUE	Empty	Uncharacterized protein OS=Mus musculus OX=10090 GN=Uqcrc1 PE=2 SV=1	Q3TIC8 (+1)	Uqcrc1	53 kDa		1.5unknown	2.9593	2.0279
373	TRUE	Empty	A6 anti-[4-hydroxy-3-nitrophenyl(Phenolate form)] acetyl mAb V-H region (Fragment) OS=Mus musculus OX=10090 PE=2 SV=1	A2MXS7		11 kDa	TRUE	1.3unknown	3.9458	3.0418
415	TRUE	Empty	Poly(rC)-binding protein 1 OS=Mus musculus OX=10090 GN=Pcbp1 PE=1 SV=1	P60335	Pcbp1	37 kDa		1.5unknown	2.9593	2.0279
604	TRUE	Empty	Glucose-6-phosphate isomerase OS=Mus musculus OX=10090 GN=Gpi1 PE=2 SV=1	B2RXT5 (+2)	Gpi1	38 kDa		4.9unknown	4.9322	1.0139
605	TRUE	Empty	RING-type E3 ubiquitin transferase OS=Mus musculus OX=10090 GN=Trim21 PE=1 SV=1	Q3U7K7 (+3)	Trim21	53 kDa		4.9unknown	4.9322	1.0139
566	TRUE	Empty	Uncharacterized protein OS=Mus musculus OX=10090 GN=Pdia6 PE=2 SV=1	Q3THH1 (+1)	Pdia6	49 kDa		2.9unknown	5.9186	2.0279
623	TRUE	Empty	Hypoxia up-regulated protein 1 OS=Mus musculus OX=10090 GN=Hyou1 PE=1 SV=1	Q9JKR6	Hyou1	111 kDa		7.8unknown	7.8915	1.0139
448	TRUE	Empty	Phenylalanine--tRNA ligase OS=Mus musculus OX=10090 GN=Farsa PE=1 SV=1	E9PWY9 (+1)	Farsa	57 kDa		1.6unknown	4.9322	3.0418
449	TRUE	Empty	Junctional adhesion molecule C OS=Mus musculus OX=10090 GN=Jam3 PE=1 SV=2	Q9D8B7	Jam3	35 kDa		1.6unknown	4.9322	3.0418
147	TRUE	Empty	GTP-binding nuclear protein Ran OS=Mus musculus OX=10090 GN=Ran PE=1 SV=3	P62827 (+1)	Ran	24 kDa		0.6unknown	2.9593	5.0697
624	TRUE	Empty	Citrate synthase, mitochondrial OS=Mus musculus OX=10090 GN=Cs PE=1 SV=1	Q9CZU6	Cs	52 kDa		7.8unknown	7.8915	1.0139
606	TRUE	Empty	A-kinase anchor protein 12 OS=Mus musculus OX=10090 GN=Akap12 PE=1 SV=1	A0A668KLD3 (+3)	Akap12	173 kDa		4.9unknown	4.9322	1.0139
374	TRUE	Empty	Eukaryotic translation initiation factor 3 subunit I (Fragment) OS=Mus musculus OX=10090 GN=Eif3i PE=1 SV=1	A2AE03 (+2)	Eif3i	18 kDa		1.3unknown	3.9458	3.0418
198	TRUE	Empty	Macrophage migration inhibitory factor OS=Mus musculus OX=10090 GN=Mif PE=1 SV=2	P34884 (+1)	Mif	13 kDa		0.7unknown	2.9593	4.0557
450	TRUE	Empty	Pterin-mimicking anti-idiotope heavy chain variable region (Fragment) OS=Mus musculus OX=10090 PE=4 SV=1	Q920E7		13 kDa	TRUE	1.6unknown	4.9322	3.0418
620	TRUE	Empty	Succinyl-CoA:3-ketoacid-coenzyme A transferase OS=Mus musculus OX=10090 GN=Oxct2b PE=3 SV=1	A0A0R4J198 (+2)	Oxct2b	57 kDa		6.8unknown	6.9051	1.0139
621	TRUE	Empty	Elongation factor Tu, mitochondrial OS=Mus musculus OX=10090 GN=Tufm PE=1 SV=1	Q8BFR5	Tufm	50 kDa		6.8unknown	6.9051	1.0139
632	TRUE	Empty	Mitochondrial import receptor subunit TOM34 OS=Mus musculus OX=10090 GN=Tomm34 PE=1 SV=1	Q9CYG7	Tomm34	34 kDa		INFunknown	6.9051	0
258	TRUE	Empty	Ig heavy chain V region 93G7 OS=Mus musculus OX=10090 PE=2 SV=1	P01746 (+1)		16 kDa	TRUE	1.0unknown	2.9593	3.0418
548	TRUE	Empty	AU015836 protein OS=Mus musculus OX=10090 GN=AU015836 PE=1 SV=1	B2RUM3 (+1)	AU015836	31 kDa		2.4unknown	4.9322	2.0279
96	TRUE	Empty	Calnexin OS=Mus musculus OX=10090 GN=Canx PE=1 SV=1	P35564 (+2)	Canx	67 kDa		0.4unknown	1.9729	5.0697
549	TRUE	Empty	IDP (Fragment) OS=Mus musculus OX=10090 GN=Idh1 PE=2 SV=1	Q0QER9	Idh1	43 kDa		2.4unknown	4.9322	2.0279
567	TRUE	Empty	Probable inactive serine protease 37 OS=Mus musculus OX=10090 GN=Prss37 PE=1 SV=1	Q9DAA4	Prss37	27 kDa		2.9unknown	5.9186	2.0279
199	TRUE	Empty	Cleavage and polyadenylation-specificity factor subunit 7 (Fragment) OS=Mus musculus OX=10090 GN=Cpsf7 PE=1 SV=1	A0A494B9T0 (+1)	Cpsf7	17 kDa		0.7unknown	2.9593	4.0557
451	TRUE	Empty	60S ribosomal protein L6 OS=Mus musculus OX=10090 GN=Rpl6 PE=1 SV=3	P47911 (+2)	Rpl6	34 kDa		1.6unknown	4.9322	3.0418
607	TRUE	Empty	Cytochrome c, somatic OS=Mus musculus OX=10090 GN=Cycs PE=1 SV=2	P62897 (+1)	Cycs	12 kDa		4.9unknown	4.9322	1.0139
482	TRUE	Empty	Sperm mitochondrial-associated cysteine-rich protein OS=Mus musculus OX=10090 GN=Smcp PE=2 SV=4	P15265	Smcp	15 kDa		1.9unknown	1.9729	1.0139
483	TRUE	Empty	Heat shock protein HSP 90-beta OS=Mus musculus OX=10090 GN=Hsp90ab1 PE=1 SV=3	P11499 (+1)	Hsp90ab1	83 kDa	TRUE	1.9unknown	3.9458	2.0279
589	TRUE	Empty	26S proteasome non-ATPase regulatory subunit 8 OS=Mus musculus OX=10090 GN=Psmd8 PE=1 SV=1	Q3TG45 (+6)	Psmd8	29 kDa		3.9unknown	3.9458	1.0139
14	TRUE	Empty	UDP-glucuronosyltransferase 1A7 OS=Mus musculus OX=10090 GN=Ugt1a7 PE=1 SV=1	Q6ZQM8	Ugt1a7	60 kDa		0.0unknown	0	1.0139
484	TRUE	Empty	Heterogeneous nuclear ribonucleoproteins A2/B1 OS=Mus musculus OX=10090 GN=Hnrnpa2b1 PE=1 SV=2	O88569	Hnrnpa2b1	37 kDa		1.9unknown	3.9458	2.0279
161	TRUE	Empty	Membrane-associated progesterone receptor component 1 OS=Mus musculus OX=10090 GN=Pgrmc1 PE=1 SV=4	O55022 (+3)	Pgrmc1	22 kDa		0.6unknown	1.9729	3.0418
416	TRUE	Empty	Uncharacterized protein OS=Mus musculus OX=10090 GN=Acat1 PE=2 SV=1	Q3TQP7 (+1)	Acat1	45 kDa		1.5unknown	2.9593	2.0279
452	TRUE	Empty	Immunoglobulin heavy variable 1-39 (Fragment) OS=Mus musculus OX=10090 GN=Ighv1-39 PE=4 SV=1	A0A075B5V5 (+1)	Ighv1-39	13 kDa		1.6unknown	4.9322	3.0418
485	TRUE	Empty	60S acidic ribosomal protein P1 OS=Mus musculus OX=10090 GN=Rplp1 PE=1 SV=1	P47955 (+1)	Rplp1	11 kDa		1.9unknown	3.9458	2.0279
375	TRUE	Empty	Immunoglobulin heavy variable 5-12-4 (Fragment) OS=Mus musculus OX=10090 GN=Ighv5-12-4 PE=4 SV=5	A0A0A6YWG4	Ighv5-12-4	13 kDa	TRUE	1.3unknown	3.9458	3.0418
78	TRUE	Empty	Immunoglobulin heavy variable V8-12 (Fragment) OS=Mus musculus OX=10090 GN=Ighv8-12 PE=1 SV=1	A0A0G2JDE1	Ighv8-12	13 kDa		0.2unknown	0.98644	6.0836
417	TRUE	Empty	IgM heavy chain variable region (Fragment) OS=Mus musculus OX=10090 PE=2 SV=1	K7TD85 (+2)		13 kDa		1.5unknown	2.9593	2.0279
376	TRUE	Empty	Heterogeneous nuclear ribonucleoprotein L (Fragment) OS=Mus musculus OX=10090 GN=Hnrnpl PE=1 SV=1	G5E924 (+3)	Hnrnpl	67 kDa		1.3unknown	3.9458	3.0418
590	TRUE	Empty	Hemopexin OS=Mus musculus OX=10090 GN=Hpx PE=1 SV=2	Q91X72	Hpx	51 kDa		3.9unknown	3.9458	1.0139
356	TRUE	Empty	Immunoglobulin kappa variable 3-7 OS=Mus musculus OX=10090 GN=Igkv3-7 PE=4 SV=7	A0A075B5N9 (+1)	Igkv3-7	11 kDa	TRUE	1.2unknown	9.8644	8.1115
622	TRUE	Empty	Heterogeneous nuclear ribonucleoprotein A3 OS=Mus musculus OX=10090 GN=Hnrnpa3 PE=1 SV=1	A2AL12 (+7)	Hnrnpa3	34 kDa		6.8unknown	6.9051	1.0139
633	TRUE	Empty	Nucleoside diphosphate-linked moiety X motif 12 OS=Mus musculus OX=10090 GN=Nudt12 PE=2 SV=1	Q3UGL8 (+1)	Nudt12	52 kDa		INFunknown	5.9186	0
634	TRUE	Empty	Predicted gene, 49369 (Fragment) OS=Mus musculus OX=10090 GN=Gm49369 PE=1 SV=1	F6Y6L6 (+12)	Gm49369	30 kDa		INFunknown	6.9051	0
15	TRUE	Empty	Pterin-mimicking anti-idiotope kappa chain variable region (Fragment) OS=Mus musculus OX=10090 PE=4 SV=1	Q920E6		12 kDa	TRUE	0.0unknown	0	5.0697
635	TRUE	Empty	Ubiquitin-conjugating enzyme E2 L3 (Fragment) OS=Mus musculus OX=10090 GN=Ube2l3 PE=1 SV=1	A0A338P786 (+3)	Ube2l3	17 kDa		INFunknown	5.9186	0
636	TRUE	Empty	26S proteasome non-ATPase regulatory subunit 11 (Fragment) OS=Mus musculus OX=10090 GN=Psmd11 PE=1 SV=1	G3UWV7 (+11)	Psmd11	10 kDa		INFunknown	0.98644	0
16	TRUE	Empty	Immunoglobulin kappa chain variable 13-85 (Fragment) OS=Mus musculus OX=10090 GN=Igkv13-85 PE=4 SV=5	A0A075B666	Igkv13-85	13 kDa	TRUE	0.0unknown	0	6.0836
17	TRUE	Empty	IgM heavy chain VDJ region (Fragment) OS=Mus musculus OX=10090 PE=2 SV=1	X5J4D6		12 kDa	TRUE	0.0unknown	0	4.0557
377	TRUE	Empty	Heterogenous nuclear ribonucleoprotein U OS=Mus musculus OX=10090 GN=Hnrnpu PE=2 SV=1	O88568 (+8)	Hnrnpu	88 kDa		1.3unknown	3.9458	3.0418
378	TRUE	Empty	Immunoglobulin heavy variable 13-2 OS=Mus musculus OX=10090 GN=Ighv13-2 PE=4 SV=2	A0A087WPN7 (+1)	Ighv13-2	11 kDa		1.3unknown	3.9458	3.0418
486	TRUE	Empty	CD5 antigen-like OS=Mus musculus OX=10090 GN=Cd5l PE=1 SV=3	Q9QWK4	Cd5l	39 kDa		1.9unknown	3.9458	2.0279
550	TRUE	Empty	Protein cereblon OS=Mus musculus OX=10090 GN=Crbn PE=1 SV=1	Q8C7D2	Crbn	51 kDa		2.4unknown	4.9322	2.0279
379	TRUE	Empty	Beta-defensin 19 OS=Mus musculus OX=10090 GN=Defb19 PE=1 SV=1	Q8K3I8	Defb19	10 kDa		1.3unknown	3.9458	3.0418
380	TRUE	Empty	40S ribosomal protein S24 OS=Mus musculus OX=10090 GN=Rps24 PE=1 SV=1	A0A286YEB7 (+6)	Rps24	14 kDa		1.3unknown	3.9458	3.0418
418	TRUE	Empty	Aspartyl aminopeptidase OS=Mus musculus OX=10090 GN=Dnpep PE=1 SV=1	Q3TVK3 (+3)	Dnpep	52 kDa		1.5unknown	2.9593	2.0279
200	TRUE	Empty	Outer mitochondrial membrane protein porin 2 OS=Mus musculus OX=10090 GN=Vdac2 PE=1 SV=1	G3UX26 (+1)	Vdac2	30 kDa		0.7unknown	2.9593	4.0557
381	TRUE	Empty	ADP-ribosylation factor-like protein 6 OS=Mus musculus OX=10090 GN=Arl6 PE=1 SV=1	O88848 (+2)	Arl6	21 kDa		1.3unknown	3.9458	3.0418
382	TRUE	Empty	40S ribosomal protein S19 (Fragment) OS=Mus musculus OX=10090 GN=Rps19 PE=1 SV=8	D3YUG3 (+5)	Rps19	15 kDa		1.3unknown	3.9458	3.0418
162	TRUE	Empty	Peroxiredoxin-like 2A OS=Mus musculus OX=10090 GN=Prxl2a PE=1 SV=1	Q3U125 (+1)	Prxl2a	26 kDa		0.6unknown	1.9729	3.0418
551	TRUE	Empty	Uncharacterized protein OS=Mus musculus OX=10090 GN=Zyx PE=2 SV=1	Q3TCR9 (+4)	Zyx	61 kDa		2.4unknown	4.9322	2.0279
591	TRUE	Empty	Uncharacterized protein OS=Mus musculus OX=10090 GN=Dnaja2 PE=2 SV=1	Q3TFF0 (+1)	Dnaja2	46 kDa		3.9unknown	3.9458	1.0139
568	TRUE	Empty	Peroxiredoxin-4 OS=Mus musculus OX=10090 GN=Prdx4 PE=1 SV=1	O08807	Prdx4	31 kDa		2.9unknown	2.9593	1.0139
79	TRUE	Empty	Heme oxygenase 2 OS=Mus musculus OX=10090 GN=Hmox2 PE=1 SV=1	O70252 (+2)	Hmox2	36 kDa		0.2unknown	0.98644	6.0836
618	TRUE	Empty	Epimerase family protein SDR39U1 OS=Mus musculus OX=10090 GN=Sdr39u1 PE=1 SV=2	Q5M8N4	Sdr39u1	31 kDa		5.8unknown	5.9186	1.0139
419	TRUE	Empty	ATP synthase F1 subunit delta OS=Mus musculus OX=10090 GN=Atp5d PE=1 SV=1	Q4FK74 (+2)	Atp5d	18 kDa		1.5unknown	2.9593	2.0279
569	TRUE	Empty	Maillard deglycase OS=Mus musculus OX=10090 GN=Park7 PE=1 SV=1	A2A813 (+1)	Park7	18 kDa		2.9unknown	2.9593	1.0139
637	TRUE	Empty	Electron transfer flavoprotein subunit alpha, mitochondrial OS=Mus musculus OX=10090 GN=Etfa PE=1 SV=2	Q99LC5	Etfa	35 kDa		INFunknown	2.9593	0
592	TRUE	Empty	Cytosolic acyl coenzyme A thioester hydrolase OS=Mus musculus OX=10090 GN=Acot7 PE=1 SV=1	E9PYH2 (+1)	Acot7	43 kDa		3.9unknown	3.9458	1.0139
608	TRUE	Empty	Glycerol-3-phosphate phosphatase OS=Mus musculus OX=10090 GN=Pgp PE=1 SV=1	Q8CHP8 (+1)	Pgp	35 kDa		4.9unknown	4.9322	1.0139
420	TRUE	Empty	Dipeptidase 3 OS=Mus musculus OX=10090 GN=Dpep3 PE=1 SV=1	Q9DA79	Dpep3	54 kDa		1.5unknown	2.9593	2.0279
487	TRUE	Empty	60S ribosomal protein L21 OS=Mus musculus OX=10090 GN=Rpl21 PE=1 SV=3	O09167 (+2)	Rpl21	19 kDa		1.9unknown	1.9729	1.0139
421	TRUE	Empty	Ly6/PLAUR domain-containing protein 4 OS=Mus musculus OX=10090 GN=Lypd4 PE=1 SV=1	Q8BVP6	Lypd4	27 kDa		1.5unknown	2.9593	2.0279
383	TRUE	Empty	Inositol-3-phosphate synthase 1 OS=Mus musculus OX=10090 GN=Isyna1 PE=1 SV=1	Q9JHU9	Isyna1	61 kDa		1.3unknown	3.9458	3.0418
609	TRUE	Empty	Importin-5 OS=Mus musculus OX=10090 GN=Ipo5 PE=1 SV=3	Q8BKC5	Ipo5	124 kDa		4.9unknown	4.9322	1.0139
259	TRUE	Empty	IgG1 heavy chain VDJ region (Fragment) OS=Mus musculus OX=10090 PE=2 SV=1	X5J5Q0		12 kDa	TRUE	1.0unknown	2.9593	3.0418
201	TRUE	Empty	Heat shock protein beta-1 OS=Mus musculus OX=10090 GN=Hspb1 PE=1 SV=3	P14602 (+1)	Hspb1	23 kDa		0.7unknown	2.9593	4.0557
384	TRUE	Empty	Immunoglobulin kappa chain variable 5-43 (Fragment) OS=Mus musculus OX=10090 GN=Igkv5-43 PE=1 SV=1	A0A0B4J1J2	Igkv5-43	13 kDa		1.3unknown	3.9458	3.0418
82	TRUE	Empty	NAD(P)(+)--arginine ADP-ribosyltransferase OS=Mus musculus OX=10090 GN=Art3 PE=1 SV=1	A0A0R4J1M9 (+7)	Art3	42 kDa		0.2unknown	0.98644	4.0557
80	TRUE	Empty	RNA 3'-terminal phosphate cyclase OS=Mus musculus OX=10090 GN=Rtca PE=2 SV=1	A0A1S6GWI5 (+7)	Rtca	46 kDa		0.2unknown	0.98644	6.0836
552	TRUE	Empty	Disintegrin and metalloproteinase domain-containing protein 5 (Fragment) OS=Mus musculus OX=10090 GN=Adam5 PE=1 SV=1	F6S1B5 (+3)	Adam5	69 kDa		2.4unknown	4.9322	2.0279
163	TRUE	Empty	Keratin, type II cytoskeletal 79 OS=Mus musculus OX=10090 GN=Krt79 PE=1 SV=2	Q8VED5	Krt79	58 kDa	TRUE	0.6unknown	1.9729	3.0418
488	TRUE	Empty	Profilin-1 OS=Mus musculus OX=10090 GN=Pfn1 PE=1 SV=2	P62962 (+3)	Pfn1	15 kDa		1.9unknown	3.9458	2.0279
638	TRUE	Empty	Transitional endoplasmic reticulum ATPase OS=Mus musculus OX=10090 GN=Vcp PE=1 SV=4	Q01853 (+1)	Vcp	89 kDa		INFunknown	4.9322	0
570	TRUE	Empty	Uncharacterized protein OS=Mus musculus OX=10090 GN=Stip1 PE=2 SV=1	Q3THQ5 (+1)	Stip1	63 kDa		2.9unknown	2.9593	1.0139
639	TRUE	Empty	Angiotensin-converting enzyme OS=Mus musculus OX=10090 GN=Ace PE=1 SV=3	P09470 (+2)	Ace	151 kDa		INFunknown	2.9593	0
640	TRUE	Empty	Transthyretin OS=Mus musculus OX=10090 GN=Ttr PE=1 SV=1	P07309 (+2)	Ttr	16 kDa		INFunknown	3.9458	0
260	TRUE	Empty	26S proteasome regulatory subunit 6A OS=Mus musculus OX=10090 GN=Psmc3 PE=1 SV=1	A2AGN7 (+8)	Psmc3	45 kDa		1.0unknown	1.9729	2.0279
641	TRUE	Empty	TRIO and F-actin-binding protein OS=Mus musculus OX=10090 GN=Triobp PE=1 SV=3	Q99KW3	Triobp	223 kDa		INFunknown	4.9322	0
489	TRUE	Empty	Immunoglobulin kappa variable 4-50 (Fragment) OS=Mus musculus OX=10090 GN=Igkv4-50 PE=4 SV=1	A0A0B4J1J0	Igkv4-50	13 kDa	TRUE	1.9unknown	3.9458	2.0279
642	TRUE	Empty	AP complex subunit beta OS=Mus musculus OX=10090 GN=Ap2b1 PE=1 SV=1	H3BIY9 (+3)	Ap2b1	105 kDa		INFunknown	3.9458	0
18	TRUE	Empty	Dolichyl-diphosphooligosaccharide--protein glycosyltransferase subunit 1 OS=Mus musculus OX=10090 GN=Rpn1 PE=2 SV=1	Q3U900 (+3)	Rpn1	69 kDa		0.0unknown	0	4.0557
643	TRUE	Empty	Acrosin-binding protein (Fragment) OS=Mus musculus OX=10090 GN=Acrbp PE=2 SV=1	Q1WWJ9 (+1)	Acrbp	22 kDa		INFunknown	6.9051	0
644	TRUE	Empty	CCT-theta OS=Mus musculus OX=10090 GN=Cct8 PE=1 SV=1	H3BL49 (+7)	Cct8	53 kDa		INFunknown	2.9593	0
261	TRUE	Empty	40S ribosomal protein S13 OS=Mus musculus OX=10090 GN=Rps13 PE=1 SV=2	P62301 (+2)	Rps13	17 kDa		1.0unknown	1.9729	2.0279
422	TRUE	Empty	Protein transport protein Sec31A OS=Mus musculus OX=10090 GN=Sec31a PE=1 SV=2	Q3UPL0	Sec31a	134 kDa		1.5unknown	2.9593	2.0279
262	TRUE	Empty	Superoxide dismutase [Cu-Zn] OS=Mus musculus OX=10090 GN=Sod1 PE=1 SV=2	P08228	Sod1	16 kDa		1.0unknown	1.9729	2.0279
263	TRUE	Empty	Postacrosomal sheath WW domain-binding protein OS=Mus musculus OX=10090 GN=Wbp2nl PE=2 SV=1	Q9D529	Wbp2nl	37 kDa		1.0unknown	1.9729	2.0279
164	TRUE	Empty	RNA-binding motif protein, X-linked-like 2 OS=Mus musculus OX=10090 GN=Rbmxl2 PE=1 SV=1	Q9DAE2	Rbmxl2	42 kDa		0.6unknown	1.9729	3.0418
490	TRUE	Empty	Ubiquitin-associated protein 2-like OS=Mus musculus OX=10090 GN=Ubap2l PE=1 SV=1	A0A0G2JDV6 (+5)	Ubap2l	112 kDa		1.9unknown	1.9729	1.0139
264	TRUE	Empty	Protein disulfide-isomerase A3 OS=Mus musculus OX=10090 GN=Pdia3 PE=1 SV=2	P27773	Pdia3	57 kDa		1.0unknown	1.9729	2.0279
610	TRUE	Empty	Fatty acid-binding protein, heart OS=Mus musculus OX=10090 GN=Fabp3 PE=1 SV=5	P11404 (+1)	Fabp3	15 kDa		4.9unknown	4.9322	1.0139
107	TRUE	Empty	Argininosuccinate synthase OS=Mus musculus OX=10090 GN=Ass1 PE=1 SV=1	P16460 (+2)	Ass1	47 kDa		0.5unknown	1.9729	4.0557
491	TRUE	Empty	Peroxisomal multifunctional enzyme type 2 OS=Mus musculus OX=10090 GN=Hsd17b4 PE=1 SV=3	P51660 (+2)	Hsd17b4	79 kDa		1.9unknown	1.9729	1.0139
86	TRUE	Empty	Cleavage and polyadenylation specificity factor subunit 5 OS=Mus musculus OX=10090 GN=Nudt21 PE=1 SV=1	Q9CQF3 (+1)	Nudt21	26 kDa		0.3unknown	0.98644	3.0418
492	TRUE	Empty	Basigin (Fragment) OS=Mus musculus OX=10090 GN=Bsg PE=1 SV=1	J3QP71 (+4)	Bsg	22 kDa		1.9unknown	1.9729	1.0139
165	TRUE	Empty	Immunoglobulin kappa variable 6-15 (Fragment) OS=Mus musculus OX=10090 GN=Igkv6-15 PE=1 SV=2	A0A140T8M5	Igkv6-15	13 kDa		0.6unknown	1.9729	3.0418
593	TRUE	Empty	26S proteasome non-ATPase regulatory subunit 2 OS=Mus musculus OX=10090 GN=Psmd2 PE=2 SV=1	Q3TI61 (+7)	Psmd2	100 kDa		3.9unknown	3.9458	1.0139
594	TRUE	Empty	Lamin-B1 OS=Mus musculus OX=10090 GN=Lmnb1 PE=1 SV=3	P14733	Lmnb1	67 kDa		3.9unknown	3.9458	1.0139
611	TRUE	Empty	T-complex protein 1 subunit beta OS=Mus musculus OX=10090 GN=Cct2 PE=1 SV=4	P80314 (+2)	Cct2	57 kDa		4.9unknown	4.9322	1.0139
493	TRUE	Empty	Heterogeneous nuclear ribonucleoprotein Q OS=Mus musculus OX=10090 GN=Syncrip PE=1 SV=1	A0A0R4J259 (+3)	Syncrip	63 kDa	TRUE	1.9unknown	3.9458	2.0279
265	TRUE	Empty	Cytochrome c oxidase subunit NDUFA4 OS=Mus musculus OX=10090 GN=Ndufa4 PE=1 SV=1	A0A0N4SVQ1 (+1)	Ndufa4	6 kDa		1.0unknown	2.9593	3.0418
423	TRUE	Empty	DnaJ homolog subfamily A member 1 OS=Mus musculus OX=10090 GN=Dnaja1 PE=1 SV=1	P63037 (+2)	Dnaja1	45 kDa		1.5unknown	2.9593	2.0279
266	TRUE	Empty	Nucleophosmin OS=Mus musculus OX=10090 GN=Npm1 PE=2 SV=1	Q3U536 (+9)	Npm1	33 kDa		1.0unknown	1.9729	2.0279
424	TRUE	Empty	Uncharacterized protein OS=Mus musculus OX=10090 GN=Grhpr PE=1 SV=1	Q3T9Z2 (+1)	Grhpr	35 kDa		1.5unknown	2.9593	2.0279
425	TRUE	Empty	eIF-2-alpha kinase activator GCN1 OS=Mus musculus OX=10090 GN=Gcn1 PE=1 SV=1	E9PVA8 (+2)	Gcn1	293 kDa		1.5unknown	2.9593	2.0279
166	TRUE	Empty	PC4 and SFRS1-interacting protein OS=Mus musculus OX=10090 GN=Psip1 PE=1 SV=1	A2BI12 (+2)	Psip1	37 kDa		0.6unknown	1.9729	3.0418
83	TRUE	Empty	Voltage-dependent anion-selective channel protein 3 OS=Mus musculus OX=10090 GN=Vdac3 PE=2 SV=1	Q3TTN3 (+2)	Vdac3	31 kDa		0.2unknown	0.98644	4.0557
426	TRUE	Empty	Immunoglobulin heavy variable 1-15 (Fragment) OS=Mus musculus OX=10090 GN=Ighv1-15 PE=4 SV=1	A0A0A6YXA5 (+4)	Ighv1-15	13 kDa	TRUE	1.5unknown	2.9593	2.0279
267	TRUE	Empty	Surfeit locus protein 4 OS=Mus musculus OX=10090 GN=Surf4 PE=1 SV=1	Q545Q2 (+1)	Surf4	30 kDa		1.0unknown	2.9593	3.0418
427	TRUE	Empty	RNA and export factor binding protein 2 OS=Mus musculus OX=10090 GN=Refbp2 PE=4 SV=1	D9J342 (+3)	Refbp2	24 kDa		1.5unknown	2.9593	2.0279
494	TRUE	Empty	Immunoglobulin kappa chain variable 4-91 (Fragment) OS=Mus musculus OX=10090 GN=Igkv4-91 PE=4 SV=2	A0A075B5L2 (+2)	Igkv4-91	13 kDa		1.9unknown	3.9458	2.0279
571	TRUE	Empty	Immunoglobulin kappa variable 4-58 OS=Mus musculus OX=10090 GN=Igkv4-58 PE=1 SV=1	A0A075B5M3	Igkv4-58	10 kDa		2.9unknown	2.9593	1.0139
572	TRUE	Empty	Immunoglobulin heavy variable 2-2 (Fragment) OS=Mus musculus OX=10090 GN=Ighv2-2 PE=4 SV=1	A0A075B5P8 (+13)	Ighv2-2	13 kDa		2.9unknown	2.9593	1.0139
268	TRUE	Empty	Predicted pseudogene 8797 OS=Mus musculus OX=10090 GN=Gm8797 PE=4 SV=1	A0A0A6YW67 (+19)	Gm8797	9 kDa		1.0unknown	2.9593	3.0418
108	TRUE	Empty	26S proteasome non-ATPase regulatory subunit 9 (Fragment) OS=Mus musculus OX=10090 GN=Psmd9 PE=1 SV=1	A0A0G2JGN6 (+2)	Psmd9	19 kDa		0.5unknown	1.9729	4.0557
269	TRUE	Empty	Histone H2A OS=Mus musculus OX=10090 GN=H2aj PE=1 SV=1	A0A0N4SV66 (+25)	H2aj	14 kDa		1.0unknown	2.9593	3.0418
167	TRUE	Empty	40S ribosomal protein S25 OS=Mus musculus OX=10090 GN=Rps25 PE=1 SV=1	A0A1L1SQA8 (+2)	Rps25	10 kDa		0.6unknown	1.9729	3.0418
270	TRUE	Empty	IgM heavy chain variable region (Fragment) OS=Mus musculus OX=10090 PE=2 SV=1	K7T926 (+6)		12 kDa		1.0unknown	1.9729	2.0279
109	TRUE	Empty	IgA heavy chain variable region (Fragment) OS=Mus musculus OX=10090 PE=2 SV=1	K7TDP3 (+3)		13 kDa		0.5unknown	1.9729	4.0557
271	TRUE	Empty	Cytochrome c oxidase subunit 7A2, mitochondrial OS=Mus musculus OX=10090 GN=Cox7a2 PE=1 SV=2	P48771	Cox7a2	9 kDa		1.0unknown	1.9729	2.0279
495	TRUE	Empty	40S ribosomal protein S29 OS=Mus musculus OX=10090 GN=Rps29 PE=1 SV=2	P62274	Rps29	7 kDa		1.9unknown	1.9729	1.0139
612	TRUE	Empty	ATP synthase membrane subunit DAPIT, mitochondrial OS=Mus musculus OX=10090 GN=Atp5md PE=1 SV=1	Q78IK2	Atp5md	6 kDa		4.9unknown	4.9322	1.0139
428	TRUE	Empty	NADH dehydrogenase [ubiquinone] 1 alpha subcomplex subunit 2 OS=Mus musculus OX=10090 GN=Ndufa2 PE=1 SV=3	Q9CQ75	Ndufa2	11 kDa		1.5unknown	2.9593	2.0279
496	TRUE	Empty	IgA heavy chain VDJ region (Fragment) OS=Mus musculus OX=10090 PE=2 SV=1	X5J5S4		11 kDa	TRUE	1.9unknown	3.9458	2.0279
645	TRUE	Empty	Protein SEC13 homolog OS=Mus musculus OX=10090 GN=Sec13 PE=1 SV=3	Q9D1M0	Sec13	36 kDa		INFunknown	1.9729	0
84	TRUE	Empty	E8 variable heavy chain (Fragment) OS=Mus musculus OX=10090 PE=2 SV=1	A2NW55		13 kDa		0.2unknown	0.98644	4.0557
646	TRUE	Empty	Dihydropyrimidinase-related protein 5 OS=Mus musculus OX=10090 GN=Dpysl5 PE=1 SV=1	Q9EQF6	Dpysl5	62 kDa		INFunknown	3.9458	0
647	TRUE	Empty	Signal recognition particle 14 kDa protein OS=Mus musculus OX=10090 GN=Srp14 PE=1 SV=1	A2AUM6 (+1)	Srp14	11 kDa		INFunknown	3.9458	0
648	TRUE	Empty	60S ribosomal protein L7a OS=Mus musculus OX=10090 GN=Rpl7a PE=1 SV=2	P12970 (+4)	Rpl7a	30 kDa		INFunknown	3.9458	0
19	TRUE	Empty	Transmembrane emp24 domain trafficking protein 2 OS=Mus musculus OX=10090 GN=Tmed2 PE=1 SV=1	A2RS53 (+3)	Tmed2	23 kDa		0.0unknown	0	2.0279
20	TRUE	Empty	Immunoglobulin heavy variable V1-12 OS=Mus musculus OX=10090 GN=Ighv1-12 PE=4 SV=1	A0A075B5U0 (+1)	Ighv1-12	11 kDa	TRUE	0.0unknown	0	2.0279
649	TRUE	Empty	Thioredoxin domain-containing protein 5 OS=Mus musculus OX=10090 GN=Txndc5 PE=1 SV=1	A0A0R4J1Y7 (+5)	Txndc5	36 kDa		INFunknown	5.9186	0
429	TRUE	Empty	Beta-globin OS=Mus musculus OX=10090 GN=Hbbt1 PE=3 SV=1	A8DUK0 (+6)	Hbbt1	16 kDa		1.5unknown	2.9593	2.0279
272	TRUE	Empty	NADH dehydrogenase [ubiquinone] iron-sulfur protein 6, mitochondrial OS=Mus musculus OX=10090 GN=Ndufs6 PE=1 SV=1	A0A1Y7VM38 (+1)	Ndufs6	14 kDa		1.0unknown	1.9729	2.0279
273	TRUE	Empty	Elongin-C OS=Mus musculus OX=10090 GN=Eloc PE=1 SV=1	A0A087WNT1 (+2)	Eloc	15 kDa		1.0unknown	1.9729	2.0279
573	TRUE	Empty	Microtubule-associated protein RP/EB family member 3 OS=Mus musculus OX=10090 GN=Mapre3 PE=1 SV=1	D3Z6G3	Mapre3	30 kDa	TRUE	2.9unknown	2.9593	1.0139
430	TRUE	Empty	Peroxiredoxin-5 OS=Mus musculus OX=10090 GN=Prdx5 PE=1 SV=1	H3BJQ7 (+3)	Prdx5	23 kDa		1.5unknown	2.9593	2.0279
274	TRUE	Empty	Solute carrier family 2, facilitated glucose transporter member 3 OS=Mus musculus OX=10090 GN=Slc2a3 PE=1 SV=1	P32037 (+3)	Slc2a3	53 kDa		1.0unknown	0.98644	1.0139
595	TRUE	Empty	Superoxide dismutase [Mn], mitochondrial OS=Mus musculus OX=10090 GN=Sod2 PE=1 SV=3	P09671 (+1)	Sod2	25 kDa		3.9unknown	3.9458	1.0139
497	TRUE	Empty	Cullin-associated NEDD8-dissociated protein 1 OS=Mus musculus OX=10090 GN=Cand1 PE=1 SV=2	Q6ZQ38	Cand1	136 kDa		1.9unknown	1.9729	1.0139
574	TRUE	Empty	Kinesin-like protein OS=Mus musculus OX=10090 GN=Kif3b PE=1 SV=1	Q3UHC4 (+3)	Kif3b	85 kDa		2.9unknown	2.9593	1.0139
596	TRUE	Empty	Naglu OS=Mus musculus OX=10090 GN=Naglu PE=2 SV=1	O54752 (+1)	Naglu	83 kDa		3.9unknown	3.9458	1.0139
597	TRUE	Empty	Cellular nucleic acid-binding protein OS=Mus musculus OX=10090 GN=Cnbp PE=1 SV=1	A0A0N4SVS6 (+2)	Cnbp	19 kDa		3.9unknown	3.9458	1.0139
575	TRUE	Empty	Pyruvate dehydrogenase E1 component subunit beta, mitochondrial OS=Mus musculus OX=10090 GN=Pdhb PE=1 SV=1	Q9D051	Pdhb	39 kDa		2.9unknown	2.9593	1.0139
498	TRUE	Empty	Spermatogenesis-associated protein 20 OS=Mus musculus OX=10090 GN=Spata20 PE=1 SV=1	Q80YT5	Spata20	88 kDa		1.9unknown	1.9729	1.0139
650	TRUE	Empty	4F2 cell-surface antigen heavy chain OS=Mus musculus OX=10090 GN=Slc3a2 PE=1 SV=1	P10852 (+4)	Slc3a2	58 kDa		INFunknown	1.9729	0
499	TRUE	Empty	Microtubule-associated protein 4 OS=Mus musculus OX=10090 GN=Map4 PE=1 SV=3	P27546	Map4	117 kDa		1.9unknown	1.9729	1.0139
168	TRUE	Empty	AAA domain-containing protein OS=Mus musculus OX=10090 GN=Psmc5 PE=2 SV=1	A0A1S6GWH1 (+2)	Psmc5	47 kDa		0.6unknown	1.9729	3.0418
275	TRUE	Empty	Immunoglobulin heavy variable 1-62-1 OS=Mus musculus OX=10090 GN=Ighv1-62-1 PE=4 SV=1	A0A075B684 (+2)	Ighv1-62-1	3 kDa		1.0unknown	1.9729	2.0279
276	TRUE	Empty	Immunoglobulin heavy variable V9-3 (Fragment) OS=Mus musculus OX=10090 GN=Ighv9-3 PE=1 SV=1	A0A0B4J1J5	Ighv9-3	13 kDa	TRUE	1.0unknown	1.9729	2.0279
169	TRUE	Empty	Proteasome (Prosome, macropain) 26S subunit, non-ATPase, 7 OS=Mus musculus OX=10090 GN=Psmd7 PE=1 SV=1	A1L3B8 (+1)	Psmd7	37 kDa		0.6unknown	1.9729	3.0418
170	TRUE	Empty	Copper homeostasis protein cutC homolog (Fragment) OS=Mus musculus OX=10090 GN=Cutc PE=1 SV=1	D3YY50 (+3)	Cutc	27 kDa		0.6unknown	1.9729	3.0418
431	TRUE	Empty	Ribose-phosphate diphosphokinase OS=Mus musculus OX=10090 GN=Prps1l3 PE=3 SV=1	G3UXL2 (+6)	Prps1l3	35 kDa		1.5unknown	2.9593	2.0279
110	TRUE	Empty	Acrosomal protein SP-10 OS=Mus musculus OX=10090 GN=Acrv1 PE=1 SV=2	P50289	Acrv1	28 kDa		0.5unknown	0.98644	2.0279
277	TRUE	Empty	Heterogeneous nuclear ribonucleoproteins C1/C2 (Fragment) OS=Mus musculus OX=10090 GN=Hnrnpc PE=1 SV=1	A0A2I3BQH3 (+2)	Hnrnpc	9 kDa		1.0unknown	1.9729	2.0279
111	TRUE	Empty	Anti-acid phosphatase variable light chain 11 (Fragment) OS=Mus musculus OX=10090 PE=2 SV=1	A2MY48		13 kDa		0.5unknown	0.98644	2.0279
576	TRUE	Empty	Proteasome subunit beta OS=Mus musculus OX=10090 GN=Psmb2 PE=2 SV=1	Q8BJX0 (+1)	Psmb2	23 kDa		2.9unknown	2.9593	1.0139
112	TRUE	Empty	Q3UHA3-DECOY	Q3UHA3-DECOY		?		0.5unknown	0.98644	2.0279
651	TRUE	Empty	Cytoplasmic dynein 1 heavy chain 1 OS=Mus musculus OX=10090 GN=Dync1h1 PE=1 SV=2	Q9JHU4	Dync1h1	532 kDa		INFunknown	1.9729	0
577	TRUE	Empty	Zpbp protein OS=Mus musculus OX=10090 GN=Zpbp PE=2 SV=1	B7ZP49 (+2)	Zpbp	39 kDa		2.9unknown	2.9593	1.0139
278	TRUE	Empty	Phospholipase B-like OS=Mus musculus OX=10090 GN=Plbd1 PE=1 SV=1	A0A0R4J0B2 (+1)	Plbd1	63 kDa		1.0unknown	1.9729	2.0279
578	TRUE	Empty	Ig kappa chain V-VI region XRPC 44 OS=Mus musculus OX=10090 PE=1 SV=1	P01675 (+3)		12 kDa		2.9unknown	2.9593	1.0139
579	TRUE	Empty	Predicted gene, 20730 OS=Mus musculus OX=10090 GN=Gm20730 PE=4 SV=7	A0A075B5J6 (+3)	Gm20730	13 kDa		2.9unknown	2.9593	1.0139
87	TRUE	Empty	Immunoglobulin kappa chain variable 19-93 OS=Mus musculus OX=10090 GN=Igkv19-93 PE=1 SV=7	A0A075B6D5 (+1)	Igkv19-93	13 kDa		0.3unknown	0.98644	3.0418
113	TRUE	Empty	3-beta-hydroxysteroid-Delta(8),Delta(7)-isomerase OS=Mus musculus OX=10090 GN=Ebp PE=1 SV=3	P70245	Ebp	26 kDa		0.5unknown	0.98644	2.0279
114	TRUE	Empty	U2 small nuclear ribonucleoprotein A' OS=Mus musculus OX=10090 GN=Snrpa1 PE=1 SV=2	P57784	Snrpa1	28 kDa		0.5unknown	0.98644	2.0279
652	TRUE	Empty	Protein disulfide isomerase Creld2 OS=Mus musculus OX=10090 GN=Creld2 PE=1 SV=1	Q9CYA0	Creld2	38 kDa		INFunknown	1.9729	0
653	TRUE	Empty	Dedicator of cytokinesis protein 1 OS=Mus musculus OX=10090 GN=Dock1 PE=1 SV=1	A0A1B0GSI1 (+1)	Dock1	82 kDa		INFunknown	3.9458	0
654	TRUE	Empty	Heterogeneous nuclear ribonucleoprotein A/B OS=Mus musculus OX=10090 GN=Hnrnpab PE=1 SV=1	Q20BD0 (+5)	Hnrnpab	36 kDa		INFunknown	1.9729	0
655	TRUE	Empty	Heterogeneous nuclear ribonucleoprotein H3 OS=Mus musculus OX=10090 GN=Hnrnph3 PE=1 SV=1	D3Z6Y3	Hnrnph3	8 kDa		INFunknown	1.9729	0
656	TRUE	Empty	26S proteasome non-ATPase regulatory subunit 4 OS=Mus musculus OX=10090 GN=Psmd4 PE=1 SV=1	O35226 (+2)	Psmd4	41 kDa		INFunknown	1.9729	0
657	TRUE	Empty	Adenylyl cyclase-associated protein 1 (Fragment) OS=Mus musculus OX=10090 GN=Cap1 PE=1 SV=1	B1ARS0 (+5)	Cap1	18 kDa		INFunknown	0.98644	0
658	TRUE	Empty	MHC class I D-region cell surface antigen (D2d) (Fragment) OS=Mus musculus OX=10090 PE=3 SV=1	Q31155		40 kDa		INFunknown	1.9729	0
659	TRUE	Empty	Vacuolar protein sorting-associated protein 13A OS=Mus musculus OX=10090 GN=Vps13a PE=1 SV=1	Q5H8C4	Vps13a	359 kDa		INFunknown	1.9729	0
660	TRUE	Empty	Decreased expression in renal and prostate cancer protein OS=Mus musculus OX=10090 GN=Derpc PE=1 SV=1	P0CG14	Derpc	52 kDa		INFunknown	1.9729	0
21	TRUE	Empty	Q9Z0U9-DECOY	Q9Z0U9-DECOY		?		0.0unknown	0	2.0279
661	TRUE	Empty	L-lactate dehydrogenase OS=Mus musculus OX=10090 GN=Ldha PE=2 SV=1	Q3UDU4	Ldha	36 kDa	TRUE	INFunknown	2.9593	0
662	TRUE	Empty	Annexin (Fragment) OS=Mus musculus OX=10090 GN=Anxa2 PE=1 SV=1	B0V2N7 (+5)	Anxa2	22 kDa		INFunknown	2.9593	0
663	TRUE	Empty	F-actin-capping protein subunit alpha-1 OS=Mus musculus OX=10090 GN=Capza1 PE=1 SV=4	P47753 (+2)	Capza1	33 kDa		INFunknown	0.98644	0
664	TRUE	Empty	Immunoglobulin heavy variable 2-5 OS=Mus musculus OX=10090 GN=Ighv2-5 PE=4 SV=1	A0A075B5Q3 (+7)	Ighv2-5	13 kDa		INFunknown	3.9458	0
665	TRUE	Empty	Cellular retinoic acid-binding protein 1 OS=Mus musculus OX=10090 GN=Crabp1 PE=1 SV=2	P62965	Crabp1	16 kDa		INFunknown	2.9593	0
22	TRUE	Empty	Immunoglobulin kappa chain variable 4-90 (Fragment) OS=Mus musculus OX=10090 GN=Igkv4-90 PE=4 SV=5	A0A075B5L3	Igkv4-90	13 kDa		0.0unknown	0	5.0697
23	TRUE	Empty	Type II cytokeratin Kb39 (Fragment) OS=Mus musculus OX=10090 GN=Krt77 PE=2 SV=1	Q4L0E7 (+1)	Krt77	26 kDa	TRUE	0.0unknown	0	2.0279
24	TRUE	Empty	Transmembrane protein 35A OS=Mus musculus OX=10090 GN=Tmem35a PE=1 SV=1	Q9D328	Tmem35a	19 kDa		0.0unknown	0	3.0418
666	TRUE	Empty	Glyceraldehyde-3-phosphate dehydrogenase OS=Mus musculus OX=10090 GN=Gapdhs PE=1 SV=1	A0A0R4J0X7 (+3)	Gapdhs	47 kDa	TRUE	INFunknown	2.9593	0
279	TRUE	Empty	60S ribosomal protein L30 OS=Mus musculus OX=10090 GN=Rpl30 PE=1 SV=1	A0A2I3BQF4 (+3)	Rpl30	10 kDa		1.0unknown	1.9729	2.0279
280	TRUE	Empty	CDGSH iron-sulfur domain-containing protein 1 OS=Mus musculus OX=10090 GN=Cisd1 PE=1 SV=1	Q91WS0	Cisd1	12 kDa		1.0unknown	1.9729	2.0279
500	TRUE	Empty	Cancer-related nucleoside-triphosphatase homolog OS=Mus musculus OX=10090 GN=Ntpcr PE=1 SV=1	D3YXL1 (+3)	Ntpcr	20 kDa		1.9unknown	1.9729	1.0139
501	TRUE	Empty	Mitochondrial amidoxime reducing component 2 OS=Mus musculus OX=10090 GN=Mtarc2 PE=1 SV=1	Q922Q1	Mtarc2	38 kDa		1.9unknown	1.9729	1.0139
281	TRUE	Empty	IgM heavy chain VDJ region (Fragment) OS=Mus musculus OX=10090 PE=2 SV=1	X5J4N6		10 kDa		1.0unknown	0.98644	1.0139
502	TRUE	Empty	SWI/SNF complex subunit SMARCC1 OS=Mus musculus OX=10090 GN=Smarcc1 PE=1 SV=2	P97496 (+3)	Smarcc1	123 kDa		1.9unknown	1.9729	1.0139
115	TRUE	Empty	Centrosome-associated protein 350 OS=Mus musculus OX=10090 GN=Cep350 PE=1 SV=1	E9Q309	Cep350	346 kDa		0.5unknown	0.98644	2.0279
282	TRUE	Empty	Carboxylesterase 1D OS=Mus musculus OX=10090 GN=Ces1d PE=1 SV=1	Q8VCT4	Ces1d	62 kDa		1.0unknown	0.98644	1.0139
580	TRUE	Empty	ATP synthase subunit gamma OS=Mus musculus OX=10090 GN=Atp5c1 PE=1 SV=1	A2AKU9 (+7)	Atp5c1	33 kDa		2.9unknown	2.9593	1.0139
503	TRUE	Empty	Ras-related protein Rap-1b (Fragment) OS=Mus musculus OX=10090 GN=Rap1b PE=1 SV=1	A0A1W2P777 (+2)	Rap1b	6 kDa		1.9unknown	1.9729	1.0139
504	TRUE	Empty	Actin-like protein 6A (Fragment) OS=Mus musculus OX=10090 GN=Actl6a PE=1 SV=1	A0A0A6YWG8 (+3)	Actl6a	27 kDa		1.9unknown	1.9729	1.0139
505	TRUE	Empty	ADP-ribosylation factor-like protein 3 OS=Mus musculus OX=10090 GN=Arl3 PE=1 SV=1	A0A494BAJ6 (+2)	Arl3	20 kDa		1.9unknown	1.9729	1.0139
116	TRUE	Empty	60S ribosomal protein L23a OS=Mus musculus OX=10090 GN=Rpl23a PE=1 SV=1	P62751 (+3)	Rpl23a	18 kDa		0.5unknown	0.98644	2.0279
506	TRUE	Empty	IgG1 heavy chain VDJ region (Fragment) OS=Mus musculus OX=10090 PE=2 SV=1	X5J5F1		12 kDa		1.9unknown	1.9729	1.0139
507	TRUE	Empty	Uncharacterized protein (Fragment) OS=Mus musculus OX=10090 GN=Manf PE=2 SV=1	A8C1V1 (+5)	Manf	20 kDa		1.9unknown	1.9729	1.0139
508	TRUE	Empty	40S ribosomal protein S15 OS=Mus musculus OX=10090 GN=Rps15 PE=1 SV=1	D3YTQ9 (+2)	Rps15	14 kDa		1.9unknown	1.9729	1.0139
88	TRUE	Empty	Immunoglobulin kappa variable 2-112 OS=Mus musculus OX=10090 GN=Igkv2-112 PE=1 SV=1	A0A075B5K5 (+3)	Igkv2-112	13 kDa		0.3unknown	0.98644	3.0418
283	TRUE	Empty	Immunoglobulin kappa variable 4-80 (Fragment) OS=Mus musculus OX=10090 GN=Igkv4-80 PE=4 SV=2	A0A075B5L7	Igkv4-80	13 kDa		1.0unknown	1.9729	2.0279
117	TRUE	Empty	Immunoglobulin heavy variable V3-3 OS=Mus musculus OX=10090 GN=Ighv3-3 PE=4 SV=1	A0A075B5S4 (+2)	Ighv3-3	11 kDa		0.5unknown	0.98644	2.0279
284	TRUE	Empty	60S ribosomal protein L31 OS=Mus musculus OX=10090 GN=Rpl31 PE=1 SV=1	A0A0A6YX26 (+3)	Rpl31	15 kDa		1.0unknown	1.9729	2.0279
285	TRUE	Empty	Immunoglobulin kappa variable 6-14 (Fragment) OS=Mus musculus OX=10090 GN=Igkv6-14 PE=4 SV=2	A0A140T8P1	Igkv6-14	13 kDa		1.0unknown	0.98644	1.0139
581	TRUE	Empty	Synaptobrevin-2 OS=Mus musculus OX=10090 GN=Vamp2 PE=1 SV=1	B0QZN5 (+4)	Vamp2	18 kDa		2.9unknown	2.9593	1.0139
286	TRUE	Empty	Profilin OS=Mus musculus OX=10090 GN=Pfn2 PE=1 SV=1	D3YWS3 (+1)	Pfn2	12 kDa		1.0unknown	1.9729	2.0279
509	TRUE	Empty	Cystatin-12 OS=Mus musculus OX=10090 GN=Cst12 PE=1 SV=1	E9Q1S9 (+1)	Cst12	16 kDa		1.9unknown	1.9729	1.0139
287	TRUE	Empty	IgM heavy chain variable region (Fragment) OS=Mus musculus OX=10090 PE=2 SV=1	K7TDG8 (+9)		12 kDa		1.0unknown	1.9729	2.0279
118	TRUE	Empty	Hydroxymethylglutaryl-CoA synthase, mitochondrial OS=Mus musculus OX=10090 GN=Hmgcs2 PE=1 SV=2	P54869 (+1)	Hmgcs2	57 kDa		0.5unknown	0.98644	2.0279
288	TRUE	Empty	60S ribosomal protein L32 OS=Mus musculus OX=10090 GN=Rpl32 PE=1 SV=2	P62911 (+1)	Rpl32	16 kDa		1.0unknown	1.9729	2.0279
289	TRUE	Empty	ATP synthase subunit e, mitochondrial OS=Mus musculus OX=10090 GN=Atp5me PE=1 SV=2	Q06185 (+2)	Atp5me	8 kDa		1.0unknown	1.9729	2.0279
582	TRUE	Empty	Proteasome subunit alpha type OS=Mus musculus OX=10090 GN=Psma5 PE=2 SV=1	Q3TUI9 (+3)	Psma5	26 kDa		2.9unknown	2.9593	1.0139
510	TRUE	Empty	NADH dehydrogenase [ubiquinone] 1 alpha subcomplex subunit 6 OS=Mus musculus OX=10090 GN=Ndufa6 PE=1 SV=1	Q9CQZ5	Ndufa6	15 kDa		1.9unknown	1.9729	1.0139
511	TRUE	Empty	Protein LSM12 homolog OS=Mus musculus OX=10090 GN=Lsm12 PE=1 SV=1	Q9D0R8	Lsm12	22 kDa		1.9unknown	1.9729	1.0139
290	TRUE	Empty	High mobility group protein B1 OS=Mus musculus OX=10090 GN=Hmgb1 PE=1 SV=1	A0A0J9YUD8 (+9)	Hmgb1	20 kDa		1.0unknown	0.98644	1.0139
512	TRUE	Empty	Diablo homolog, mitochondrial OS=Mus musculus OX=10090 GN=Diablo PE=1 SV=2	Q9JIQ3	Diablo	27 kDa		1.9unknown	1.9729	1.0139
89	TRUE	Empty	C4a anaphylatoxin OS=Mus musculus OX=10090 GN=C4b PE=2 SV=1	B2RWX2 (+2)	C4b	193 kDa		0.3unknown	0.98644	3.0418
90	TRUE	Empty	Ribonucleoprotein, PTB-binding 1 OS=Mus musculus OX=10090 GN=Raver1 PE=2 SV=1	A0A158RFV1 (+2)	Raver1	79 kDa		0.3unknown	0.98644	3.0418
667	TRUE	Empty	Ras-related protein Rab-2A OS=Mus musculus OX=10090 GN=Rab2a PE=1 SV=1	P53994 (+2)	Rab2a	24 kDa		INFunknown	0.98644	0
119	TRUE	Empty	Ensconsin OS=Mus musculus OX=10090 GN=Map7 PE=1 SV=2	D3YWN7 (+2)	Map7	83 kDa		0.5unknown	0.98644	2.0279
583	TRUE	Empty	Uncharacterized protein (Fragment) OS=Mus musculus OX=10090 GN=Ewsr1 PE=2 SV=1	Q9CRS5	Ewsr1	35 kDa		2.9unknown	2.9593	1.0139
668	TRUE	Empty	Ubiquitin carboxyl-terminal hydrolase isozyme L1 OS=Mus musculus OX=10090 GN=Uchl1 PE=1 SV=1	Q9R0P9	Uchl1	25 kDa		INFunknown	0.98644	0
513	TRUE	Empty	Radial spoke head 1 homolog OS=Mus musculus OX=10090 GN=Rsph1 PE=1 SV=1	A0A494B9F6 (+4)	Rsph1	32 kDa		1.9unknown	1.9729	1.0139
120	TRUE	Empty	Four and a half LIM domains protein 3 OS=Mus musculus OX=10090 GN=Fhl3 PE=1 SV=2	Q9R059	Fhl3	32 kDa		0.5unknown	0.98644	2.0279
514	TRUE	Empty	Endoplasmin OS=Mus musculus OX=10090 GN=Hsp90b1 PE=1 SV=2	P08113 (+3)	Hsp90b1	92 kDa		1.9unknown	1.9729	1.0139
669	TRUE	Empty	26S proteasome non-ATPase regulatory subunit 1 (Fragment) OS=Mus musculus OX=10090 GN=Psmd1 PE=2 SV=1	Q05CG9 (+3)	Psmd1	93 kDa		INFunknown	0.98644	0
25	TRUE	Empty	Non-specific serine/threonine protein kinase OS=Mus musculus OX=10090 GN=Mark3 PE=1 SV=1	A0A1Y7VNZ6 (+2)	Mark3	89 kDa		0.0unknown	0	2.0279
26	TRUE	Empty	Kinesin-like protein OS=Mus musculus OX=10090 GN=Kif3a PE=1 SV=1	B1AQZ2 (+3)	Kif3a	83 kDa		0.0unknown	0	3.0418
670	TRUE	Empty	Uncharacterized protein OS=Mus musculus OX=10090 GN=Psma7 PE=2 SV=1	Q3THL2 (+4)	Psma7	20 kDa		INFunknown	1.9729	0
27	TRUE	Empty	Transmembrane protein 190 OS=Mus musculus OX=10090 GN=Tmem190 PE=1 SV=1	Q9D2E9	Tmem190	18 kDa		0.0unknown	0	3.0418
28	TRUE	Empty	Ig lambda-1 chain V regions MOPC 104E/RPC20/J558/S104 OS=Mus musculus OX=10090 PE=1 SV=1	P01724		13 kDa		0.0unknown	0	2.0279
671	TRUE	Empty	Cysteine-rich secretory protein 2 OS=Mus musculus OX=10090 GN=Crisp2 PE=1 SV=1	P16563	Crisp2	28 kDa		INFunknown	1.9729	0
29	TRUE	Empty	Immunoglobulin kappa variable 17-127 OS=Mus musculus OX=10090 GN=Igkv17-127 PE=4 SV=7	A0A075B5J9 (+3)	Igkv17-127	12 kDa		0.0unknown	0	4.0557
672	TRUE	Empty	Pyrroline-5-carboxylate reductase OS=Mus musculus OX=10090 GN=Pycr2 PE=2 SV=1	Q3TJ21 (+2)	Pycr2	34 kDa		INFunknown	2.9593	0
673	TRUE	Empty	RRM domain-containing protein (Fragment) OS=Mus musculus OX=10090 GN=Poldip3 PE=2 SV=1	Q3TJ78 (+4)	Poldip3	47 kDa		INFunknown	2.9593	0
674	TRUE	Empty	Nuclear migration protein nudC OS=Mus musculus OX=10090 GN=Nudc PE=1 SV=1	O35685	Nudc	38 kDa		INFunknown	0.98644	0
30	TRUE	Empty	IgA heavy chain VDJ region (Fragment) OS=Mus musculus OX=10090 PE=2 SV=1	X5J569		12 kDa		0.0unknown	0	2.0279
675	TRUE	Empty	Meiosis-expressed gene 1 protein OS=Mus musculus OX=10090 GN=Meig1 PE=1 SV=1	Q61845 (+1)	Meig1	11 kDa		INFunknown	0.98644	0
676	TRUE	Empty	Heat shock 70 kDa protein 4 OS=Mus musculus OX=10090 GN=Hspa4 PE=1 SV=1	Q3U2G2 (+3)	Hspa4	94 kDa	TRUE	INFunknown	2.9593	0
677	TRUE	Empty	D-3-phosphoglycerate dehydrogenase OS=Mus musculus OX=10090 GN=Phgdh PE=1 SV=3	Q61753	Phgdh	57 kDa		INFunknown	2.9593	0
678	TRUE	Empty	LDLR chaperone MESD (Fragment) OS=Mus musculus OX=10090 GN=Mesd PE=1 SV=1	D3YVR4	Mesd	17 kDa		INFunknown	2.9593	0
679	TRUE	Empty	Glia maturation factor OS=Mus musculus OX=10090 GN=Gmfb PE=2 SV=1	A7VJ98 (+2)	Gmfb	17 kDa		INFunknown	2.9593	0
680	TRUE	Empty	Septin-2 (Fragment) OS=Mus musculus OX=10090 GN=Septin2 PE=1 SV=1	D3YYB1 (+7)	Septin2	24 kDa		INFunknown	1.9729	0
681	TRUE	Empty	Protein CREG1 OS=Mus musculus OX=10090 GN=Creg1 PE=1 SV=1	K4DI63 (+1)	Creg1	11 kDa		INFunknown	3.9458	0
291	TRUE	Empty	40S ribosomal protein S12 OS=Mus musculus OX=10090 GN=Rps12 PE=1 SV=1	A0A1W2P7A1 (+1)	Rps12	16 kDa		1.0unknown	0.98644	1.0139
515	TRUE	Empty	14-3-3 protein theta OS=Mus musculus OX=10090 GN=Ywhaq PE=2 SV=1	A3KML3 (+1)	Ywhaq	28 kDa		1.9unknown	1.9729	1.0139
292	TRUE	Empty	Proteasome subunit alpha type-6 OS=Mus musculus OX=10090 GN=Psma6 PE=1 SV=1	E0CXB1 (+1)	Psma6	25 kDa		1.0unknown	0.98644	1.0139
293	TRUE	Empty	60S ribosomal protein L9 OS=Mus musculus OX=10090 GN=Rpl9-ps6 PE=3 SV=1	A0A140T8T4 (+4)	Rpl9-ps6	22 kDa		1.0unknown	0.98644	1.0139
294	TRUE	Empty	Serine/arginine-rich splicing factor 1 OS=Mus musculus OX=10090 GN=Srsf1 PE=1 SV=1	H7BX95 (+1)	Srsf1	28 kDa		1.0unknown	0.98644	1.0139
295	TRUE	Empty	Ras-related protein Rab-8A OS=Mus musculus OX=10090 GN=Rab8a PE=1 SV=2	P55258 (+2)	Rab8a	24 kDa	TRUE	1.0unknown	0.98644	1.0139
516	TRUE	Empty	Immunity-related GTPase family, cinema 1 OS=Mus musculus OX=10090 GN=Irgc1 PE=1 SV=1	D3Z720	Irgc1	51 kDa		1.9unknown	1.9729	1.0139
517	TRUE	Empty	ADP-ribosylation factor-like protein 8B OS=Mus musculus OX=10090 GN=Arl8b PE=1 SV=1	A0A0N4SVB8 (+4)	Arl8b	16 kDa		1.9unknown	1.9729	1.0139
518	TRUE	Empty	Ataxin-10 OS=Mus musculus OX=10090 GN=Atxn10 PE=1 SV=2	P28658 (+2)	Atxn10	54 kDa		1.9unknown	1.9729	1.0139
519	TRUE	Empty	Epoxide hydrolase OS=Mus musculus OX=10090 GN=Ephx1 PE=2 SV=1	Q6PEV0 (+1)	Ephx1	51 kDa		1.9unknown	1.9729	1.0139
520	TRUE	Empty	Mitochondrial import inner membrane translocase subunit TIM16 OS=Mus musculus OX=10090 GN=Pam16 PE=1 SV=1	Q9CQV1	Pam16	14 kDa		1.9unknown	1.9729	1.0139
521	TRUE	Empty	Trifunctional enzyme subunit beta, mitochondrial OS=Mus musculus OX=10090 GN=Hadhb PE=1 SV=1	Q99JY0	Hadhb	51 kDa		1.9unknown	1.9729	1.0139
522	TRUE	Empty	60S ribosomal protein L11 OS=Mus musculus OX=10090 GN=Rpl11 PE=1 SV=4	Q9CXW4	Rpl11	20 kDa		1.9unknown	1.9729	1.0139
121	TRUE	Empty	RNA-binding protein 14 OS=Mus musculus OX=10090 GN=Rbm14 PE=1 SV=2	E9QL13 (+2)	Rbm14	63 kDa		0.5unknown	0.98644	2.0279
523	TRUE	Empty	Elongation factor 1-gamma OS=Mus musculus OX=10090 GN=Eef1g PE=1 SV=1	Q4FZK2 (+1)	Eef1g	50 kDa		1.9unknown	1.9729	1.0139
122	TRUE	Empty	Cytochrome c oxidase subunit 6C OS=Mus musculus OX=10090 GN=Cox6c PE=1 SV=3	Q9CPQ1	Cox6c	8 kDa		0.5unknown	0.98644	2.0279
123	TRUE	Empty	Membrane-associated progesterone receptor component 2 OS=Mus musculus OX=10090 GN=Pgrmc2 PE=1 SV=2	Q80UU9	Pgrmc2	23 kDa		0.5unknown	0.98644	2.0279
124	TRUE	Empty	TBP-associated factor 170 OS=Mus musculus OX=10090 GN=Btaf1 PE=2 SV=1	A0ZVB6 (+1)	Btaf1	207 kDa		0.5unknown	0.98644	2.0279
125	TRUE	Empty	Immunoglobulin kappa variable 12-44 (Fragment) OS=Mus musculus OX=10090 GN=Igkv12-44 PE=4 SV=2	A0A140T8M2 (+1)	Igkv12-44	13 kDa		0.5unknown	0.98644	2.0279
524	TRUE	Empty	Immunoglobulin kappa variable 2-109 (Fragment) OS=Mus musculus OX=10090 GN=Igkv2-109 PE=4 SV=4	A0A075B5K6 (+1)	Igkv2-109	13 kDa		1.9unknown	1.9729	1.0139
525	TRUE	Empty	Immunoglobulin heavy variable 8-8 (Fragment) OS=Mus musculus OX=10090 GN=Ighv8-8 PE=4 SV=1	A0A0A6YXQ0	Ighv8-8	13 kDa		1.9unknown	1.9729	1.0139
296	TRUE	Empty	Cytochrome c oxidase subunit 6B1 OS=Mus musculus OX=10090 GN=Cox6b1 PE=1 SV=1	A0A140LIU3 (+1)	Cox6b1	5 kDa		1.0unknown	0.98644	1.0139
297	TRUE	Empty	Immunoglobulin kappa variable 9-123 (Fragment) OS=Mus musculus OX=10090 GN=Igkv9-123 PE=4 SV=2	A0A140T8N8	Igkv9-123	13 kDa		1.0unknown	0.98644	1.0139
126	TRUE	Empty	QY1.5 Vh (Fragment) OS=Mus musculus OX=10090 PE=2 SV=1	A2NPL2		13 kDa	TRUE	0.5unknown	0.98644	2.0279
127	TRUE	Empty	B1AWJ4-DECOY	B1AWJ4-DECOY		?		0.5unknown	0.98644	2.0279
526	TRUE	Empty	Zinc finger, BED type-containing 5 (Fragment) OS=Mus musculus OX=10090 GN=Zbed5 PE=4 SV=8	D3Z5B1 (+2)	Zbed5	19 kDa		1.9unknown	1.9729	1.0139
298	TRUE	Empty	Keratin 78 OS=Mus musculus OX=10090 GN=Krt78 PE=1 SV=1	E9Q0F0 (+3)	Krt78	112 kDa		1.0unknown	0.98644	1.0139
128	TRUE	Empty	IgM heavy chain variable region (Fragment) OS=Mus musculus OX=10090 PE=2 SV=1	K7U639		12 kDa		0.5unknown	0.98644	2.0279
527	TRUE	Empty	LIM-protein FHL4 OS=Mus musculus OX=10090 GN=Fhl4 PE=2 SV=2	O70403 (+2)	Fhl4	32 kDa		1.9unknown	1.9729	1.0139
528	TRUE	Empty	Tripeptidyl-peptidase 1 OS=Mus musculus OX=10090 GN=Tpp1 PE=1 SV=2	O89023 (+3)	Tpp1	61 kDa		1.9unknown	1.9729	1.0139
129	TRUE	Empty	Ig heavy chain V region OS=Mus musculus OX=10090 PE=1 SV=1	P01741		13 kDa		0.5unknown	0.98644	2.0279
130	TRUE	Empty	10 kDa heat shock protein, mitochondrial OS=Mus musculus OX=10090 GN=Hspe1 PE=1 SV=1	Q4KL76 (+2)	Hspe1	11 kDa		0.5unknown	0.98644	2.0279
529	TRUE	Empty	GDP-mannose 4,6 dehydratase OS=Mus musculus OX=10090 GN=Gmds PE=1 SV=1	Q8K0C9	Gmds	42 kDa		1.9unknown	1.9729	1.0139
131	TRUE	Empty	Very-long-chain (3R)-3-hydroxyacyl-CoA dehydratase 3 OS=Mus musculus OX=10090 GN=Hacd3 PE=1 SV=2	Q8K2C9	Hacd3	43 kDa		0.5unknown	0.98644	2.0279
299	TRUE	Empty	Palmitoyltransferase GLUL OS=Mus musculus OX=10090 PE=3 SV=1	V9GZG5		42 kDa		1.0unknown	0.98644	1.0139
132	TRUE	Empty	Nuclear autoantigenic sperm protein OS=Mus musculus OX=10090 GN=Nasp PE=1 SV=1	B1AU75 (+2)	Nasp	84 kDa		0.5unknown	0.98644	2.0279
530	TRUE	Empty	Erlin-2 (Fragment) OS=Mus musculus OX=10090 GN=Erlin2 PE=1 SV=1	A0A1B0GQZ0 (+7)	Erlin2	21 kDa		1.9unknown	1.9729	1.0139
133	TRUE	Empty	40S ribosomal protein S3a OS=Mus musculus OX=10090 GN=Rps3a PE=1 SV=3	P97351 (+5)	Rps3a	30 kDa		0.5unknown	0.98644	2.0279
300	TRUE	Empty	Dickkopf-like protein 1 (Fragment) OS=Mus musculus OX=10090 GN=Dkkl1 PE=1 SV=1	A0A1B0GRE6 (+3)	Dkkl1	25 kDa		1.0unknown	0.98644	1.0139
134	TRUE	Empty	Mitochondrial import inner membrane translocase subunit OS=Mus musculus OX=10090 GN=Timm13 PE=1 SV=1	A0A1W2P756 (+1)	Timm13	8 kDa		0.5unknown	0.98644	2.0279
531	TRUE	Empty	Piwi-like protein 1 OS=Mus musculus OX=10090 GN=Piwil1 PE=1 SV=1	Q9JMB7	Piwil1	99 kDa		1.9unknown	1.9729	1.0139
301	TRUE	Empty	Expressed sequence AA467197 (Fragment) OS=Mus musculus OX=10090 GN=AA467197 PE=1 SV=8	A2AK37 (+2)	AA467197	8 kDa		1.0unknown	0.98644	1.0139
302	TRUE	Empty	Lysosome-associated membrane glycoprotein 1 OS=Mus musculus OX=10090 GN=Lamp1 PE=1 SV=2	P11438 (+4)	Lamp1	44 kDa		1.0unknown	0.98644	1.0139
31	TRUE	Empty	Immunoglobulin heavy variable V1-67 OS=Mus musculus OX=10090 GN=Ighv1-67 PE=4 SV=1	A0A075B5X6 (+3)	Ighv1-67	11 kDa		0.0unknown	0	1.0139
532	TRUE	Empty	Late cornified envelope-like proline-rich protein 1 OS=Mus musculus OX=10090 GN=Lelp1 PE=2 SV=2	Q9DAE3	Lelp1	13 kDa		1.9unknown	1.9729	1.0139
303	TRUE	Empty	Predicted pseudogene 9774 OS=Mus musculus OX=10090 GN=Gm9774 PE=3 SV=1	A0A0A6YVU8 (+2)	Gm9774	42 kDa		1.0unknown	0.98644	1.0139
32	TRUE	Empty	ER lumen protein-retaining receptor 2 OS=Mus musculus OX=10090 GN=Kdelr2 PE=1 SV=1	Q9CQM2	Kdelr2	24 kDa		0.0unknown	0	2.0279
682	TRUE	Empty	Uncharacterized protein OS=Mus musculus OX=10090 GN=Acaa2 PE=2 SV=1	Q3UKH3 (+1)	Acaa2	42 kDa		INFunknown	1.9729	0
683	TRUE	Empty	Small nuclear ribonucleoprotein E OS=Mus musculus OX=10090 GN=Snrpe PE=1 SV=1	E9Q0W8 (+2)	Snrpe	6 kDa		INFunknown	0.98644	0
684	TRUE	Empty	Anti-CD30 moab Ki-4 scFv (Fragment) OS=Mus musculus OX=10090 PE=2 SV=1	A2IXM7		26 kDa		INFunknown	0.98644	0
33	TRUE	Empty	Cgn protein OS=Mus musculus OX=10090 GN=Cgn PE=2 SV=1	Q32NZ7	Cgn	80 kDa		0.0unknown	0	2.0279
685	TRUE	Empty	Filamin, alpha OS=Mus musculus OX=10090 GN=Flna PE=1 SV=1	B7FAU9 (+4)	Flna	280 kDa		INFunknown	0.98644	0
686	TRUE	Empty	Q05D35-DECOY	Q05D35-DECOY (+4)		?		INFunknown	0.98644	0
687	TRUE	Empty	Immunoglobulin heavy variable 1-58 (Fragment) OS=Mus musculus OX=10090 GN=Ighv1-58 PE=4 SV=1	A0A075B5W9 (+2)	Ighv1-58	13 kDa		INFunknown	0.98644	0
688	TRUE	Empty	RuvB-like helicase OS=Mus musculus OX=10090 GN=Ruvbl2 PE=1 SV=1	Q3TXT7 (+2)	Ruvbl2	51 kDa		INFunknown	0.98644	0
689	TRUE	Empty	T-complex protein 1 subunit gamma OS=Mus musculus OX=10090 GN=Cct3 PE=1 SV=1	E9Q133 (+3)	Cct3	57 kDa		INFunknown	1.9729	0
690	TRUE	Empty	Betaine--homocysteine S-methyltransferase 1 OS=Mus musculus OX=10090 GN=Bhmt PE=1 SV=1	O35490	Bhmt	45 kDa		INFunknown	2.9593	0
691	TRUE	Empty	Peroxiredoxin-2 (Fragment) OS=Mus musculus OX=10090 GN=Prdx2 PE=1 SV=8	D3Z4A4 (+1)	Prdx2	16 kDa		INFunknown	1.9729	0
692	TRUE	Empty	Ran-specific GTPase-activating protein OS=Mus musculus OX=10090 GN=Ranbp1 PE=1 SV=2	P34022 (+1)	Ranbp1	24 kDa		INFunknown	2.9593	0
693	TRUE	Empty	Hsc70-interacting protein OS=Mus musculus OX=10090 GN=St13 PE=1 SV=1	F8WJK8 (+4)	St13	41 kDa		INFunknown	2.9593	0
694	TRUE	Empty	Galectin-1 OS=Mus musculus OX=10090 GN=Lgals1 PE=1 SV=3	P16045	Lgals1	15 kDa		INFunknown	2.9593	0
695	TRUE	Empty	Hydroxyacylglutathione hydrolase, mitochondrial OS=Mus musculus OX=10090 GN=Hagh PE=1 SV=1	A0A0R4J052 (+4)	Hagh	29 kDa		INFunknown	0.98644	0
696	TRUE	Empty	Vimentin OS=Mus musculus OX=10090 GN=Vim PE=1 SV=1	A0A0A6YWC8 (+5)	Vim	49 kDa		INFunknown	0.98644	0
697	TRUE	Empty	Succinate-CoA ligase subunit beta (Fragment) OS=Mus musculus OX=10090 GN=Sucla2 PE=2 SV=1	Q3U6C7 (+2)	Sucla2	51 kDa		INFunknown	0.98644	0
698	TRUE	Empty	DZF domain-containing protein OS=Mus musculus OX=10090 GN=Ilf2 PE=2 SV=1	Q3UXI9 (+1)	Ilf2	43 kDa		INFunknown	0.98644	0
699	TRUE	Empty	Tripeptidyl-peptidase 2 OS=Mus musculus OX=10090 GN=Tpp2 PE=1 SV=1	A0A087WRC0 (+5)	Tpp2	97 kDa		INFunknown	0.98644	0
700	TRUE	Empty	Cathepsin B OS=Mus musculus OX=10090 GN=Ctsb PE=1 SV=2	P10605 (+2)	Ctsb	37 kDa		INFunknown	2.9593	0
34	TRUE	Empty	RIKEN cDNA 1700029I15 gene OS=Mus musculus OX=10090 GN=1700029I15Rik PE=4 SV=1	A0A087WR07 (+2)	1700029I15Rik	4 kDa		0.0unknown	0	3.0418
35	TRUE	Empty	Vesicle-associated membrane protein-associated protein A (Fragment) OS=Mus musculus OX=10090 GN=Vapa PE=1 SV=1	A0A3B2W837	Vapa	26 kDa	TRUE	0.0unknown	0	2.0279
36	TRUE	Empty	Immunoglobulin kappa chain variable 4-51 (Fragment) OS=Mus musculus OX=10090 GN=Igkv4-51 PE=4 SV=1	A0N8I8	Igkv4-51	13 kDa		0.0unknown	0	3.0418
37	TRUE	Empty	IgA heavy chain VDJ region (Fragment) OS=Mus musculus OX=10090 PE=2 SV=1	X5J557		10 kDa		0.0unknown	0	2.0279
701	TRUE	Empty	YTH domain-containing protein OS=Mus musculus OX=10090 GN=Ythdf2 PE=2 SV=1	Q3UNH5 (+1)	Ythdf2	63 kDa		INFunknown	0.98644	0
702	TRUE	Empty	Fc receptor, IgG, low affinity IIb OS=Mus musculus OX=10090 GN=Fcgr2b PE=1 SV=1	A0A0B4J1G1	Fcgr2b	33 kDa		INFunknown	0.98644	0
703	TRUE	Empty	40S ribosomal protein SA OS=Mus musculus OX=10090 GN=Rpsa PE=1 SV=1	A0A1L1SUK3 (+2)	Rpsa	15 kDa		INFunknown	2.9593	0
704	TRUE	Empty	Proteasome endopeptidase complex OS=Mus musculus OX=10090 GN=Psmb1 PE=1 SV=1	A0A338P7C0 (+2)	Psmb1	16 kDa		INFunknown	1.9729	0
705	TRUE	Empty	Golgi to ER traffic protein 4 homolog (Fragment) OS=Mus musculus OX=10090 GN=Get4 PE=1 SV=1	D3Z4J5 (+2)	Get4	28 kDa		INFunknown	1.9729	0
706	TRUE	Empty	Peptidylprolyl isomerase (Fragment) OS=Mus musculus OX=10090 GN=Fkbp1a PE=1 SV=1	F6X9I3 (+4)	Fkbp1a	18 kDa		INFunknown	2.9593	0
707	TRUE	Empty	Valyl-tRNA synthetase (Fragment) OS=Mus musculus OX=10090 GN=Vars PE=1 SV=1	G3UY93 (+5)	Vars	141 kDa		INFunknown	2.9593	0
708	TRUE	Empty	26S proteasome regulatory subunit 10B OS=Mus musculus OX=10090 GN=Psmc6 PE=1 SV=1	P62334 (+1)	Psmc6	44 kDa		INFunknown	2.9593	0
709	TRUE	Empty	DUF1279 domain-containing protein OS=Mus musculus OX=10090 GN=Fam210b PE=2 SV=1	Q3UFK7 (+1)	Fam210b	20 kDa		INFunknown	2.9593	0
710	TRUE	Empty	Ropporin-1-like protein OS=Mus musculus OX=10090 GN=Ropn1l PE=1 SV=2	Q9EQ00	Ropn1l	25 kDa		INFunknown	1.9729	0
711	TRUE	Empty	Mitotic checkpoint protein BUB3 OS=Mus musculus OX=10090 GN=Bub3 PE=1 SV=1	A0A140LHA2 (+3)	Bub3	37 kDa		INFunknown	1.9729	0
304	TRUE	Empty	Regulator of nonsense transcripts 1 OS=Mus musculus OX=10090 GN=Upf1 PE=1 SV=2	Q9EPU0	Upf1	124 kDa		1.0unknown	0.98644	1.0139
305	TRUE	Empty	Vesicle-trafficking protein SEC22b OS=Mus musculus OX=10090 GN=Sec22b PE=1 SV=1	E9Q6R3 (+2)	Sec22b	19 kDa		1.0unknown	0.98644	1.0139
306	TRUE	Empty	Retinal rod rhodopsin-sensitive cGMP 3',5'-cyclic phosphodiesterase subunit delta OS=Mus musculus OX=10090 GN=Pde6d PE=1 SV=1	O55057 (+2)	Pde6d	17 kDa		1.0unknown	0.98644	1.0139
307	TRUE	Empty	Proteasome subunit beta type-5 OS=Mus musculus OX=10090 GN=Psmb5 PE=1 SV=3	O55234 (+1)	Psmb5	29 kDa		1.0unknown	0.98644	1.0139
308	TRUE	Empty	Cytochrome b-c1 complex subunit 6, mitochondrial OS=Mus musculus OX=10090 GN=Uqcrh PE=1 SV=2	P99028 (+1)	Uqcrh	10 kDa		1.0unknown	0.98644	1.0139
309	TRUE	Empty	Enoyl-CoA hydratase, mitochondrial OS=Mus musculus OX=10090 GN=Echs1 PE=1 SV=1	Q8BH95 (+1)	Echs1	31 kDa		1.0unknown	0.98644	1.0139
310	TRUE	Empty	Retinol dehydrogenase 11 OS=Mus musculus OX=10090 GN=Rdh11 PE=1 SV=2	Q9QYF1 (+3)	Rdh11	35 kDa		1.0unknown	0.98644	1.0139
311	TRUE	Empty	Golgi reassembly-stacking protein 2 OS=Mus musculus OX=10090 GN=Gorasp2 PE=1 SV=1	A2ATI6 (+7)	Gorasp2	37 kDa		1.0unknown	0.98644	1.0139
312	TRUE	Empty	Non-specific lipid-transfer protein OS=Mus musculus OX=10090 GN=Scp2 PE=1 SV=3	P32020	Scp2	59 kDa		1.0unknown	0.98644	1.0139
313	TRUE	Empty	NADH dehydrogenase [ubiquinone] 1 alpha subcomplex subunit 12 OS=Mus musculus OX=10090 GN=Ndufa12 PE=1 SV=1	A0A0R4J275 (+4)	Ndufa12	18 kDa		1.0unknown	0.98644	1.0139
314	TRUE	Empty	Immunoglobulin kappa chain variable 4-70 (Fragment) OS=Mus musculus OX=10090 GN=Igkv4-70 PE=4 SV=1	A0A0B4J1I5 (+1)	Igkv4-70	13 kDa		1.0unknown	0.98644	1.0139
315	TRUE	Empty	Anti-myosin immunoglobulin heavy chain variable region (Fragment) OS=Mus musculus OX=10090 PE=2 SV=1	Q9JL77		12 kDa		1.0unknown	0.98644	1.0139
316	TRUE	Empty	Fibrinogen C-terminal domain-containing protein OS=Mus musculus OX=10090 GN=Fgg PE=1 SV=1	Q3UEM7 (+2)	Fgg	49 kDa		1.0unknown	0.98644	1.0139
317	TRUE	Empty	Mitochondrial fission regulator 1-like (Fragment) OS=Mus musculus OX=10090 GN=Mtfr1l PE=1 SV=1	D3YW54 (+1)	Mtfr1l	26 kDa		1.0unknown	0.98644	1.0139
318	TRUE	Empty	Cleavage stimulation factor subunit 2 tau variant OS=Mus musculus OX=10090 GN=Cstf2t PE=1 SV=2	Q8C7E9	Cstf2t	66 kDa		1.0unknown	0.98644	1.0139
319	TRUE	Empty	40S ribosomal protein S27 (Fragment) OS=Mus musculus OX=10090 GN=Rps27 PE=1 SV=1	A0A0G2JDW7 (+5)	Rps27	9 kDa		1.0unknown	0.98644	1.0139
320	TRUE	Empty	Small nuclear ribonucleoprotein Sm D1 OS=Mus musculus OX=10090 GN=Snrpd1 PE=1 SV=1	P62315	Snrpd1	13 kDa		1.0unknown	0.98644	1.0139
321	TRUE	Empty	Serine/threonine-protein phosphatase 2A regulatory subunit B'' subunit gamma OS=Mus musculus OX=10090 GN=Ppp2r3c PE=1 SV=2	Q9JK24	Ppp2r3c	53 kDa		1.0unknown	0.98644	1.0139
322	TRUE	Empty	Cleavage stimulation factor subunit 2 (Fragment) OS=Mus musculus OX=10090 GN=Cstf2 PE=1 SV=1	A2AEJ8 (+4)	Cstf2	20 kDa		1.0unknown	0.98644	1.0139
323	TRUE	Empty	Eukaryotic translation elongation factor 1 beta 2 OS=Mus musculus OX=10090 GN=Eef1b2 PE=1 SV=1	A0A087WS46 (+1)	Eef1b2	20 kDa		1.0unknown	0.98644	1.0139
38	TRUE	Empty	Centrosomal protein of 72 kDa (Fragment) OS=Mus musculus OX=10090 GN=Cep72 PE=1 SV=1	A0A1Y7VJU1 (+2)	Cep72	52 kDa		0.0unknown	0	1.0139
39	TRUE	Empty	Aha1_N domain-containing protein OS=Mus musculus OX=10090 GN=Ahsa1 PE=2 SV=1	Q3TL79 (+1)	Ahsa1	38 kDa		0.0unknown	0	1.0139
712	TRUE	Empty	Uncharacterized protein OS=Mus musculus OX=10090 GN=Dazap1 PE=2 SV=1	Q3U878 (+2)	Dazap1	43 kDa		INFunknown	0.98644	0
40	TRUE	Empty	Disintegrin and metalloproteinase domain-containing protein 2 (Fragment) OS=Mus musculus OX=10090 GN=Adam2 PE=2 SV=1	Q3TTP6 (+1)	Adam2	82 kDa		0.0unknown	0	1.0139
713	TRUE	Empty	Isoaspartyl peptidase/L-asparaginase OS=Mus musculus OX=10090 GN=Asrgl1 PE=1 SV=1	Q8C0M9	Asrgl1	34 kDa		INFunknown	0.98644	0
41	TRUE	Empty	IgM heavy chain variable region (Fragment) OS=Mus musculus OX=10090 PE=2 SV=1	K7TDV0 (+4)		12 kDa		0.0unknown	0	1.0139
42	TRUE	Empty	Sodium/potassium-transporting ATPase subunit alpha OS=Mus musculus OX=10090 GN=Atp1a2 PE=1 SV=1	D3YYN7 (+3)	Atp1a2	104 kDa		0.0unknown	0	1.0139
714	TRUE	Empty	High mobility group protein B2 OS=Mus musculus OX=10090 GN=Hmgb2 PE=1 SV=3	P30681 (+3)	Hmgb2	24 kDa		INFunknown	0.98644	0
715	TRUE	Empty	Transmembrane protein 263 OS=Mus musculus OX=10090 GN=Tmem263 PE=1 SV=1	Q9DAM7	Tmem263	12 kDa		INFunknown	1.9729	0
43	TRUE	Empty	Transmembrane emp24 domain-containing protein 10 OS=Mus musculus OX=10090 GN=Tmed10 PE=1 SV=1	Q9D1D4	Tmed10	25 kDa		0.0unknown	0	2.0279
716	TRUE	Empty	Peptidyl-prolyl cis-trans isomerase B OS=Mus musculus OX=10090 GN=Ppib PE=1 SV=2	P24369 (+1)	Ppib	24 kDa		INFunknown	1.9729	0
44	TRUE	Empty	Immunoglobulin kappa chain variable 12-38 OS=Mus musculus OX=10090 GN=Igkv12-38 PE=4 SV=7	A0A075B5M8 (+1)	Igkv12-38	12 kDa		0.0unknown	0	1.0139
717	TRUE	Empty	Prostaglandin E synthase 3 OS=Mus musculus OX=10090 GN=Ptges3 PE=1 SV=1	D3Z7C6 (+3)	Ptges3	15 kDa		INFunknown	0.98644	0
718	TRUE	Empty	Stathmin (Fragment) OS=Mus musculus OX=10090 GN=Stmn1 PE=1 SV=1	D3Z1Z8 (+8)	Stmn1	12 kDa		INFunknown	0.98644	0
719	TRUE	Empty	Outer dense fiber protein 2 OS=Mus musculus OX=10090 GN=Odf2 PE=1 SV=1	A3KGV1 (+3)	Odf2	96 kDa		INFunknown	0.98644	0
720	TRUE	Empty	Tropomyosin alpha-3 chain OS=Mus musculus OX=10090 GN=Tpm3 PE=1 SV=1	E9Q7Q3 (+1)	Tpm3	29 kDa		INFunknown	0.98644	0
721	TRUE	Empty	Dynactin subunit 1 OS=Mus musculus OX=10090 GN=Dctn1 PE=1 SV=1	D3YX34 (+6)	Dctn1	127 kDa		INFunknown	0.98644	0
722	TRUE	Empty	Dihydropteridine reductase OS=Mus musculus OX=10090 GN=Qdpr PE=1 SV=1	A0A0G2JGJ1 (+2)	Qdpr	22 kDa		INFunknown	1.9729	0
723	TRUE	Empty	AMSH-like protease OS=Mus musculus OX=10090 GN=Stambpl1 PE=1 SV=1	Q76N33	Stambpl1	50 kDa		INFunknown	1.9729	0
724	TRUE	Empty	Eukaryotic translation initiation factor 6 OS=Mus musculus OX=10090 GN=Eif6 PE=1 SV=2	O55135 (+6)	Eif6	27 kDa		INFunknown	0.98644	0
725	TRUE	Empty	GST class-pi (Fragment) OS=Mus musculus OX=10090 GN=Gstp1 PE=1 SV=1	A0A494B908 (+2)	Gstp1	18 kDa		INFunknown	0.98644	0
45	TRUE	Empty	Light chain variable region (Fragment) OS=Mus musculus OX=10090 GN=Iglv1 PE=2 SV=1	A2NVW1 (+1)	Iglv1	11 kDa		0.0unknown	0	1.0139
46	TRUE	Empty	IgA heavy chain variable region (Fragment) OS=Mus musculus OX=10090 PE=2 SV=1	K7U6D0		12 kDa		0.0unknown	0	2.0279
47	TRUE	Empty	Ig kappa chain V-V region HP 91A3 OS=Mus musculus OX=10090 PE=1 SV=1	P01648 (+1)		12 kDa		0.0unknown	0	2.0279
48	TRUE	Empty	Ig lambda-2 chain V region MOPC 315 OS=Mus musculus OX=10090 PE=1 SV=1	P01729		13 kDa		0.0unknown	0	2.0279
49	TRUE	Empty	40S ribosomal protein S20 OS=Mus musculus OX=10090 GN=Rps20 PE=1 SV=1	P60867 (+1)	Rps20	13 kDa		0.0unknown	0	2.0279
50	TRUE	Empty	B-cell receptor-associated protein OS=Mus musculus OX=10090 GN=Bcap29 PE=1 SV=1	Q542A1 (+1)	Bcap29	28 kDa		0.0unknown	0	1.0139
51	TRUE	Empty	Coatomer subunit gamma-2 OS=Mus musculus OX=10090 GN=Copg2 PE=1 SV=1	Q9QXK3 (+1)	Copg2	98 kDa		0.0unknown	0	2.0279
726	TRUE	Empty	E3 ubiquitin-protein ligase Trim36 OS=Mus musculus OX=10090 GN=Trim36 PE=1 SV=1	E9Q3A0 (+1)	Trim36	81 kDa		INFunknown	0.98644	0
727	TRUE	Empty	Immunoglobulin kappa variable 14-130 OS=Mus musculus OX=10090 GN=Igkv14-130 PE=4 SV=7	A0A075B5J7 (+1)	Igkv14-130	13 kDa		INFunknown	1.9729	0
728	TRUE	Empty	Serine/threonine-protein phosphatase (Fragment) OS=Mus musculus OX=10090 GN=Ppp1cc PE=1 SV=1	A0A0G2JFF1 (+8)	Ppp1cc	33 kDa		INFunknown	0.98644	0
729	TRUE	Empty	Pyridoxal-dependent decarboxylase domain-containing protein 1 OS=Mus musculus OX=10090 GN=Pdxdc1 PE=1 SV=1	A0A0R4J034 (+2)	Pdxdc1	87 kDa		INFunknown	1.9729	0
730	TRUE	Empty	Glutaredoxin-3 OS=Mus musculus OX=10090 GN=Glrx3 PE=1 SV=1	A0A1B0GS58 (+2)	Glrx3	42 kDa		INFunknown	1.9729	0
731	TRUE	Empty	Anti-HIV fusion peptide monocolonal anitbody heavy chain vFP3.01 (Fragment) OS=Mus musculus OX=10090 PE=4 SV=1	A0A2S0DFI2		13 kDa		INFunknown	1.9729	0
732	TRUE	Empty	Alpha-2-HS-glycoprotein OS=Mus musculus OX=10090 GN=Ahsg PE=1 SV=1	A0A338P703 (+6)	Ahsg	28 kDa		INFunknown	1.9729	0
733	TRUE	Empty	Acyl-protein thioesterase 1 (Fragment) OS=Mus musculus OX=10090 GN=Lypla1 PE=1 SV=1	D3YUG4 (+3)	Lypla1	15 kDa		INFunknown	1.9729	0
734	TRUE	Empty	Heterogeneous nuclear ribonucleoprotein D0 (Fragment) OS=Mus musculus OX=10090 GN=Hnrnpd PE=1 SV=1	F6SHF3 (+4)	Hnrnpd	17 kDa		INFunknown	1.9729	0
735	TRUE	Empty	Serine/arginine-rich splicing factor 5 OS=Mus musculus OX=10090 GN=Srsf5 PE=1 SV=2	O35326 (+1)	Srsf5	31 kDa		INFunknown	1.9729	0
736	TRUE	Empty	Metallothionein-2 OS=Mus musculus OX=10090 GN=Mt2 PE=1 SV=2	P02798 (+1)	Mt2	6 kDa		INFunknown	1.9729	0
737	TRUE	Empty	Metallothionein-1 OS=Mus musculus OX=10090 GN=Mt1 PE=1 SV=1	P02802	Mt1	6 kDa		INFunknown	1.9729	0
738	TRUE	Empty	60S ribosomal protein L13 OS=Mus musculus OX=10090 GN=Rpl13 PE=1 SV=3	P47963 (+1)	Rpl13	24 kDa		INFunknown	1.9729	0
739	TRUE	Empty	Myosin regulatory light chain 12B OS=Mus musculus OX=10090 GN=Myl12b PE=1 SV=2	Q3THE2 (+4)	Myl12b	20 kDa		INFunknown	0.98644	0
740	TRUE	Empty	Aconitate hydratase, mitochondrial OS=Mus musculus OX=10090 GN=Aco2 PE=1 SV=1	Q99KI0	Aco2	85 kDa		INFunknown	1.9729	0
741	TRUE	Empty	Small integral membrane protein 8 OS=Mus musculus OX=10090 GN=Smim8 PE=1 SV=1	Q9CQQ0	Smim8	11 kDa		INFunknown	1.9729	0
52	TRUE	Empty	Peroxin-14 (Fragment) OS=Mus musculus OX=10090 GN=Pex14 PE=3 SV=1	Q9QX52 (+1)	Pex14	32 kDa		0.0unknown	0	2.0279
53	TRUE	Empty	Q6A028-DECOY	Q6A028-DECOY		?		0.0unknown	0	1.0139
742	TRUE	Empty	Aldo-keto reductase family 1, member C-like OS=Mus musculus OX=10090 GN=Akr1cl PE=1 SV=1	G3XA14 (+3)	Akr1cl	33 kDa		INFunknown	0.98644	0
743	TRUE	Empty	RNA helicase OS=Mus musculus OX=10090 GN=Ddx4 PE=1 SV=1	Q3V086 (+1)	Ddx4	79 kDa		INFunknown	0.98644	0
744	TRUE	Empty	Protein disulfide-isomerase OS=Mus musculus OX=10090 GN=P4hb PE=1 SV=2	P09103 (+11)	P4hb	57 kDa		INFunknown	0.98644	0
745	TRUE	Empty	NSFL1 cofactor p47 (Fragment) OS=Mus musculus OX=10090 GN=Nsfl1c PE=2 SV=1	Q3KQQ1 (+2)	Nsfl1c	41 kDa		INFunknown	0.98644	0
746	TRUE	Empty	Rae1 protein homolog OS=Mus musculus OX=10090 GN=Rae1 PE=2 SV=1	Q6PAS9 (+2)	Rae1	25 kDa		INFunknown	0.98644	0
747	TRUE	Empty	Nuclear cap-binding protein subunit 2 OS=Mus musculus OX=10090 GN=Ncbp2 PE=2 SV=1	A0A1S6GWH8 (+2)	Ncbp2	23 kDa		INFunknown	0.98644	0
54	TRUE	Empty	Guanine nucleotide-binding protein G(i) subunit alpha-2 (Fragment) OS=Mus musculus OX=10090 GN=Gnai2 PE=1 SV=1	A0A0A6YWA9 (+1)	Gnai2	18 kDa		0.0unknown	0	1.0139
748	TRUE	Empty	ATP-dependent 6-phosphofructokinase OS=Mus musculus OX=10090 GN=Pfkp PE=1 SV=1	Q8C605 (+1)	Pfkp	86 kDa		INFunknown	0.98644	0
749	TRUE	Empty	RIKEN cDNA 1700020N01 gene OS=Mus musculus OX=10090 GN=1700020N01Rik PE=1 SV=1	Q8CF20	1700020N01Rik	10 kDa		INFunknown	0.98644	0
750	TRUE	Empty	Aldo_ket_red domain-containing protein OS=Mus musculus OX=10090 GN=Akr1a1 PE=2 SV=1	Q3UJW9 (+3)	Akr1a1	37 kDa		INFunknown	0.98644	0
55	TRUE	Empty	Q6KAS4-DECOY	Q6KAS4-DECOY		?		0.0unknown	0	1.0139
751	TRUE	Empty	E9Q557-DECOY	E9Q557-DECOY		?		INFunknown	0.98644	0
56	TRUE	Empty	Cytochrome c oxidase subunit 2 OS=Mus musculus musculus OX=39442 GN=COX2 PE=3 SV=1	A0A023J5Y1 (+14)	COX2	26 kDa		0.0unknown	0	1.0139
57	TRUE	Empty	Immunoglobulin kappa variable 4-81 OS=Mus musculus OX=10090 GN=Igkv4-81 PE=4 SV=7	A0A075B5L6	Igkv4-81	10 kDa		0.0unknown	0	1.0139
58	TRUE	Empty	Immunoglobulin heavy variable 8-13 OS=Mus musculus OX=10090 GN=Ighv8-13 PE=4 SV=1	A0A075B5Y0 (+1)	Ighv8-13	11 kDa		0.0unknown	0	1.0139
59	TRUE	Empty	Very-long-chain enoyl-CoA reductase (Fragment) OS=Mus musculus OX=10090 GN=Tecr PE=1 SV=1	A0A1D5RLH3 (+6)	Tecr	11 kDa		0.0unknown	0	1.0139
60	TRUE	Empty	AT-rich interactive domain-containing protein 1B OS=Mus musculus OX=10090 GN=Arid1b PE=1 SV=1	A0A338P6U8 (+2)	Arid1b	242 kDa		0.0unknown	0	1.0139
61	TRUE	Empty	Elongin-B OS=Mus musculus OX=10090 GN=Elob PE=1 SV=1	A0A3B2WBM3 (+1)	Elob	10 kDa		0.0unknown	0	1.0139
62	TRUE	Empty	Lactadherin OS=Mus musculus OX=10090 GN=Mfge8 PE=1 SV=3	P21956 (+1)	Mfge8	51 kDa		0.0unknown	0	1.0139
63	TRUE	Empty	Transmembrane 9 superfamily member 2 OS=Mus musculus OX=10090 GN=Tm9sf2 PE=1 SV=1	P58021 (+4)	Tm9sf2	75 kDa		0.0unknown	0	1.0139
64	TRUE	Empty	PHD finger-like domain-containing protein 5A OS=Mus musculus OX=10090 GN=Phf5a PE=1 SV=1	P83870	Phf5a	12 kDa		0.0unknown	0	1.0139
65	TRUE	Empty	Uncharacterized protein OS=Mus musculus OX=10090 GN=Mogs PE=2 SV=1	Q3U026 (+4)	Mogs	92 kDa		0.0unknown	0	1.0139
66	TRUE	Empty	Sideroflexin-3 OS=Mus musculus OX=10090 GN=Sfxn3 PE=1 SV=1	Q3U4F0 (+1)	Sfxn3	31 kDa		0.0unknown	0	1.0139
67	TRUE	Empty	VH region (Fragment) OS=Mus musculus OX=10090 PE=2 SV=1	Q53VQ0 (+1)		11 kDa		0.0unknown	0	1.0139
68	TRUE	Empty	Transmembrane emp24 domain-containing protein 4 (Fragment) OS=Mus musculus OX=10090 GN=Tmed4 PE=1 SV=1	Q5SVW9 (+1)	Tmed4	19 kDa		0.0unknown	0	1.0139
69	TRUE	Empty	Protein jagunal homolog 1 OS=Mus musculus OX=10090 GN=Jagn1 PE=1 SV=2	Q5XKN4	Jagn1	21 kDa		0.0unknown	0	1.0139
70	TRUE	Empty	VH gene product (Fragment) OS=Mus musculus OX=10090 PE=4 SV=1	Q6LBQ5		15 kDa		0.0unknown	0	1.0139
71	TRUE	Empty	Ig-like domain-containing protein (Fragment) OS=Mus musculus OX=10090 PE=2 SV=1	Q6LEM8		12 kDa		0.0unknown	0	1.0139
72	TRUE	Empty	Oligosaccharyltransferase complex subunit OSTC OS=Mus musculus OX=10090 GN=Ostc PE=1 SV=1	Q78XF5	Ostc	17 kDa		0.0unknown	0	1.0139
73	TRUE	Empty	Anti-human Fc gamma receptor III 3G8 kappa light chain variable region (Fragment) OS=Mus musculus OX=10090 PE=2 SV=1	Q811U6		12 kDa		0.0unknown	0	1.0139
74	TRUE	Empty	Long-chain-fatty-acid--CoA ligase ACSBG1 OS=Mus musculus OX=10090 GN=Acsbg1 PE=1 SV=1	Q99PU5	Acsbg1	80 kDa		0.0unknown	0	1.0139
75	TRUE	Empty	Long-chain acyl-CoA synthetase OS=Mus musculus OX=10090 GN=Acsl6 PE=2 SV=1	A8IP90 (+9)	Acsl6	78 kDa		0.0unknown	0	1.0139
752	TRUE	Empty	Nucleoside-diphosphate kinase (Fragment) OS=Mus musculus OX=10090 GN=Ak1 PE=1 SV=1	A0A0A6YXW8 (+1)	Ak1	11 kDa		INFunknown	0.98644	0
753	TRUE	Empty	Ig Heavy chain (Fragment) OS=Mus musculus OX=10090 GN=IgH PE=2 SV=1	A0A0F7W8R9	IgH	13 kDa		INFunknown	0.98644	0
754	TRUE	Empty	Elongation factor 1-delta OS=Mus musculus OX=10090 GN=Eef1d PE=1 SV=1	A0A0R4J1E2 (+7)	Eef1d	73 kDa		INFunknown	0.98644	0
755	TRUE	Empty	Transketolase-like protein 2 OS=Mus musculus OX=10090 GN=Tktl2 PE=1 SV=1	A0A0R4J2A3 (+1)	Tktl2	68 kDa		INFunknown	0.98644	0
756	TRUE	Empty	Transaldolase OS=Mus musculus OX=10090 GN=Taldo1 PE=1 SV=1	A0A1B0GR11 (+1)	Taldo1	42 kDa		INFunknown	0.98644	0
757	TRUE	Empty	Dynein light intermediate chain OS=Mus musculus OX=10090 GN=Dync1li2 PE=1 SV=1	A0A1D5RM94 (+1)	Dync1li2	52 kDa		INFunknown	0.98644	0
758	TRUE	Empty	HIG1 domain family member 1A, mitochondrial (Fragment) OS=Mus musculus OX=10090 GN=Higd1a PE=1 SV=1	A0A1L1SR69 (+3)	Higd1a	7 kDa		INFunknown	0.98644	0
759	TRUE	Empty	60S ribosomal protein L14 (Fragment) OS=Mus musculus OX=10090 GN=Rpl14 PE=1 SV=1	A0A1L1SUF6 (+3)	Rpl14	7 kDa		INFunknown	0.98644	0
760	TRUE	Empty	Splicing factor 3B subunit 6 (Fragment) OS=Mus musculus OX=10090 GN=Sf3b6 PE=1 SV=1	A0A1W2P7L7 (+1)	Sf3b6	13 kDa		INFunknown	0.98644	0
761	TRUE	Empty	G kinase-anchoring protein 1 (Fragment) OS=Mus musculus OX=10090 GN=Gkap1 PE=1 SV=1	A0A286YDG2 (+1)	Gkap1	9 kDa		INFunknown	0.98644	0
762	TRUE	Empty	Thioredoxin-like protein 1 OS=Mus musculus OX=10090 GN=Txnl1 PE=1 SV=1	A0A494B955 (+6)	Txnl1	29 kDa		INFunknown	0.98644	0
763	TRUE	Empty	Malate dehydrogenase OS=Mus musculus OX=10090 GN=Mdh1 PE=1 SV=1	A0A5F8MPN8 (+1)	Mdh1	39 kDa		INFunknown	0.98644	0
764	TRUE	Empty	Phosphatidylglycerophosphatase and protein-tyrosine phosphatase 1 OS=Mus musculus OX=10090 GN=Ptpmt1 PE=1 SV=1	A0A5F8MPX4 (+2)	Ptpmt1	28 kDa		INFunknown	0.98644	0
765	TRUE	Empty	Non-specific serine/threonine protein kinase OS=Mus musculus OX=10090 GN=Stk39 PE=1 SV=1	A2AQL0 (+4)	Stk39	60 kDa		INFunknown	0.98644	0
766	TRUE	Empty	Dolichol-phosphate mannosyltransferase subunit 1 OS=Mus musculus OX=10090 GN=Dpm1 PE=1 SV=1	A2BDX2 (+1)	Dpm1	23 kDa		INFunknown	0.98644	0
767	TRUE	Empty	CDGSH iron-sulfur domain-containing protein 3, mitochondrial OS=Mus musculus OX=10090 GN=Cisd3 PE=1 SV=1	B1AR13 (+3)	Cisd3	16 kDa		INFunknown	0.98644	0
768	TRUE	Empty	60S ribosomal protein L5 (Fragment) OS=Mus musculus OX=10090 GN=Rpl5 PE=1 SV=1	D3YYV8 (+4)	Rpl5	18 kDa		INFunknown	0.98644	0
769	TRUE	Empty	Transmembrane p24-trafficking protein 7 OS=Mus musculus OX=10090 GN=Tmed7 PE=1 SV=1	D3YZZ5 (+1)	Tmed7	25 kDa		INFunknown	0.98644	0
770	TRUE	Empty	28S ribosomal protein S12, mitochondrial (Fragment) OS=Mus musculus OX=10090 GN=Mrps12 PE=1 SV=1	E9PUY1 (+1)	Mrps12	14 kDa		INFunknown	0.98644	0
771	TRUE	Empty	Proteasome subunit alpha type (Fragment) OS=Mus musculus OX=10090 GN=Psma4 PE=1 SV=1	E9PW69 (+2)	Psma4	23 kDa		INFunknown	0.98644	0
772	TRUE	Empty	Phosphatidylethanolamine-binding protein 2 OS=Mus musculus OX=10090 GN=Pbp2 PE=1 SV=1	E9QLE5 (+1)	Pbp2	21 kDa		INFunknown	0.98644	0
773	TRUE	Empty	Protein boule-like OS=Mus musculus OX=10090 GN=Boll PE=1 SV=1	E9QPQ9 (+2)	Boll	32 kDa		INFunknown	0.98644	0
774	TRUE	Empty	IgA heavy chain variable region (Fragment) OS=Mus musculus OX=10090 PE=2 SV=1	K7TH90		13 kDa		INFunknown	0.98644	0
775	TRUE	Empty	DnaJ homolog subfamily B member 3 OS=Mus musculus OX=10090 GN=Dnajb3 PE=2 SV=1	O35723 (+1)	Dnajb3	27 kDa		INFunknown	0.98644	0
776	TRUE	Empty	NADP-dependent malic enzyme OS=Mus musculus OX=10090 GN=Me1 PE=1 SV=2	P06801 (+3)	Me1	64 kDa		INFunknown	0.98644	0
777	TRUE	Empty	MARCKS-related protein OS=Mus musculus OX=10090 GN=Marcksl1 PE=1 SV=2	P28667	Marcksl1	20 kDa		INFunknown	0.98644	0
778	TRUE	Empty	Ras-related protein Rab-21 OS=Mus musculus OX=10090 GN=Rab21 PE=1 SV=4	P35282 (+2)	Rab21	24 kDa		INFunknown	0.98644	0
779	TRUE	Empty	Adenosylhomocysteinase OS=Mus musculus OX=10090 GN=Ahcy PE=1 SV=3	P50247 (+4)	Ahcy	48 kDa		INFunknown	0.98644	0
780	TRUE	Empty	Monocarboxylate transporter 1 OS=Mus musculus OX=10090 GN=Slc16a1 PE=1 SV=1	P53986 (+5)	Slc16a1	53 kDa		INFunknown	0.98644	0
781	TRUE	Empty	60S ribosomal protein L8 OS=Mus musculus OX=10090 GN=Rpl8 PE=1 SV=2	P62918 (+3)	Rpl8	28 kDa		INFunknown	0.98644	0
782	TRUE	Empty	APC-binding protein EB1 OS=Mus musculus OX=10090 GN=Mapre1 PE=1 SV=1	Q3U4H0 (+1)	Mapre1	30 kDa	TRUE	INFunknown	0.98644	0
783	TRUE	Empty	RHEB-like protein OS=Mus musculus OX=10090 GN=Rheb PE=1 SV=1	Q540E6 (+2)	Rheb	20 kDa		INFunknown	0.98644	0
784	TRUE	Empty	Rho GDP-dissociation inhibitor 1 OS=Mus musculus OX=10090 GN=Arhgdia PE=1 SV=3	Q99PT1	Arhgdia	23 kDa		INFunknown	0.98644	0
785	TRUE	Empty	Peptidyl-prolyl cis-trans isomerase NIMA-interacting 4 OS=Mus musculus OX=10090 GN=Pin4 PE=1 SV=1	Q9CWW6	Pin4	14 kDa		INFunknown	0.98644	0
786	TRUE	Empty	Succinate--CoA ligase [GDP-forming] subunit beta, mitochondrial OS=Mus musculus OX=10090 GN=Suclg2 PE=2 SV=1	C6EQH3 (+1)	Suclg2	45 kDa		INFunknown	0.98644	0
787	TRUE	Empty	PexRAP OS=Mus musculus OX=10090 GN=Dhrs7b PE=2 SV=1	I7DM66 (+2)	Dhrs7b	35 kDa		INFunknown	0.98644	0
76	TRUE	Empty	DPY30 domain-containing protein 1 OS=Mus musculus OX=10090 GN=Dydc1 PE=3 SV=1	E0CXB0 (+1)	Dydc1	21 kDa		0.0unknown	0	1.0139
788	TRUE	Empty	Tetratricopeptide repeat protein 21B OS=Mus musculus OX=10090 GN=Ttc21b PE=1 SV=1	Q0HA38	Ttc21b	151 kDa		INFunknown	0.98644	0
END OF FILE

## Sheet: 2. Agarose IP #2 #3
1700029I15Rik_Agarose_#2_#3
Experiment: 1700029I15Rik_Agarose_#2_#3
	Peak List Generator: unknown
		Version: unknown
		Charge States Calculated: unknown
		Deisotoped: unknown
		Textual Annotation: unknown
	Database Set: 1 Database
		Database Name: the Uniprot_MusMusculus_20201110 database
			Version: unknown
			Taxonomy: All Entries
			Number of Proteins: 88017
		Does database contain common contaminants?: unknown
	Search Engine Set: 1 Search Engine
		Search Engine: Mascot
			Version: 2.7.0
			Samples: All Samples
			Fragment Tolerance: 0.050 Da (Monoisotopic)
			Parent Tolerance: 15 PPM (Monoisotopic)
			Fixed Modifications: +57 on C (Carbamidomethyl)
			Variable Modifications: +1 on NQ (Deamidated), +16 on M (Oxidation), +42 on Peptide N-Terminal (Acetyl)
			Database: the Uniprot_MusMusculus_20201110 database (unknown version, 88017 entries)
			Digestion Enzyme: Trypsin
			Max Missed Cleavages: 2
			Probability Model:
				Sample_01_Slot1-28_1_15728_5.3.236 (F079429): Peptide Prophet with Delta Mass Correction [+1,+2,+3,+4,+5 and above]
				Sample_02_Slot1-29_1_15730_5.3.236 (F079430): Peptide Prophet with Delta Mass Correction [+1,+2,+3,+4,+5 and above]
				Sample_03_Slot1-30_1_15732_5.3.236 (F079431): Peptide Prophet with Delta Mass Correction [+1,+2,+3,+4,+5 and above]
				Sample_04_Slot1-31_1_15734_5.3.236 (F079432): Peptide Prophet with Delta Mass Correction [+1,+2,+3,+4,+5 and above]
	Scaffold: Version: Scaffold_5.0.0
		Modification Metadata Set: 2334 modifications
			Source: C:\Program Files\Scaffold 4\parameters\unimod.xml
			Comment:
		Protein Grouping Strategy: Experiment-wide grouping with binary peptide-protein weights
		Peptide Thresholds: 95.0% minimum
		Protein Thresholds: 99.0% minimum and 1 peptide minimum
		Peptide FDR: 0.1% (Decoy)
		Protein FDR: 0.6% (Decoy)
		GO Annotation Source(s):
		Pathway Annotation Source(s):
		Alternate ID Source(s): FASTA:UniProt/Swiss-Prot Alt. Accession (UniProtKB)
									Quantitative Value (Normalized Total Spectra)	Quantitative Value (Normalized Total Spectra)	Quantitative Value (Normalized Total Spectra)	Quantitative Value (Normalized Total Spectra)
1700029I15Rik_Agarose_#2_#3									I15Rik_KO#2	I15Rik_KO#3	I15Rik_WT#2	I15Rik_WT#3
#	Visible?	Starred?	Identified Proteins (1072)	Accession Number	Alternate ID	Molecular Weight	Protein Grouping Ambiguity	Taxonomy	I15Rik_KO#2	I15Rik_KO#3	I15Rik_WT#2	I15Rik_WT#3
1	TRUE	Empty	Heat shock-related 70 kDa protein 2 OS=Mus musculus OX=10090 GN=Hspa2 PE=1 SV=2	P17156	Hspa2	70 kDa	TRUE	unknown	79.476	84.647	82.889	90.099
2	TRUE	Empty	Endoplasmic reticulum chaperone BiP OS=Mus musculus OX=10090 GN=Hspa5 PE=1 SV=3	P20029 (+1)	Hspa5	72 kDa	TRUE	unknown	58.153	75.242	55.925	68.317
3	TRUE	Empty	Igh protein OS=Mus musculus OX=10090 GN=Igh PE=1 SV=1	I6L985	Igh	52 kDa	TRUE	unknown	76.569	45.981	56.924	25.743
4	TRUE	Empty	Heat shock cognate 71 kDa protein OS=Mus musculus OX=10090 GN=Hspa8 PE=1 SV=1	P63017 (+4)	Hspa8	71 kDa	TRUE	unknown	49.43	62.702	51.931	50.495
5	TRUE	Empty	MAb 31C6 heavy chain OS=Mus musculus OX=10090 GN=HC PE=4 SV=1	A0A0B6VMB2	HC	51 kDa	TRUE	unknown	70.753	41.801	54.927	23.762
6	TRUE	Empty	Igh protein OS=Mus musculus OX=10090 GN=Igh PE=1 SV=1	Q99LC4	Igh	51 kDa	TRUE	unknown	74.63	49.116	51.931	15.842
7	TRUE	Empty	Tubulin beta-4B chain OS=Mus musculus OX=10090 GN=Tubb4b PE=1 SV=1	P68372	Tubb4b	50 kDa	TRUE	unknown	60.092	36.576	44.94	50.495
8	TRUE	Empty	Monoclonal 11D8 anti-human butyrylcholinesterase (BChE) heavy chain OS=Mus musculus OX=10090 PE=2 SV=1	A0A0M4KM70 (+3)		50 kDa	TRUE	unknown	73.661	41.801	48.935	0
9	TRUE	Empty	Immunoglobulin heavy constant gamma 2B (Fragment) OS=Mus musculus OX=10090 GN=Ighg2b PE=1 SV=1	A0A075B5P3 (+4)	Ighg2b	37 kDa	TRUE	unknown	57.184	0	53.928	33.663
10	TRUE	Empty	Tubulin beta-5 chain OS=Mus musculus OX=10090 GN=Tubb5 PE=1 SV=1	P99024	Tubb5	50 kDa	TRUE	unknown	52.338	36.576	45.939	47.525
11	TRUE	Empty	Tubulin alpha-3 chain OS=Mus musculus OX=10090 GN=Tuba3a PE=1 SV=1	P05214 (+1)	Tuba3a	50 kDa	TRUE	unknown	46.523	45.981	48.935	45.545
12	TRUE	Empty	Y box protein 2 OS=Mus musculus OX=10090 GN=Ybx2 PE=1 SV=1	B2RUF0	Ybx2	38 kDa	TRUE	unknown	51.369	42.846	53.928	32.673
13	TRUE	Empty	Tubulin alpha-1A chain OS=Mus musculus OX=10090 GN=Tuba1a PE=1 SV=1	P68369	Tuba1a	50 kDa	TRUE	unknown	46.523	40.756	47.936	43.564
14	TRUE	Empty	Tubulin alpha-1B chain OS=Mus musculus OX=10090 GN=Tuba1b PE=1 SV=2	P05213	Tuba1b	50 kDa	TRUE	unknown	45.554	40.756	49.933	40.594
15	TRUE	Empty	Splicing factor, proline- and glutamine-rich OS=Mus musculus OX=10090 GN=Sfpq PE=1 SV=1	Q8VIJ6	Sfpq	75 kDa		unknown	34.892	49.116	36.951	47.525
16	TRUE	Empty	Tubulin alpha-1C chain OS=Mus musculus OX=10090 GN=Tuba1c PE=1 SV=1	P68373 (+2)	Tuba1c	50 kDa	TRUE	unknown	43.615	0	46.937	38.614
17	TRUE	Empty	Catenin alpha-1 OS=Mus musculus OX=10090 GN=Ctnna1 PE=1 SV=1	P26231 (+2)	Ctnna1	100 kDa	TRUE	unknown	44.584	33.441	53.928	45.545
18	TRUE	Empty	Ighg protein OS=Mus musculus OX=10090 GN=Ighg PE=1 SV=1	Q91Z05	Ighg	52 kDa	TRUE	unknown	48.461	37.621	41.944	23.762
19	TRUE	Empty	Stress-70 protein, mitochondrial OS=Mus musculus OX=10090 GN=Hspa9 PE=1 SV=3	P38647	Hspa9	73 kDa		unknown	51.369	45.981	36.951	35.644
20	TRUE	Empty	Tubulin beta chain OS=Mus musculus OX=10090 GN=Tubb2b PE=1 SV=1	B2RSN3 (+1)	Tubb2b	50 kDa	TRUE	unknown	44.584	31.351	39.947	42.574
21	TRUE	Empty	Paraspeckle component 1 OS=Mus musculus OX=10090 GN=Pspc1 PE=1 SV=1	Q8R326	Pspc1	59 kDa		unknown	29.077	40.756	33.955	51.485
22	TRUE	Empty	Igh protein OS=Mus musculus OX=10090 GN=Igh PE=1 SV=1	Q6PIP8	Igh	51 kDa	TRUE	unknown	33.923	42.846	38.948	24.752
23	TRUE	Empty	Ig gamma-2B chain C region OS=Mus musculus OX=10090 GN=Igh-3 PE=1 SV=3	P01867	Igh-3	44 kDa	TRUE	unknown	43.615	36.576	37.949	20.792
24	TRUE	Empty	Tubulin beta-3 chain OS=Mus musculus OX=10090 GN=Tubb3 PE=1 SV=1	Q9ERD7	Tubb3	50 kDa	TRUE	unknown	36.831	30.306	32.956	43.564
25	TRUE	Empty	L-lactate dehydrogenase C chain OS=Mus musculus OX=10090 GN=Ldhc PE=1 SV=2	P00342 (+1)	Ldhc	36 kDa	TRUE	unknown	28.108	34.486	37.949	34.653
26	TRUE	Empty	Igk protein OS=Mus musculus OX=10090 GN=Igk PE=1 SV=1	I6L958	Igk	26 kDa	TRUE	unknown	30.046	40.756	40.945	27.723
27	TRUE	Empty	Igh protein OS=Mus musculus OX=10090 GN=Igh PE=2 SV=1	Q66K04	Igh	52 kDa	TRUE	unknown	26.169	42.846	36.951	20.792
28	TRUE	Empty	Catenin alpha-2 OS=Mus musculus OX=10090 GN=Ctnna2 PE=1 SV=1	E0CXB9 (+1)	Ctnna2	107 kDa	TRUE	unknown	36.831	28.216	39.947	36.634
29	TRUE	Empty	Igh protein OS=Mus musculus OX=10090 GN=Igh PE=1 SV=1	Q569W9	Igh	52 kDa	TRUE	unknown	25.2	42.846	35.952	18.812
30	TRUE	Empty	Tubulin alpha chain (Fragment) OS=Mus musculus OX=10090 GN=Tuba4a PE=1 SV=1	A0A0A0MQA5 (+1)	Tuba4a	53 kDa	TRUE	unknown	34.892	0	40.945	0
31	TRUE	Empty	Igh protein OS=Mus musculus OX=10090 GN=Igh PE=1 SV=1	Q6PF95	Igh	51 kDa	TRUE	unknown	26.169	0	36.951	0
32	TRUE	Empty	Igh protein OS=Mus musculus OX=10090 GN=Igh PE=1 SV=1	Q505N9	Igh	52 kDa	TRUE	unknown	0	0	36.951	18.812
33	TRUE	Empty	Acrosin OS=Mus musculus OX=10090 GN=Acr PE=1 SV=1	P23578 (+2)	Acr	49 kDa		unknown	28.108	29.261	26.964	44.554
34	TRUE	Empty	Trifunctional enzyme subunit alpha, mitochondrial OS=Mus musculus OX=10090 GN=Hadha PE=1 SV=1	Q8BMS1	Hadha	83 kDa		unknown	38.769	22.991	29.96	36.634
35	TRUE	Empty	Monoclonal 11D8 anti-human butyrylcholinesterase (BChE) light chain OS=Mus musculus OX=10090 PE=2 SV=1	A0A0M4KEQ7		26 kDa	TRUE	unknown	31.015	37.621	32.956	0
36	TRUE	Empty	If kappa light chain (Fragment) OS=Mus musculus OX=10090 GN=Igkc PE=1 SV=1	A2NHM3	Igkc	24 kDa	TRUE	unknown	28.108	33.441	36.951	0
37	TRUE	Empty	ATP synthase subunit beta, mitochondrial OS=Mus musculus OX=10090 GN=Atp5f1b PE=1 SV=2	P56480	Atp5f1b	56 kDa		unknown	31.015	32.396	28.961	33.663
38	TRUE	Empty	Allantoate amidinohydrolase OS=Mus musculus OX=10090 GN=Allc PE=2 SV=1	Q32MW4 (+1)	Allc	46 kDa		unknown	32.954	28.216	24.967	29.703
39	TRUE	Empty	ENSMUSG00000076577 protein OS=Mus musculus OX=10090 GN=Igkv8-30 PE=1 SV=1	Q52L64	Igkv8-30	27 kDa	TRUE	unknown	28.108	30.306	32.956	28.713
40	TRUE	Empty	Protease, serine 1 (trypsin 1) OS=Mus musculus OX=10090 GN=Prss1 PE=1 SV=1	Q9Z1R9	Prss1	26 kDa	TRUE	unknown	18.415	20.901	24.967	19.802
41	TRUE	Empty	IgE L chain kappa OS=Mus musculus OX=10090 PE=2 SV=1	A0A0D5ZY64		26 kDa	TRUE	unknown	28.108	30.306	35.952	24.752
42	TRUE	Empty	Igk protein OS=Mus musculus OX=10090 GN=Igk PE=1 SV=1	Q58EU8	Igk	26 kDa	TRUE	unknown	28.108	30.306	34.953	0
43	TRUE	Empty	Anti-colorectal carcinoma light chain OS=Mus musculus OX=10090 PE=1 SV=1	Q7TS98		26 kDa	TRUE	unknown	27.138	29.261	30.959	24.752
44	TRUE	Empty	Uncharacterized protein OS=Mus musculus OX=10090 PE=1 SV=1	I6L991		26 kDa	TRUE	unknown	27.138	28.216	31.957	0
45	TRUE	Empty	Uncharacterized protein OS=Mus musculus OX=10090 PE=1 SV=1	Q5XFY8		26 kDa	TRUE	unknown	24.231	30.306	29.96	25.743
46	TRUE	Empty	Tubulin alpha-8 chain OS=Mus musculus OX=10090 GN=Tuba8 PE=1 SV=1	Q9JJZ2	Tuba8	50 kDa	TRUE	unknown	29.077	24.036	36.951	21.782
47	TRUE	Empty	Immunoglobulin heavy constant mu (Fragment) OS=Mus musculus OX=10090 GN=Ighm PE=1 SV=1	A0A075B5P6 (+1)	Ighm	50 kDa		unknown	30.046	22.991	31.957	23.762
48	TRUE	Empty	Catenin beta-1 OS=Mus musculus OX=10090 GN=Ctnnb1 PE=1 SV=1	Q02248 (+1)	Ctnnb1	85 kDa	TRUE	unknown	36.831	13.585	42.943	12.871
49	TRUE	Empty	40S ribosomal protein S4 OS=Mus musculus OX=10090 GN=Rps4l PE=2 SV=1	Q3V1Z5	Rps4l	29 kDa	TRUE	unknown	24.231	36.576	14.98	29.703
50	TRUE	Empty	Y-box-binding protein 3 OS=Mus musculus OX=10090 GN=Ybx3 PE=1 SV=2	Q9JKB3	Ybx3	39 kDa	TRUE	unknown	33.923	27.171	36.951	21.782
51	TRUE	Empty	Fab4201 heavy chain OS=Mus musculus OX=10090 PE=1 SV=1	A0A0M3KL49		24 kDa	TRUE	unknown	23.261	28.216	31.957	23.762
52	TRUE	Empty	Uncharacterized protein OS=Mus musculus OX=10090 PE=2 SV=1	I6L9E2		26 kDa	TRUE	unknown	0	31.351	0	24.752
53	TRUE	Empty	MAb 110 light chain OS=Mus musculus OX=10090 GN=LC PE=2 SV=1	A0A0F7R5U8	LC	27 kDa	TRUE	unknown	23.261	27.171	30.959	23.762
54	TRUE	Empty	Igk protein OS=Mus musculus OX=10090 GN=Igk PE=1 SV=1	I6L978	Igk	26 kDa	TRUE	unknown	23.261	28.216	29.96	22.772
55	TRUE	Empty	MAb 6H10 light chain OS=Mus musculus OX=10090 GN=LC PE=2 SV=1	A0A0U5BC76	LC	26 kDa	TRUE	unknown	24.231	26.126	0	0
56	TRUE	Empty	Igh protein OS=Mus musculus OX=10090 GN=Igh PE=1 SV=1	Q58E56	Igh	52 kDa	TRUE	unknown	31.984	7.3152	32.956	32.673
57	TRUE	Empty	Heat shock protein 1-like OS=Mus musculus OX=10090 GN=Hspa1l PE=1 SV=1	A1L347 (+2)	Hspa1l	71 kDa	TRUE	unknown	22.292	27.171	28.961	32.673
58	TRUE	Empty	Polyadenylate-binding protein 1 OS=Mus musculus OX=10090 GN=Pabpc1 PE=1 SV=2	P29341 (+2)	Pabpc1	71 kDa		unknown	22.292	35.531	27.963	26.733
59	TRUE	Empty	LC protein OS=Mus musculus OX=10090 GN=LC PE=2 SV=1	A0A0C6EL31	LC	26 kDa	TRUE	unknown	0	28.216	0	0
60	TRUE	Empty	Uncharacterized protein OS=Mus musculus OX=10090 PE=1 SV=1	Q9D8L4		52 kDa	TRUE	unknown	30.046	5.2251	33.955	31.683
61	TRUE	Empty	Uncharacterized protein OS=Mus musculus OX=10090 PE=2 SV=1	I6L9E1		26 kDa	TRUE	unknown	23.261	0	28.961	0
62	TRUE	Empty	Protein-L-isoaspartate O-methyltransferase OS=Mus musculus OX=10090 GN=Pcmt1 PE=1 SV=1	E0CYV0 (+4)	Pcmt1	30 kDa		unknown	19.384	28.216	23.968	25.743
63	TRUE	Empty	MAb 44B1 heavy chain OS=Mus musculus OX=10090 GN=HC PE=2 SV=1	A0A0E4B366	HC	52 kDa	TRUE	unknown	30.046	0	0	31.683
64	TRUE	Empty	Uncharacterized protein OS=Mus musculus OX=10090 GN=Hnrnpr PE=2 SV=1	Q3U8W9 (+5)	Hnrnpr	71 kDa	TRUE	unknown	26.169	17.766	27.963	14.851
65	TRUE	Empty	MYB-1b OS=Mus musculus OX=10090 GN=Ybx1 PE=2 SV=1	Q60951	Ybx1	36 kDa	TRUE	unknown	26.169	19.856	25.965	21.782
66	TRUE	Empty	Cadherin-2 OS=Mus musculus OX=10090 GN=Cdh2 PE=1 SV=1	D3YYT0 (+3)	Cdh2	94 kDa		unknown	25.2	14.63	29.96	11.881
67	TRUE	Empty	Transitional endoplasmic reticulum ATPase OS=Mus musculus OX=10090 GN=Vcp PE=1 SV=4	Q01853	Vcp	89 kDa		unknown	11.631	48.071	9.9867	21.782
68	TRUE	Empty	Elongation factor 1-alpha 1 OS=Mus musculus OX=10090 GN=Eef1a1 PE=1 SV=3	P10126 (+2)	Eef1a1	50 kDa	TRUE	unknown	18.415	24.036	15.979	28.713
69	TRUE	Empty	Malate dehydrogenase, mitochondrial OS=Mus musculus OX=10090 GN=Mdh2 PE=1 SV=3	P08249	Mdh2	36 kDa		unknown	24.231	20.901	15.979	25.743
70	TRUE	Empty	Decreased expression in renal and prostate cancer protein OS=Mus musculus OX=10090 GN=Derpc PE=1 SV=1	P0CG14	Derpc	52 kDa		unknown	18.415	24.036	18.975	23.762
71	TRUE	Empty	Elongation factor 1-alpha OS=Mus musculus OX=10090 GN=Eef1a1 PE=2 SV=1	Q3UZQ3	Eef1a1	50 kDa	TRUE	unknown	16.477	20.901	15.979	23.762
72	TRUE	Empty	40S ribosomal protein S3 OS=Mus musculus OX=10090 GN=Rps3 PE=1 SV=1	P62908 (+4)	Rps3	27 kDa		unknown	13.569	27.171	7.9893	30.693
73	TRUE	Empty	A-kinase anchor protein 12 OS=Mus musculus OX=10090 GN=Akap12 PE=1 SV=1	A0A668KLD3 (+3)	Akap12	173 kDa		unknown	31.015	12.54	16.977	5.9406
74	TRUE	Empty	Cytosolic 5'-nucleotidase 1B OS=Mus musculus OX=10090 GN=Nt5c1b PE=4 SV=1	A0A1W2P7K9	Nt5c1b	70 kDa	TRUE	unknown	22.292	12.54	20.972	20.792
75	TRUE	Empty	Actin, beta OS=Mus musculus OX=10090 GN=Actb PE=2 SV=1	B2RRX1 (+5)	Actb	42 kDa	TRUE	unknown	20.354	17.766	17.976	13.861
76	TRUE	Empty	Centrosomal protein 43 OS=Mus musculus OX=10090 GN=Cep43 PE=1 SV=1	Q66JX5	Cep43	43 kDa		unknown	24.231	12.54	26.964	14.851
77	TRUE	Empty	40S ribosomal protein S4, X isoform OS=Mus musculus OX=10090 GN=Rps4x PE=1 SV=2	P62702 (+3)	Rps4x	30 kDa	TRUE	unknown	11.631	21.946	0	18.812
78	TRUE	Empty	Kinesin-like protein KIF11 OS=Mus musculus OX=10090 GN=Kif11 PE=1 SV=1	Q6P9P6	Kif11	118 kDa		unknown	14.538	8.3602	24.967	11.881
79	TRUE	Empty	Ankycorbin OS=Mus musculus OX=10090 GN=Rai14 PE=1 SV=1	A0A2I3BPY7 (+1)	Rai14	106 kDa		unknown	15.508	19.856	16.977	17.822
80	TRUE	Empty	Brain acid soluble protein 1 OS=Mus musculus OX=10090 GN=Basp1 PE=1 SV=3	Q91XV3	Basp1	22 kDa		unknown	22.292	20.901	16.977	11.881
81	TRUE	Empty	Cleavage and polyadenylation specificity factor subunit 5 OS=Mus musculus OX=10090 GN=Nudt21 PE=1 SV=1	Q9CQF3	Nudt21	26 kDa		unknown	16.477	12.54	16.977	17.822
82	TRUE	Empty	40S ribosomal protein S18 OS=Mus musculus OX=10090 GN=Rps18-ps5 PE=3 SV=1	A0A1Y7VKY1 (+3)	Rps18-ps5	18 kDa		unknown	13.569	24.036	15.979	17.822
83	TRUE	Empty	Fragile X mental retardation syndrome-related protein 1 OS=Mus musculus OX=10090 GN=Fxr1 PE=1 SV=2	Q61584	Fxr1	76 kDa	TRUE	unknown	16.477	12.54	18.975	8.9109
84	TRUE	Empty	Cytosolic 5'-nucleotidase 1B OS=Mus musculus OX=10090 GN=Nt5c1b PE=4 SV=1	A0A1Y7VK90 (+1)	Nt5c1b	63 kDa	TRUE	unknown	22.292	9.4053	17.976	17.822
85	TRUE	Empty	Heterogeneous nuclear ribonucleoprotein Q OS=Mus musculus OX=10090 GN=Syncrip PE=1 SV=1	G3V018 (+1)	Syncrip	66 kDa	TRUE	unknown	27.138	9.4053	19.973	5.9406
86	TRUE	Empty	ATP synthase subunit alpha, mitochondrial OS=Mus musculus OX=10090 GN=Atp5f1a PE=1 SV=1	Q03265	Atp5f1a	60 kDa		unknown	13.569	16.72	16.977	15.842
87	TRUE	Empty	Myosin-10 OS=Mus musculus OX=10090 GN=Myh10 PE=1 SV=1	Q3UH59 (+3)	Myh10	233 kDa	TRUE	unknown	11.631	22.991	10.985	21.782
88	TRUE	Empty	Heat shock 70 kDa protein 4L OS=Mus musculus OX=10090 GN=Hspa4l PE=1 SV=2	P48722	Hspa4l	94 kDa	TRUE	unknown	10.661	9.4053	22.969	14.851
89	TRUE	Empty	ADP/ATP translocase 2 OS=Mus musculus OX=10090 GN=Slc25a5 PE=1 SV=3	P51881 (+1)	Slc25a5	33 kDa	TRUE	unknown	14.538	13.585	14.98	15.842
90	TRUE	Empty	Cell cycle and apoptosis regulator protein 2 OS=Mus musculus OX=10090 GN=Ccar2 PE=1 SV=2	Q8VDP4	Ccar2	103 kDa		unknown	7.7538	34.486	1.9973	21.782
91	TRUE	Empty	14-3-3 protein zeta/delta OS=Mus musculus OX=10090 GN=Ywhaz PE=1 SV=1	P63101	Ywhaz	28 kDa	TRUE	unknown	9.6922	15.675	17.976	19.802
92	TRUE	Empty	T-complex protein 1 subunit beta OS=Mus musculus OX=10090 GN=Cct2 PE=1 SV=4	P80314 (+1)	Cct2	57 kDa		unknown	12.6	13.585	10.985	14.851
93	TRUE	Empty	Trypsin 10 OS=Mus musculus OX=10090 GN=Try10 PE=1 SV=1	Q792Z1	Try10	26 kDa	TRUE	unknown	10.661	10.45	14.98	12.871
94	TRUE	Empty	ADP/ATP translocase 1 OS=Mus musculus OX=10090 GN=Slc25a4 PE=1 SV=4	P48962 (+1)	Slc25a4	33 kDa	TRUE	unknown	9.6922	9.4053	15.979	14.851
95	TRUE	Empty	Heterogeneous nuclear ribonucleoprotein K OS=Mus musculus OX=10090 GN=Hnrnpk PE=1 SV=1	B2M1R6 (+6)	Hnrnpk	49 kDa		unknown	16.477	8.3602	30.959	5.9406
96	TRUE	Empty	Uncharacterized protein (Fragment) OS=Mus musculus OX=10090 GN=Fxr2 PE=2 SV=1	Q3TA75	Fxr2	71 kDa	TRUE	unknown	18.415	14.63	14.98	9.901
97	TRUE	Empty	Signal peptide peptidase-like 2C OS=Mus musculus OX=10090 GN=Sppl2c PE=2 SV=1	A2A6C4	Sppl2c	76 kDa		unknown	0	0	26.964	18.812
98	TRUE	Empty	La-related protein 7 OS=Mus musculus OX=10090 GN=Larp7 PE=1 SV=2	Q05CL8	Larp7	65 kDa	TRUE	unknown	16.477	7.3152	16.977	5.9406
99	TRUE	Empty	Igh protein OS=Mus musculus OX=10090 GN=Igh PE=2 SV=1	Q80ZI7	Igh	53 kDa	TRUE	unknown	19.384	9.4053	5.992	3.9604
100	TRUE	Empty	Dedicator of cytokinesis protein 1 OS=Mus musculus OX=10090 GN=Dock1 PE=1 SV=3	Q8BUR4	Dock1	215 kDa		unknown	18.415	4.1801	14.98	10.891
101	TRUE	Empty	Nucleolin OS=Mus musculus OX=10090 GN=Ncl PE=1 SV=2	P09405 (+4)	Ncl	77 kDa		unknown	13.569	14.63	6.9907	11.881
102	TRUE	Empty	L-lactate dehydrogenase OS=Mus musculus OX=10090 GN=Ldhal6b PE=1 SV=1	Q8BVP2	Ldhal6b	42 kDa		unknown	6.7846	13.585	11.984	18.812
103	TRUE	Empty	Vimentin OS=Mus musculus OX=10090 GN=Vim PE=1 SV=3	P20152 (+2)	Vim	54 kDa		unknown	9.6922	21.946	7.9893	11.881
104	TRUE	Empty	Fragile X mental retardation syndrome-related protein 2 OS=Mus musculus OX=10090 GN=Fxr2 PE=1 SV=1	Q6P5B5	Fxr2	74 kDa	TRUE	unknown	18.415	12.54	14.98	8.9109
105	TRUE	Empty	40S ribosomal protein S5 (Fragment) OS=Mus musculus OX=10090 GN=Rps5 PE=1 SV=1	D3YYM6 (+2)	Rps5	20 kDa		unknown	10.661	14.63	7.9893	16.832
106	TRUE	Empty	Myosin-9 OS=Mus musculus OX=10090 GN=Myh9 PE=1 SV=4	Q8VDD5	Myh9	226 kDa	TRUE	unknown	6.7846	20.901	4.9933	18.812
107	TRUE	Empty	T-complex protein 1 subunit alpha OS=Mus musculus OX=10090 GN=Tcp1 PE=1 SV=3	P11983	Tcp1	60 kDa		unknown	6.7846	6.2702	19.973	9.901
108	TRUE	Empty	Nodal modulator 1 OS=Mus musculus OX=10090 GN=Nomo1 PE=1 SV=1	Q6GQT9	Nomo1	133 kDa		unknown	8.723	11.495	16.977	11.881
109	TRUE	Empty	Hsp90aa1 protein (Fragment) OS=Mus musculus OX=10090 GN=Hsp90aa1 PE=2 SV=1	A0PJ91 (+2)	Hsp90aa1	66 kDa	TRUE	unknown	4.8461	13.585	9.9867	15.842
110	TRUE	Empty	DNA damage-binding protein 1 OS=Mus musculus OX=10090 GN=Ddb1 PE=1 SV=2	Q3U1J4	Ddb1	127 kDa		unknown	12.6	14.63	9.9867	12.871
111	TRUE	Empty	Catenin (Cadherin associated protein), alpha 3 OS=Mus musculus OX=10090 GN=Ctnna3 PE=2 SV=1	Q14DP5 (+1)	Ctnna3	100 kDa		unknown	7.7538	6.2702	15.979	7.9208
112	TRUE	Empty	Four and a half LIM domains protein 2 OS=Mus musculus OX=10090 GN=Fhl2 PE=1 SV=1	O70433 (+1)	Fhl2	32 kDa		unknown	8.723	9.4053	11.984	10.891
113	TRUE	Empty	Heat shock protein HSP 90-beta OS=Mus musculus OX=10090 GN=Hsp90ab1 PE=1 SV=3	P11499 (+1)	Hsp90ab1	83 kDa	TRUE	unknown	5.8153	12.54	9.9867	12.871
114	TRUE	Empty	Actin, alpha cardiac muscle 1 OS=Mus musculus OX=10090 GN=Actc1 PE=1 SV=1	P68033 (+5)	Actc1	42 kDa	TRUE	unknown	16.477	7.3152	11.984	6.9307
115	TRUE	Empty	Immunoglobulin kappa chain variable 8-27 OS=Mus musculus OX=10090 GN=Igkv8-27 PE=4 SV=1	A0A075B5N4	Igkv8-27	11 kDa	TRUE	unknown	14.538	12.54	10.985	6.9307
116	TRUE	Empty	14-3-3 protein epsilon OS=Mus musculus OX=10090 GN=Ywhae PE=1 SV=1	P62259 (+1)	Ywhae	29 kDa	TRUE	unknown	18.415	10.45	8.988	11.881
117	TRUE	Empty	Keratin 5 OS=Mus musculus OX=10090 GN=Krt5 PE=1 SV=2	Q32P04 (+1)	Krt5	62 kDa	TRUE	unknown	15.508	13.585	11.984	7.9208
118	TRUE	Empty	Immunoglobulin kappa variable 12-46 (Fragment) OS=Mus musculus OX=10090 GN=Igkv12-46 PE=1 SV=2	A0A140T8P6 (+1)	Igkv12-46	13 kDa	TRUE	unknown	11.631	18.811	16.977	6.9307
119	TRUE	Empty	Actin, aortic smooth muscle OS=Mus musculus OX=10090 GN=Acta2 PE=1 SV=1	P62737	Acta2	42 kDa	TRUE	unknown	16.477	0	11.984	6.9307
120	TRUE	Empty	Glutathione S-transferase Mu 2 OS=Mus musculus OX=10090 GN=Gstm2 PE=1 SV=2	P15626	Gstm2	26 kDa	TRUE	unknown	12.6	9.4053	9.9867	10.891
121	TRUE	Empty	Catalase OS=Mus musculus OX=10090 GN=Cat PE=1 SV=4	P24270 (+3)	Cat	60 kDa	TRUE	unknown	11.631	10.45	9.9867	12.871
122	TRUE	Empty	RNA transcription, translation and transport factor protein OS=Mus musculus OX=10090 GN=Rtraf PE=1 SV=1	Q4VA29 (+1)	Rtraf	28 kDa		unknown	11.631	15.675	7.9893	13.861
123	TRUE	Empty	TRIO and F-actin-binding protein OS=Mus musculus OX=10090 GN=Triobp PE=1 SV=3	Q99KW3	Triobp	223 kDa		unknown	12.6	6.2702	11.984	7.9208
124	TRUE	Empty	Succinate dehydrogenase [ubiquinone] flavoprotein subunit, mitochondrial OS=Mus musculus OX=10090 GN=Sdha PE=1 SV=1	Q8K2B3	Sdha	73 kDa		unknown	13.569	10.45	9.9867	10.891
125	TRUE	Empty	Uncharacterized protein OS=Mus musculus OX=10090 GN=Slc25a3 PE=2 SV=1	Q3THU8 (+2)	Slc25a3	40 kDa		unknown	14.538	7.3152	11.984	5.9406
126	TRUE	Empty	Keratin, type II cytoskeletal 73 OS=Mus musculus OX=10090 GN=Krt73 PE=1 SV=1	Q6NXH9	Krt73	59 kDa	TRUE	unknown	16.477	13.585	12.983	4.9505
127	TRUE	Empty	Igh protein OS=Mus musculus OX=10090 GN=Igh PE=2 SV=1	Q4V9Z4	Igh	51 kDa	TRUE	unknown	19.384	6.2702	3.9947	2.9703
128	TRUE	Empty	High affinity immunoglobulin gamma Fc receptor I OS=Mus musculus OX=10090 GN=Fcgr1 PE=1 SV=1	P26151	Fcgr1	45 kDa		unknown	5.8153	7.3152	11.984	9.901
129	TRUE	Empty	Calmegin OS=Mus musculus OX=10090 GN=Clgn PE=1 SV=2	P52194	Clgn	69 kDa		unknown	5.8153	5.2251	12.983	13.861
130	TRUE	Empty	Heterogeneous nuclear ribonucleoprotein H OS=Mus musculus OX=10090 GN=Hnrnph1 PE=1 SV=3	O35737 (+2)	Hnrnph1	49 kDa	TRUE	unknown	13.569	11.495	13.981	6.9307
131	TRUE	Empty	T-complex protein 1 subunit delta OS=Mus musculus OX=10090 GN=Cct4 PE=1 SV=3	P80315 (+1)	Cct4	58 kDa		unknown	8.723	14.63	9.9867	12.871
132	TRUE	Empty	Clusterin OS=Mus musculus OX=10090 GN=Clu PE=1 SV=1	Q06890 (+1)	Clu	52 kDa		unknown	6.7846	7.3152	6.9907	10.891
133	TRUE	Empty	Keratin, type I cytoskeletal 10 OS=Mus musculus OX=10090 GN=Krt10 PE=1 SV=1	A2A513 (+1)	Krt10	57 kDa		unknown	11.631	11.495	13.981	6.9307
134	TRUE	Empty	Alpha-enolase OS=Mus musculus OX=10090 GN=Eno1 PE=1 SV=3	P17182 (+1)	Eno1	47 kDa		unknown	2.9077	7.3152	5.992	15.842
135	TRUE	Empty	60S acidic ribosomal protein P2 OS=Mus musculus OX=10090 GN=Rplp2 PE=1 SV=3	P99027	Rplp2	12 kDa		unknown	12.6	13.585	3.9947	16.832
136	TRUE	Empty	Clathrin heavy chain 1 OS=Mus musculus OX=10090 GN=Cltc PE=1 SV=3	Q68FD5 (+1)	Cltc	192 kDa		unknown	0.96922	11.495	5.992	21.782
137	TRUE	Empty	IgL2 (Fragment) OS=Mus musculus OX=10090 GN=Iglc2 PE=4 SV=1	A0A4U9FFM1 (+2)	Iglc2	11 kDa		unknown	3.8769	7.3152	10.985	4.9505
138	TRUE	Empty	Aldehyde dehydrogenase, mitochondrial OS=Mus musculus OX=10090 GN=Aldh2 PE=1 SV=1	P47738 (+5)	Aldh2	57 kDa		unknown	8.723	10.45	8.988	11.881
139	TRUE	Empty	Vesicle-associated membrane protein-associated protein A OS=Mus musculus OX=10090 GN=Vapa PE=1 SV=2	Q9WV55	Vapa	28 kDa	TRUE	unknown	11.631	6.2702	7.9893	7.9208
140	TRUE	Empty	Aberrantly recombined kappa chain Vk8/J1 region (Fragment) OS=Mus musculus OX=10090 PE=1 SV=1	A2N494		13 kDa	TRUE	unknown	12.6	9.4053	11.984	9.901
141	TRUE	Empty	Myosin-11 OS=Mus musculus OX=10090 GN=Myh11 PE=1 SV=1	A0A2R8VHF9 (+3)	Myh11	223 kDa	TRUE	unknown	0	14.63	2.996	20.792
142	TRUE	Empty	Heterogeneous nuclear ribonucleoproteins A2/B1 OS=Mus musculus OX=10090 GN=Hnrnpa2b1 PE=2 SV=1	B7ZP22 (+1)	Hnrnpa2b1	36 kDa		unknown	4.8461	10.45	5.992	12.871
143	TRUE	Empty	Retinal dehydrogenase 1 OS=Mus musculus OX=10090 GN=Aldh1a1 PE=1 SV=5	P24549	Aldh1a1	54 kDa		unknown	11.631	8.3602	11.984	7.9208
144	TRUE	Empty	CCT-theta OS=Mus musculus OX=10090 GN=Cctq PE=3 SV=1	Q9WVS5 (+5)	Cctq	60 kDa		unknown	1.9384	7.3152	9.9867	10.891
145	TRUE	Empty	Igh protein OS=Mus musculus OX=10090 GN=Igh PE=2 SV=1	Q58E54	Igh	52 kDa	TRUE	unknown	14.538	8.3602	2.996	2.9703
146	TRUE	Empty	Igh protein OS=Mus musculus OX=10090 GN=Igh PE=2 SV=1	Q8VCX4	Igh	53 kDa	TRUE	unknown	14.538	8.3602	2.996	1.9802
147	TRUE	Empty	60S ribosomal protein L12 OS=Mus musculus OX=10090 GN=Rpl12 PE=1 SV=2	P35979 (+2)	Rpl12	18 kDa		unknown	8.723	15.675	7.9893	8.9109
148	TRUE	Empty	NADH dehydrogenase [ubiquinone] flavoprotein 2, mitochondrial OS=Mus musculus OX=10090 GN=Ndufv2 PE=1 SV=2	Q9D6J6	Ndufv2	27 kDa		unknown	8.723	13.585	2.996	8.9109
149	TRUE	Empty	Dihydropyrimidinase-related protein 5 OS=Mus musculus OX=10090 GN=Dpysl5 PE=1 SV=1	Q9EQF6	Dpysl5	62 kDa		unknown	4.8461	7.3152	5.992	10.891
150	TRUE	Empty	Dihydrolipoyllysine-residue succinyltransferase component of 2-oxoglutarate dehydrogenase complex, mitochondrial OS=Mus musculus OX=10090 GN=Dlst PE=1 SV=1	Q9D2G2	Dlst	49 kDa		unknown	10.661	9.4053	14.98	4.9505
151	TRUE	Empty	AU015836 protein OS=Mus musculus OX=10090 GN=AU015836 PE=1 SV=1	B2RUM3	AU015836	31 kDa		unknown	11.631	2.0901	25.965	2.9703
152	TRUE	Empty	Tether containing UBX domain for GLUT4 OS=Mus musculus OX=10090 GN=Aspscr1 PE=1 SV=1	Q8VBT9	Aspscr1	60 kDa		unknown	0	19.856	0	15.842
153	TRUE	Empty	Igh protein OS=Mus musculus OX=10090 GN=Igh PE=2 SV=1	Q91WT1	Igh	52 kDa	TRUE	unknown	15.508	10.45	0	0
154	TRUE	Empty	Steroid 17-alpha-hydroxylase/17,20 lyase OS=Mus musculus OX=10090 GN=Cyp17a1 PE=1 SV=1	P27786 (+3)	Cyp17a1	58 kDa		unknown	5.8153	7.3152	9.9867	12.871
155	TRUE	Empty	Uncharacterized protein OS=Mus musculus OX=10090 GN=Uqcrc1 PE=2 SV=1	Q3TIC8 (+1)	Uqcrc1	53 kDa		unknown	7.7538	8.3602	8.988	8.9109
156	TRUE	Empty	60S ribosomal protein L23 OS=Mus musculus OX=10090 GN=Rpl23 PE=1 SV=1	P62830	Rpl23	15 kDa		unknown	8.723	9.4053	6.9907	9.901
157	TRUE	Empty	Keratin 77 OS=Mus musculus OX=10090 GN=Krt77 PE=2 SV=1	Q08EK4 (+2)	Krt77	61 kDa	TRUE	unknown	13.569	11.495	10.985	4.9505
158	TRUE	Empty	Keratin, type II cytoskeletal 1 OS=Mus musculus OX=10090 GN=Krt1 PE=1 SV=4	P04104	Krt1	66 kDa	TRUE	unknown	11.631	11.495	10.985	2.9703
159	TRUE	Empty	Catalase OS=Mus musculus OX=10090 GN=Cat PE=2 SV=1	Q3TVZ1 (+1)	Cat	60 kDa	TRUE	unknown	0	0	7.9893	11.881
160	TRUE	Empty	Rps16 protein OS=Mus musculus OX=10090 GN=Rps16 PE=1 SV=1	A4FUS1 (+3)	Rps16	16 kDa		unknown	7.7538	11.495	7.9893	11.881
161	TRUE	Empty	60S ribosomal protein L9 OS=Mus musculus OX=10090 GN=Rpl9-ps6 PE=3 SV=1	A0A140T8T4 (+2)	Rpl9-ps6	22 kDa		unknown	2.9077	12.54	1.9973	16.832
162	TRUE	Empty	Outer dense fiber protein 1 OS=Mus musculus OX=10090 GN=Odf1 PE=2 SV=1	A6H656 (+1)	Odf1	28 kDa		unknown	6.7846	11.495	8.988	14.851
163	TRUE	Empty	Chitinase domain-containing protein 1 OS=Mus musculus OX=10090 GN=Chid1 PE=1 SV=1	A0A0R4J058 (+2)	Chid1	36 kDa		unknown	4.8461	14.63	7.9893	11.881
164	TRUE	Empty	Fructose-bisphosphate aldolase OS=Mus musculus OX=10090 GN=Aldoa PE=1 SV=1	A6ZI44 (+2)	Aldoa	45 kDa	TRUE	unknown	4.8461	12.54	2.996	9.901
165	TRUE	Empty	40S ribosomal protein S11 OS=Mus musculus OX=10090 GN=Rps11 PE=1 SV=3	P62281 (+2)	Rps11	18 kDa		unknown	5.8153	9.4053	4.9933	10.891
166	TRUE	Empty	Aspartyl aminopeptidase OS=Mus musculus OX=10090 GN=Dnpep PE=1 SV=1	Q3TVK3	Dnpep	52 kDa		unknown	4.8461	8.3602	10.985	9.901
167	TRUE	Empty	Spermatid perinuclear RNA-binding protein OS=Mus musculus OX=10090 GN=Strbp PE=1 SV=1	Q91WM1	Strbp	74 kDa		unknown	10.661	4.1801	12.983	2.9703
168	TRUE	Empty	Glutathione transferase OS=Mus musculus OX=10090 GN=Gstm1 PE=1 SV=2	A2AE89 (+1)	Gstm1	29 kDa	TRUE	unknown	7.7538	6.2702	5.992	9.901
169	TRUE	Empty	Histone H2A OS=Mus musculus OX=10090 GN=H2aj PE=1 SV=1	A0A0N4SV66 (+25)	H2aj	14 kDa		unknown	10.661	12.54	3.9947	10.891
170	TRUE	Empty	Igh protein OS=Mus musculus OX=10090 GN=Igh PE=2 SV=1	Q91X92	Igh	52 kDa	TRUE	unknown	13.569	7.3152	1.9973	0
171	TRUE	Empty	Igh protein OS=Mus musculus OX=10090 GN=Igh PE=2 SV=1	Q32NZ5	Igh	52 kDa	TRUE	unknown	14.538	7.3152	0	0
172	TRUE	Empty	T-complex protein 1 subunit eta OS=Mus musculus OX=10090 GN=Cct7 PE=1 SV=1	P80313 (+4)	Cct7	60 kDa		unknown	2.9077	9.4053	7.9893	9.901
173	TRUE	Empty	Protein SEC13 homolog OS=Mus musculus OX=10090 GN=Sec13 PE=1 SV=3	Q9D1M0	Sec13	36 kDa		unknown	5.8153	9.4053	6.9907	7.9208
174	TRUE	Empty	Proteasome subunit alpha type-6 OS=Mus musculus OX=10090 GN=Psma6 PE=1 SV=1	Q9QUM9	Psma6	27 kDa		unknown	8.723	7.3152	3.9947	10.891
175	TRUE	Empty	Mitochondrial pyruvate carrier 2 OS=Mus musculus OX=10090 GN=Mpc2 PE=1 SV=1	Q9D023	Mpc2	14 kDa		unknown	9.6922	5.2251	8.988	9.901
176	TRUE	Empty	IgG3 (Fragment) OS=Mus musculus OX=10090 GN=Ighg3 PE=4 SV=1	A0A4U9FKB1 (+1)	Ighg3	36 kDa		unknown	8.723	10.45	9.9867	1.9802
177	TRUE	Empty	Cytochrome c oxidase subunit OS=Mus musculus OX=10090 GN=Cox6b2 PE=1 SV=1	Q059Q8 (+1)	Cox6b2	11 kDa		unknown	5.8153	12.54	7.9893	9.901
178	TRUE	Empty	BCL2-associated athanogene 6 (Fragment) OS=Mus musculus OX=10090 GN=Bag6 PE=1 SV=1	A0A1B0GX81 (+5)	Bag6	115 kDa		unknown	10.661	4.1801	7.9893	5.9406
179	TRUE	Empty	RuvB-like 1 OS=Mus musculus OX=10090 GN=Ruvbl1 PE=1 SV=1	P60122 (+2)	Ruvbl1	50 kDa		unknown	7.7538	5.2251	5.992	9.901
180	TRUE	Empty	DnaJ homolog subfamily B member 11 OS=Mus musculus OX=10090 GN=Dnajb11 PE=1 SV=1	Q99KV1	Dnajb11	41 kDa		unknown	9.6922	7.3152	7.9893	6.9307
181	TRUE	Empty	Probable inactive serine protease 37 OS=Mus musculus OX=10090 GN=Prss37 PE=1 SV=1	Q9DAA4	Prss37	27 kDa		unknown	4.8461	9.4053	5.992	10.891
182	TRUE	Empty	RRM domain-containing protein (Fragment) OS=Mus musculus OX=10090 GN=Poldip3 PE=2 SV=1	Q3TJ78 (+2)	Poldip3	47 kDa		unknown	1.9384	11.495	0	14.851
183	TRUE	Empty	Heterogeneous nuclear ribonucleoprotein H3 OS=Mus musculus OX=10090 GN=Hnrnph3 PE=1 SV=1	D3YWT1 (+1)	Hnrnph3	35 kDa		unknown	8.723	8.3602	6.9907	3.9604
184	TRUE	Empty	Phospholipid hydroperoxide glutathione peroxidase OS=Mus musculus OX=10090 GN=Gpx4 PE=1 SV=4	O70325 (+5)	Gpx4	22 kDa		unknown	5.8153	9.4053	4.9933	11.881
185	TRUE	Empty	Albumin OS=Mus musculus OX=10090 GN=Alb PE=1 SV=3	P07724 (+1)	Alb	69 kDa		unknown	4.8461	10.45	5.992	5.9406
186	TRUE	Empty	Cell growth-regulating nucleolar protein OS=Mus musculus OX=10090 GN=Lyar PE=1 SV=2	Q08288	Lyar	44 kDa		unknown	8.723	8.3602	8.988	7.9208
187	TRUE	Empty	Uncharacterized protein OS=Mus musculus OX=10090 GN=Hnrnpu PE=2 SV=1	Q3TVV6 (+5)	Hnrnpu	88 kDa		unknown	12.6	5.2251	6.9907	6.9307
188	TRUE	Empty	Cholesterol side-chain cleavage enzyme, mitochondrial OS=Mus musculus OX=10090 GN=Cyp11a1 PE=2 SV=1	Q6NV84 (+1)	Cyp11a1	60 kDa		unknown	9.6922	10.45	5.992	4.9505
189	TRUE	Empty	Triokinase/FMN cyclase OS=Mus musculus OX=10090 GN=Tkfc PE=1 SV=1	Q8VC30	Tkfc	60 kDa		unknown	10.661	11.495	4.9933	3.9604
190	TRUE	Empty	40S ribosomal protein S7 OS=Mus musculus OX=10090 GN=Rps7 PE=2 SV=1	P62082 (+1)	Rps7	22 kDa		unknown	6.7846	9.4053	7.9893	12.871
191	TRUE	Empty	Igh protein OS=Mus musculus OX=10090 GN=Igh-VJ558 PE=2 SV=1	Q99KA4	Igh-VJ558	53 kDa	TRUE	unknown	17.446	7.3152	2.996	0
192	TRUE	Empty	Y-box-binding protein 2 OS=Mus musculus OX=10090 GN=Ybx2 PE=1 SV=1	J3QNB9	Ybx2	18 kDa	TRUE	unknown	13.569	6.2702	9.9867	0
193	TRUE	Empty	T-complex protein 1 subunit gamma OS=Mus musculus OX=10090 GN=Cct3 PE=1 SV=1	P80318 (+1)	Cct3	61 kDa	TRUE	unknown	2.9077	7.3152	6.9907	11.881
194	TRUE	Empty	Succinate dehydrogenase [ubiquinone] iron-sulfur subunit, mitochondrial (Fragment) OS=Mus musculus OX=10090 GN=Sdhb PE=2 SV=1	Q0QEZ4 (+2)	Sdhb	27 kDa		unknown	8.723	7.3152	5.992	2.9703
195	TRUE	Empty	Uncharacterized protein OS=Mus musculus OX=10090 GN=Acat1 PE=2 SV=1	Q3TQP7 (+1)	Acat1	45 kDa		unknown	0.96922	6.2702	2.996	13.861
196	TRUE	Empty	Glutathione S-transferase Mu 7 OS=Mus musculus OX=10090 GN=Gstm7 PE=1 SV=2	D3YVP6 (+1)	Gstm7	21 kDa	TRUE	unknown	7.7538	5.2251	6.9907	6.9307
197	TRUE	Empty	Igh protein OS=Mus musculus OX=10090 GN=Igh PE=2 SV=1	Q99LA6	Igh	53 kDa	TRUE	unknown	0	0	1.9973	0
198	TRUE	Empty	IQ motif and SEC7 domain-containing protein 2 OS=Mus musculus OX=10090 GN=Iqsec2 PE=1 SV=1	D3Z5I6 (+2)	Iqsec2	128 kDa		unknown	2.9077	4.1801	9.9867	2.9703
199	TRUE	Empty	Small nuclear ribonucleoprotein Sm D3 OS=Mus musculus OX=10090 GN=Snrpd3 PE=1 SV=1	P62320 (+1)	Snrpd3	14 kDa		unknown	7.7538	5.2251	4.9933	10.891
200	TRUE	Empty	SWI/SNF complex subunit SMARCC2 OS=Mus musculus OX=10090 GN=Smarcc2 PE=1 SV=1	Q3UID0 (+1)	Smarcc2	125 kDa	TRUE	unknown	13.569	3.1351	7.9893	4.9505
201	TRUE	Empty	DZF domain-containing protein OS=Mus musculus OX=10090 GN=Ilf2 PE=2 SV=1	Q3UXI9 (+1)	Ilf2	43 kDa		unknown	9.6922	5.2251	10.985	0.9901
202	TRUE	Empty	Proteasome subunit beta type-5 OS=Mus musculus OX=10090 GN=Psmb5 PE=1 SV=3	O55234	Psmb5	29 kDa		unknown	5.8153	7.3152	8.988	9.901
203	TRUE	Empty	Poly [ADP-ribose] polymerase OS=Mus musculus OX=10090 GN=Parp1 PE=2 SV=1	Q3TIV3 (+3)	Parp1	113 kDa		unknown	6.7846	10.45	4.9933	6.9307
204	TRUE	Empty	Cytochrome b-c1 complex subunit 2, mitochondrial OS=Mus musculus OX=10090 GN=Uqcrc2 PE=1 SV=1	Q9DB77	Uqcrc2	48 kDa		unknown	5.8153	7.3152	7.9893	5.9406
205	TRUE	Empty	Protein transport protein Sec31A OS=Mus musculus OX=10090 GN=Sec31a PE=1 SV=2	Q3UPL0	Sec31a	134 kDa		unknown	4.8461	6.2702	9.9867	2.9703
206	TRUE	Empty	Ig kappa chain V-III region PC 6684 OS=Mus musculus OX=10090 PE=1 SV=1	P01670 (+2)		12 kDa	TRUE	unknown	11.631	4.1801	8.988	6.9307
207	TRUE	Empty	Calmodulin-1 OS=Mus musculus OX=10090 GN=Calm1 PE=1 SV=1	P0DP26 (+2)	Calm1	17 kDa		unknown	4.8461	10.45	2.996	8.9109
208	TRUE	Empty	Peptidyl-prolyl cis-trans isomerase A OS=Mus musculus OX=10090 GN=Ppia PE=1 SV=2	P17742 (+4)	Ppia	18 kDa		unknown	4.8461	5.2251	6.9907	10.891
209	TRUE	Empty	PC4 and SFRS1-interacting protein OS=Mus musculus OX=10090 GN=Psip1 PE=1 SV=1	Q99JF8	Psip1	60 kDa		unknown	0.96922	4.1801	4.9933	11.881
210	TRUE	Empty	SWI/SNF complex subunit SMARCC1 OS=Mus musculus OX=10090 GN=Smarcc1 PE=1 SV=2	P97496 (+3)	Smarcc1	123 kDa	TRUE	unknown	12.6	1.045	10.985	1.9802
211	TRUE	Empty	Ig heavy chain V region AC38 205.12 OS=Mus musculus OX=10090 PE=1 SV=1	P06330		13 kDa	TRUE	unknown	13.569	7.3152	5.992	2.9703
212	TRUE	Empty	Ig kappa chain V-V region L7 (Fragment) OS=Mus musculus OX=10090 GN=Gm10881 PE=1 SV=1	P01642	Gm10881	13 kDa	TRUE	unknown	11.631	13.585	6.9907	0.9901
213	TRUE	Empty	Krt6b protein (Fragment) OS=Mus musculus OX=10090 GN=Krt6b PE=2 SV=1	Q05B38 (+3)	Krt6b	60 kDa	TRUE	unknown	12.6	0	9.9867	0
214	TRUE	Empty	Fatty acid-binding protein 9 OS=Mus musculus OX=10090 GN=Fabp9 PE=1 SV=1	A0A0A6YXI2 (+1)	Fabp9	16 kDa		unknown	3.8769	6.2702	5.992	11.881
215	TRUE	Empty	Phenylalanine--tRNA ligase OS=Mus musculus OX=10090 GN=Farsa PE=1 SV=1	E9PWY9 (+1)	Farsa	57 kDa		unknown	7.7538	3.1351	10.985	5.9406
216	TRUE	Empty	GrpE protein homolog 1, mitochondrial OS=Mus musculus OX=10090 GN=Grpel1 PE=1 SV=1	Q99LP6	Grpel1	24 kDa		unknown	10.661	6.2702	6.9907	2.9703
217	TRUE	Empty	Heterogeneous nuclear ribonucleoprotein A3 OS=Mus musculus OX=10090 GN=Hnrnpa3 PE=1 SV=1	A2AL12 (+3)	Hnrnpa3	34 kDa		unknown	6.7846	1.045	6.9907	1.9802
218	TRUE	Empty	Uncharacterized protein OS=Mus musculus OX=10090 GN=Dnaja2 PE=2 SV=1	Q3TFF0 (+1)	Dnaja2	46 kDa		unknown	7.7538	6.2702	3.9947	5.9406
219	TRUE	Empty	Peroxiredoxin-like 2A OS=Mus musculus OX=10090 GN=Prxl2a PE=1 SV=1	Q3U125 (+1)	Prxl2a	26 kDa		unknown	5.8153	6.2702	5.992	4.9505
220	TRUE	Empty	Stromal cell-derived factor 2-like protein 1 OS=Mus musculus OX=10090 GN=Sdf2l1 PE=1 SV=2	Q9ESP1	Sdf2l1	24 kDa		unknown	7.7538	5.2251	3.9947	13.861
221	TRUE	Empty	Immunoglobulin heavy variable 1-82 OS=Mus musculus OX=10090 GN=Ighv1-82 PE=1 SV=1	A0A0B4J1J7	Ighv1-82	11 kDa	TRUE	unknown	3.8769	6.2702	12.983	4.9505
222	TRUE	Empty	60S ribosomal protein L28 OS=Mus musculus OX=10090 GN=Rpl28 PE=1 SV=2	P41105 (+2)	Rpl28	16 kDa		unknown	4.8461	5.2251	5.992	8.9109
223	TRUE	Empty	Junctional adhesion molecule C OS=Mus musculus OX=10090 GN=Jam3 PE=1 SV=2	Q9D8B7	Jam3	35 kDa		unknown	5.8153	5.2251	6.9907	8.9109
224	TRUE	Empty	Proteasome subunit beta type-1 OS=Mus musculus OX=10090 GN=Psmb1 PE=1 SV=1	O09061 (+1)	Psmb1	26 kDa		unknown	3.8769	5.2251	3.9947	9.901
225	TRUE	Empty	ATP synthase subunit e, mitochondrial OS=Mus musculus OX=10090 GN=Atp5me PE=1 SV=2	Q06185 (+1)	Atp5me	8 kDa		unknown	3.8769	7.3152	7.9893	6.9307
226	TRUE	Empty	Pyruvate kinase PKM OS=Mus musculus OX=10090 GN=Pkm PE=1 SV=4	P52480	Pkm	58 kDa		unknown	2.9077	3.1351	2.996	5.9406
227	TRUE	Empty	Peroxisomal multifunctional enzyme type 2 OS=Mus musculus OX=10090 GN=Hsd17b4 PE=1 SV=3	P51660 (+2)	Hsd17b4	79 kDa		unknown	2.9077	9.4053	3.9947	6.9307
228	TRUE	Empty	80K protein OS=Mus musculus OX=10090 GN=Marcks PE=2 SV=1	A0A0A1HAM8 (+1)	Marcks	30 kDa		unknown	4.8461	10.45	4.9933	5.9406
229	TRUE	Empty	Heat shock 70 kDa protein 4 OS=Mus musculus OX=10090 GN=Hspa4 PE=1 SV=1	Q3U2G2 (+3)	Hspa4	94 kDa	TRUE	unknown	8.723	4.1801	4.9933	5.9406
230	TRUE	Empty	Complement C1q subcomponent subunit A OS=Mus musculus OX=10090 GN=C1qa PE=4 SV=1	A0A3B0IP04 (+3)	C1qa	26 kDa		unknown	9.6922	8.3602	4.9933	5.9406
231	TRUE	Empty	GLOBIN domain-containing protein OS=Mus musculus OX=10090 PE=2 SV=1	Q8BPF4 (+3)		15 kDa		unknown	0.96922	10.45	2.996	7.9208
232	TRUE	Empty	Ig kappa chain V-III region PC 2880/PC 1229 OS=Mus musculus OX=10090 PE=1 SV=1	P01654 (+3)		12 kDa	TRUE	unknown	10.661	5.2251	7.9893	6.9307
233	TRUE	Empty	Junction plakoglobin OS=Mus musculus OX=10090 GN=Jup PE=1 SV=3	Q02257	Jup	82 kDa	TRUE	unknown	7.7538	3.1351	10.985	0
234	TRUE	Empty	Glutathione transferase OS=Mus musculus OX=10090 GN=Gstm7 PE=2 SV=1	Q6PJ91	Gstm7	26 kDa	TRUE	unknown	0	0	0	7.9208
235	TRUE	Empty	Testis-expressed protein 101 OS=Mus musculus OX=10090 GN=Tex101 PE=1 SV=1	Q9JMI7	Tex101	27 kDa		unknown	5.8153	5.2251	6.9907	7.9208
236	TRUE	Empty	Glyceraldehyde-3-phosphate dehydrogenase (Fragment) OS=Mus musculus OX=10090 GN=Gapdh PE=1 SV=1	S4R257	Gapdh	30 kDa	TRUE	unknown	2.9077	5.2251	2.996	6.9307
237	TRUE	Empty	Heterogeneous nuclear ribonucleoprotein F OS=Mus musculus OX=10090 GN=Hnrnpf PE=1 SV=3	Q9Z2X1	Hnrnpf	46 kDa	TRUE	unknown	7.7538	5.2251	7.9893	6.9307
238	TRUE	Empty	Uncharacterized protein OS=Mus musculus OX=10090 GN=Txlna PE=2 SV=1	Q3UD58 (+1)	Txlna	62 kDa		unknown	6.7846	7.3152	4.9933	3.9604
239	TRUE	Empty	Endoplasmic reticulum resident protein 29 OS=Mus musculus OX=10090 GN=Erp29 PE=1 SV=2	P57759	Erp29	29 kDa		unknown	0.96922	11.495	1.9973	4.9505
240	TRUE	Empty	L-lactate dehydrogenase OS=Mus musculus OX=10090 GN=Ldha PE=1 SV=1	A0A1B0GSX0	Ldha	40 kDa	TRUE	unknown	5.8153	3.1351	5.992	8.9109
241	TRUE	Empty	Try10-like trypsinogen OS=Mus musculus OX=10090 GN=Gm5409 PE=2 SV=1	Q7M754	Gm5409	27 kDa	TRUE	unknown	5.8153	3.1351	9.9867	5.9406
242	TRUE	Empty	Dipeptidase 3 OS=Mus musculus OX=10090 GN=Dpep3 PE=1 SV=1	Q9DA79	Dpep3	54 kDa		unknown	3.8769	9.4053	3.9947	7.9208
243	TRUE	Empty	Enhancer of rudimentary homolog OS=Mus musculus OX=10090 GN=Erh PE=1 SV=1	A0A1W2P7H9 (+3)	Erh	8 kDa		unknown	8.723	6.2702	4.9933	7.9208
244	TRUE	Empty	Immunoglobulin heavy variable 4-1 (Fragment) OS=Mus musculus OX=10090 GN=Ighv4-1 PE=1 SV=7	A0A075B5R5	Ighv4-1	13 kDa	TRUE	unknown	11.631	3.1351	7.9893	4.9505
245	TRUE	Empty	Ig heavy chain V region MOPC 47A OS=Mus musculus OX=10090 PE=1 SV=1	P01786		13 kDa	TRUE	unknown	8.723	7.3152	6.9907	3.9604
246	TRUE	Empty	IgM heavy chain variable region (Fragment) OS=Mus musculus OX=10090 GN=Ighv7-3 PE=2 SV=1	K7T942 (+12)	Ighv7-3	12 kDa	TRUE	unknown	0	7.3152	4.9933	0
247	TRUE	Empty	D-dopachrome decarboxylase OS=Mus musculus OX=10090 GN=Ddt PE=1 SV=3	O35215 (+1)	Ddt	13 kDa		unknown	4.8461	7.3152	5.992	7.9208
248	TRUE	Empty	Adiponectin a OS=Mus musculus OX=10090 GN=Adia PE=4 SV=1	A0A3B0ITG8 (+2)	Adia	30 kDa		unknown	7.7538	4.1801	8.988	2.9703
249	TRUE	Empty	T-complex protein 1 subunit zeta OS=Mus musculus OX=10090 GN=Cct6a PE=1 SV=3	P80317 (+5)	Cct6a	58 kDa		unknown	3.8769	7.3152	7.9893	7.9208
250	TRUE	Empty	Peroxiredoxin-1 OS=Mus musculus OX=10090 GN=Prdx1 PE=1 SV=1	P35700	Prdx1	22 kDa		unknown	3.8769	5.2251	3.9947	6.9307
251	TRUE	Empty	Ubiquitin-40S ribosomal protein S27a OS=Mus musculus OX=10090 GN=Rps27a PE=1 SV=2	P62983 (+1)	Rps27a	18 kDa		unknown	5.8153	5.2251	3.9947	9.901
252	TRUE	Empty	Acylphosphatase-1 OS=Mus musculus OX=10090 GN=Acyp1 PE=1 SV=2	P56376	Acyp1	11 kDa		unknown	1.9384	4.1801	6.9907	11.881
253	TRUE	Empty	Ig kappa chain V-III region CBPC 101 OS=Mus musculus OX=10090 PE=1 SV=1	P01664 (+3)		12 kDa	TRUE	unknown	6.7846	4.1801	9.9867	6.9307
254	TRUE	Empty	IgG1 heavy chain VDJ region (Fragment) OS=Mus musculus OX=10090 PE=2 SV=1	X5J4H8		11 kDa	TRUE	unknown	5.8153	6.2702	6.9907	4.9505
255	TRUE	Empty	Triosephosphate isomerase OS=Mus musculus OX=10090 GN=Tpi1 PE=1 SV=5	P17751	Tpi1	27 kDa		unknown	4.8461	5.2251	3.9947	10.891
256	TRUE	Empty	S-phase kinase-associated protein 1 OS=Mus musculus OX=10090 GN=Skp1 PE=2 SV=1	Q3TL58 (+2)	Skp1	19 kDa		unknown	2.9077	4.1801	4.9933	4.9505
257	TRUE	Empty	NADH-ubiquinone oxidoreductase 75 kDa subunit, mitochondrial OS=Mus musculus OX=10090 GN=Ndufs1 PE=2 SV=1	Q3TIU7 (+2)	Ndufs1	80 kDa		unknown	10.661	6.2702	5.992	1.9802
258	TRUE	Empty	ATP synthase F1 subunit delta OS=Mus musculus OX=10090 GN=Atp5d PE=1 SV=1	Q4FK74 (+2)	Atp5d	18 kDa		unknown	7.7538	7.3152	5.992	6.9307
259	TRUE	Empty	Prohibitin-2 OS=Mus musculus OX=10090 GN=Phb2 PE=1 SV=1	O35129 (+1)	Phb2	33 kDa		unknown	5.8153	7.3152	8.988	2.9703
260	TRUE	Empty	Dolichyl-diphosphooligosaccharide--protein glycosyltransferase 48 kDa subunit OS=Mus musculus OX=10090 GN=Ddost PE=1 SV=2	O54734 (+2)	Ddost	49 kDa		unknown	3.8769	5.2251	7.9893	4.9505
261	TRUE	Empty	Proteasome subunit alpha type OS=Mus musculus OX=10090 GN=Psma5 PE=2 SV=1	Q3TUX3 (+2)	Psma5	26 kDa		unknown	3.8769	7.3152	2.996	7.9208
262	TRUE	Empty	Dihydrolipoyllysine-residue acetyltransferase component of pyruvate dehydrogenase complex, mitochondrial OS=Mus musculus OX=10090 GN=Dlat PE=1 SV=2	Q8BMF4	Dlat	68 kDa		unknown	4.8461	6.2702	5.992	4.9505
263	TRUE	Empty	Cofilin-1 OS=Mus musculus OX=10090 GN=Cfl1 PE=1 SV=3	P18760 (+1)	Cfl1	19 kDa		unknown	5.8153	5.2251	3.9947	6.9307
264	TRUE	Empty	Uncharacterized protein OS=Mus musculus OX=10090 GN=Actl6a PE=2 SV=1	Q3TF62 (+2)	Actl6a	48 kDa		unknown	4.8461	3.1351	8.988	4.9505
265	TRUE	Empty	GDP-mannose 4,6 dehydratase OS=Mus musculus OX=10090 GN=Gmds PE=1 SV=1	Q8K0C9	Gmds	42 kDa		unknown	6.7846	2.0901	8.988	2.9703
266	TRUE	Empty	Nucleoside diphosphate-linked moiety X motif 12 OS=Mus musculus OX=10090 GN=Nudt12 PE=2 SV=1	Q3UGL8 (+1)	Nudt12	52 kDa		unknown	8.723	3.1351	7.9893	1.9802
267	TRUE	Empty	Piwi-like protein 1 OS=Mus musculus OX=10090 GN=Piwil1 PE=1 SV=1	Q9JMB7	Piwil1	99 kDa		unknown	4.8461	4.1801	6.9907	7.9208
268	TRUE	Empty	Proteasome subunit beta OS=Mus musculus OX=10090 GN=Psmb3 PE=1 SV=1	Q545G0 (+1)	Psmb3	23 kDa		unknown	5.8153	7.3152	1.9973	6.9307
269	TRUE	Empty	Adiponectin b OS=Mus musculus OX=10090 GN=Adib PE=4 SV=1	A0A3B0INZ4 (+1)	Adib	29 kDa		unknown	10.661	5.2251	6.9907	1.9802
270	TRUE	Empty	Ig heavy chain V regions TEPC 15/S107/HPCM1/HPCM2/HPCM3 OS=Mus musculus OX=10090 PE=1 SV=1	P01787 (+4)		14 kDa	TRUE	unknown	6.7846	5.2251	6.9907	3.9604
271	TRUE	Empty	Immnuoglobulin kappa light chain (Fragment) OS=Mus musculus OX=10090 PE=4 SV=1	A2NVE9 (+3)		12 kDa	TRUE	unknown	5.8153	7.3152	5.992	4.9505
272	TRUE	Empty	Immunoglobulin kappa variable 1-110 (Fragment) OS=Mus musculus OX=10090 GN=Igkv1-110 PE=4 SV=5	A0A0B4J1I0 (+1)	Igkv1-110	13 kDa	TRUE	unknown	6.7846	6.2702	9.9867	0
273	TRUE	Empty	CDKN2A-interacting protein OS=Mus musculus OX=10090 GN=Cdkn2aip PE=1 SV=1	Q8BI72	Cdkn2aip	60 kDa		unknown	0	9.4053	0	12.871
274	TRUE	Empty	Immunoglobulin heavy variable V1-42 OS=Mus musculus OX=10090 GN=Ighv1-42 PE=1 SV=1	A0A075B5V6	Ighv1-42	11 kDa	TRUE	unknown	9.6922	0	0	0
275	TRUE	Empty	Cleavage and polyadenylation specificity factor subunit 7 OS=Mus musculus OX=10090 GN=Cpsf7 PE=1 SV=2	Q8BTV2	Cpsf7	52 kDa		unknown	3.8769	10.45	3.9947	5.9406
276	TRUE	Empty	Serine/threonine-protein kinase 31 OS=Mus musculus OX=10090 GN=Stk31 PE=1 SV=1	E9Q260 (+1)	Stk31	112 kDa		unknown	2.9077	7.3152	4.9933	4.9505
277	TRUE	Empty	Keratin, type I cytoskeletal 17 OS=Mus musculus OX=10090 GN=Krt17 PE=1 SV=3	Q9QWL7	Krt17	48 kDa	TRUE	unknown	5.8153	6.2702	4.9933	4.9505
278	TRUE	Empty	Solute carrier family 25 (Mitochondrial carrier adenine nucleotide translocator), member 31 OS=Mus musculus OX=10090 GN=Slc25a31 PE=1 SV=1	B2RTC8 (+1)	Slc25a31	35 kDa	TRUE	unknown	5.8153	3.1351	5.992	4.9505
279	TRUE	Empty	Tctex-1 OS=Mus musculus OX=10090 PE=2 SV=1	A1E5T5 (+1)		12 kDa		unknown	0.96922	3.1351	3.9947	14.851
280	TRUE	Empty	IgG1 heavy chain VDJ region (Fragment) OS=Mus musculus OX=10090 PE=2 SV=1	X5J5P3		12 kDa	TRUE	unknown	4.8461	5.2251	5.992	6.9307
281	TRUE	Empty	Protein disulfide-isomerase A3 OS=Mus musculus OX=10090 GN=Pdia3 PE=1 SV=2	P27773	Pdia3	57 kDa		unknown	0	0	11.984	9.901
282	TRUE	Empty	T-complex protein 1 subunit epsilon OS=Mus musculus OX=10090 GN=Cct5 PE=1 SV=1	P80316	Cct5	60 kDa		unknown	2.9077	4.1801	4.9933	4.9505
283	TRUE	Empty	ATP synthase subunit gamma OS=Mus musculus OX=10090 GN=Atp5c1 PE=1 SV=1	A2AKU9 (+7)	Atp5c1	33 kDa		unknown	4.8461	5.2251	4.9933	6.9307
284	TRUE	Empty	Importin subunit beta-1 OS=Mus musculus OX=10090 GN=Kpnb1 PE=1 SV=2	P70168 (+3)	Kpnb1	97 kDa		unknown	6.7846	2.0901	3.9947	5.9406
285	TRUE	Empty	Dolichyl-diphosphooligosaccharide--protein glycosyltransferase subunit 1 OS=Mus musculus OX=10090 GN=Rpn1 PE=2 SV=1	Q3U900 (+3)	Rpn1	69 kDa		unknown	2.9077	2.0901	5.992	4.9505
286	TRUE	Empty	Ribosomal protein S14 OS=Mus musculus OX=10090 GN=rps14 PE=3 SV=1	O70569 (+1)	rps14	16 kDa		unknown	2.9077	6.2702	3.9947	6.9307
287	TRUE	Empty	ATP-dependent 6-phosphofructokinase OS=Mus musculus OX=10090 GN=Pfkp PE=1 SV=1	Q8C605 (+1)	Pfkp	86 kDa		unknown	2.9077	1.045	3.9947	1.9802
288	TRUE	Empty	40S ribosomal protein S24 OS=Mus musculus OX=10090 GN=Rps24 PE=1 SV=1	A0A286YEB7 (+6)	Rps24	14 kDa		unknown	4.8461	5.2251	3.9947	5.9406
289	TRUE	Empty	TAR DNA-binding protein 43 (Fragment) OS=Mus musculus OX=10090 GN=Tardbp PE=1 SV=1	A0A087WR97 (+3)	Tardbp	27 kDa		unknown	5.8153	7.3152	3.9947	6.9307
290	TRUE	Empty	Poly(rC)-binding protein 2 OS=Mus musculus OX=10090 GN=Pcbp2 PE=1 SV=1	A0A2R8VHP9 (+4)	Pcbp2	35 kDa	TRUE	unknown	2.9077	5.2251	0.99867	9.901
291	TRUE	Empty	Ig kappa chain V-V region MOPC 173 OS=Mus musculus OX=10090 PE=1 SV=1	P01643		12 kDa	TRUE	unknown	6.7846	6.2702	5.992	2.9703
292	TRUE	Empty	Ig kappa chain V-V region K2 (Fragment) OS=Mus musculus OX=10090 PE=1 SV=1	P01635 (+1)		13 kDa	TRUE	unknown	6.7846	7.3152	6.9907	2.9703
293	TRUE	Empty	Poly(rC)-binding protein 1 OS=Mus musculus OX=10090 GN=Pcbp1 PE=1 SV=1	P60335	Pcbp1	37 kDa	TRUE	unknown	1.9384	5.2251	0.99867	10.891
294	TRUE	Empty	Immunoglobulin heavy variable 6-6 (Fragment) OS=Mus musculus OX=10090 GN=Ighv6-6 PE=4 SV=1	A0A075B5T3	Ighv6-6	13 kDa	TRUE	unknown	7.7538	0	4.9933	4.9505
295	TRUE	Empty	Succinate--CoA ligase [ADP/GDP-forming] subunit alpha, mitochondrial OS=Mus musculus OX=10090 GN=Suclg1 PE=1 SV=4	Q9WUM5	Suclg1	36 kDa		unknown	2.9077	7.3152	2.996	6.9307
296	TRUE	Empty	40S ribosomal protein S19 (Fragment) OS=Mus musculus OX=10090 GN=Rps19 PE=2 SV=1	Q5M9P3 (+1)	Rps19	17 kDa		unknown	4.8461	7.3152	0.99867	3.9604
297	TRUE	Empty	Cytochrome b-c1 complex subunit Rieske, mitochondrial OS=Mus musculus OX=10090 GN=Uqcrfs1 PE=1 SV=1	Q9CR68	Uqcrfs1	29 kDa		unknown	4.8461	7.3152	1.9973	5.9406
298	TRUE	Empty	14-3-3 protein theta OS=Mus musculus OX=10090 GN=Ywhaq PE=2 SV=1	A3KML3 (+1)	Ywhaq	28 kDa	TRUE	unknown	4.8461	5.2251	5.992	6.9307
299	TRUE	Empty	Uncharacterized protein OS=Mus musculus OX=10090 GN=Dctn2 PE=1 SV=1	Q3TPZ5 (+1)	Dctn2	44 kDa		unknown	2.9077	7.3152	0.99867	3.9604
300	TRUE	Empty	Krt2 protein OS=Mus musculus OX=10090 GN=Krt2 PE=2 SV=1	B2RTP7 (+1)	Krt2	71 kDa	TRUE	unknown	5.8153	6.2702	6.9907	2.9703
301	TRUE	Empty	Immunoglobulin kappa variable 3-7 OS=Mus musculus OX=10090 GN=Igkv3-7 PE=4 SV=7	A0A075B5N9	Igkv3-7	11 kDa	TRUE	unknown	0	0	0	5.9406
302	TRUE	Empty	DnaJ homolog subfamily A member 1 OS=Mus musculus OX=10090 GN=Dnaja1 PE=1 SV=1	P63037 (+2)	Dnaja1	45 kDa		unknown	4.8461	6.2702	4.9933	5.9406
303	TRUE	Empty	ATP synthase peripheral stalk subunit OSCP OS=Mus musculus OX=10090 GN=Atp5o PE=2 SV=1	Q3TF25 (+2)	Atp5o	23 kDa		unknown	4.8461	4.1801	6.9907	3.9604
304	TRUE	Empty	60S ribosomal protein L23a OS=Mus musculus OX=10090 GN=Rpl23a PE=1 SV=1	P62751 (+3)	Rpl23a	18 kDa		unknown	3.8769	2.0901	4.9933	5.9406
305	TRUE	Empty	Apoptosis-inducing factor 1, mitochondrial OS=Mus musculus OX=10090 GN=Aifm1 PE=1 SV=1	Q9Z0X1	Aifm1	67 kDa		unknown	2.9077	4.1801	7.9893	3.9604
306	TRUE	Empty	GST class-pi (Fragment) OS=Mus musculus OX=10090 GN=Gstp1 PE=1 SV=1	A0A494B908 (+2)	Gstp1	18 kDa		unknown	3.8769	6.2702	4.9933	2.9703
307	TRUE	Empty	Macrophage migration inhibitory factor OS=Mus musculus OX=10090 GN=Mif PE=1 SV=2	P34884 (+1)	Mif	13 kDa		unknown	3.8769	6.2702	6.9907	3.9604
308	TRUE	Empty	Nucleoside diphosphate kinase (Fragment) OS=Mus musculus OX=10090 GN=Nme2 PE=2 SV=1	B0LAA8 (+3)	Nme2	16 kDa	TRUE	unknown	1.9384	3.1351	1.9973	4.9505
309	TRUE	Empty	Nuclear autoantigenic sperm protein OS=Mus musculus OX=10090 GN=Nasp PE=1 SV=1	B1AU75 (+1)	Nasp	84 kDa		unknown	1.9384	6.2702	0.99867	5.9406
310	TRUE	Empty	Ig heavy chain V region 6.96 OS=Mus musculus OX=10090 PE=4 SV=1	P18528		11 kDa	TRUE	unknown	9.6922	2.0901	4.9933	3.9604
311	TRUE	Empty	Immunoglobulin kappa chain variable 6-25 (Fragment) OS=Mus musculus OX=10090 GN=Igkv6-25 PE=4 SV=2	A0A140T8N7	Igkv6-25	13 kDa	TRUE	unknown	5.8153	5.2251	6.9907	2.9703
312	TRUE	Empty	Immunoglobulin kappa chain variable 8-24 (Fragment) OS=Mus musculus OX=10090 GN=Igkv8-24 PE=4 SV=2	A0A140T8P5 (+1)	Igkv8-24	13 kDa	TRUE	unknown	3.8769	7.3152	2.996	4.9505
313	TRUE	Empty	3 beta-hydroxysteroid dehydrogenase/Delta 5-->4-isomerase type 1 OS=Mus musculus OX=10090 GN=Hsd3b1 PE=1 SV=3	P24815 (+2)	Hsd3b1	42 kDa		unknown	1.9384	6.2702	2.996	6.9307
314	TRUE	Empty	40S ribosomal protein S13 OS=Mus musculus OX=10090 GN=Rps13 PE=1 SV=2	P62301 (+2)	Rps13	17 kDa		unknown	4.8461	5.2251	4.9933	3.9604
315	TRUE	Empty	RNA-binding protein 14 OS=Mus musculus OX=10090 GN=Rbm14 PE=1 SV=2	E9QL13 (+1)	Rbm14	63 kDa		unknown	2.9077	6.2702	2.996	5.9406
316	TRUE	Empty	Copper homeostasis protein cutC homolog (Fragment) OS=Mus musculus OX=10090 GN=Cutc PE=1 SV=1	D3YY50 (+3)	Cutc	27 kDa		unknown	2.9077	3.1351	4.9933	3.9604
317	TRUE	Empty	Phospholipase B-like OS=Mus musculus OX=10090 GN=Plbd1 PE=1 SV=1	A0A0R4J0B2 (+1)	Plbd1	63 kDa		unknown	1.9384	5.2251	3.9947	5.9406
318	TRUE	Empty	60S acidic ribosomal protein P0 OS=Mus musculus OX=10090 GN=Rplp0 PE=1 SV=3	P14869 (+2)	Rplp0	34 kDa		unknown	1.9384	1.045	3.9947	2.9703
319	TRUE	Empty	Uncharacterized protein OS=Mus musculus OX=10090 GN=Acaa2 PE=2 SV=1	Q3UKH3 (+1)	Acaa2	42 kDa		unknown	1.9384	8.3602	4.9933	3.9604
320	TRUE	Empty	Uncharacterized protein OS=Mus musculus OX=10090 GN=Dhrs1 PE=2 SV=1	Q3TVU9 (+1)	Dhrs1	34 kDa		unknown	3.8769	3.1351	5.992	1.9802
321	TRUE	Empty	Immunity-related GTPase family, cinema 1 OS=Mus musculus OX=10090 GN=Irgc1 PE=1 SV=1	D3Z720	Irgc1	51 kDa		unknown	5.8153	2.0901	7.9893	0.9901
322	TRUE	Empty	Peroxiredoxin-5, mitochondrial OS=Mus musculus OX=10090 GN=Prdx5 PE=1 SV=2	P99029 (+2)	Prdx5	22 kDa		unknown	0.96922	5.2251	1.9973	12.871
323	TRUE	Empty	Tyrosine 3-monooxygenase/tryptophan 5-monooxygenase activation protein, beta polypeptide OS=Mus musculus OX=10090 GN=Ywhab PE=2 SV=1	A2A5N2 (+1)	Ywhab	28 kDa	TRUE	unknown	4.8461	4.1801	3.9947	4.9505
324	TRUE	Empty	Immunoglobulin heavy variable V1-43 OS=Mus musculus OX=10090 GN=Ighv1-43 PE=4 SV=1	A0A075B5V7 (+1)	Ighv1-43	11 kDa	TRUE	unknown	5.8153	6.2702	4.9933	1.9802
325	TRUE	Empty	Calnexin OS=Mus musculus OX=10090 GN=Canx PE=1 SV=1	P35564 (+2)	Canx	67 kDa		unknown	2.9077	0	8.988	3.9604
326	TRUE	Empty	Lamin-B1 OS=Mus musculus OX=10090 GN=Lmnb1 PE=1 SV=3	P14733	Lmnb1	67 kDa		unknown	0	2.0901	1.9973	11.881
327	TRUE	Empty	Immunoglobulin heavy variable 7-1 (Fragment) OS=Mus musculus OX=10090 GN=Ighv7-1 PE=1 SV=2	A0A075B5S2 (+1)	Ighv7-1	14 kDa	TRUE	unknown	5.8153	0	3.9947	6.9307
328	TRUE	Empty	E8 variable light chain (Fragment) OS=Mus musculus OX=10090 PE=2 SV=1	A2NW56		12 kDa	TRUE	unknown	5.8153	0	0	0
329	TRUE	Empty	Ubiquitin-associated protein 2-like OS=Mus musculus OX=10090 GN=Ubap2l PE=1 SV=1	A0A0G2JDV6 (+5)	Ubap2l	112 kDa		unknown	4.8461	3.1351	2.996	1.9802
330	TRUE	Empty	Immunoglobulin lambda constant 1 (Fragment) OS=Mus musculus OX=10090 GN=Iglc1 PE=4 SV=1	A0A0G2JE99 (+3)	Iglc1	12 kDa		unknown	5.8153	2.0901	5.992	1.9802
331	TRUE	Empty	Beta-globin OS=Mus musculus OX=10090 GN=Hbbt1 PE=3 SV=1	A8DUK2 (+7)	Hbbt1	16 kDa	TRUE	unknown	4.8461	6.2702	1.9973	1.9802
332	TRUE	Empty	GTP-binding nuclear protein Ran OS=Mus musculus OX=10090 GN=Ran PE=1 SV=3	P62827 (+1)	Ran	24 kDa		unknown	3.8769	3.1351	1.9973	7.9208
333	TRUE	Empty	IgG1 heavy chain VDJ region (Fragment) OS=Mus musculus OX=10090 PE=2 SV=1	X5J529		12 kDa	TRUE	unknown	3.8769	5.2251	4.9933	3.9604
334	TRUE	Empty	Protein disulfide-isomerase OS=Mus musculus OX=10090 GN=P4hb PE=1 SV=2	P09103 (+9)	P4hb	57 kDa		unknown	3.8769	5.2251	1.9973	3.9604
335	TRUE	Empty	Glyceraldehyde-3-phosphate dehydrogenase OS=Mus musculus OX=10090 GN=Gapdhs PE=1 SV=1	A0A0R4J0X7 (+2)	Gapdhs	47 kDa	TRUE	unknown	1.9384	3.1351	6.9907	4.9505
336	TRUE	Empty	Protein LSM12 homolog OS=Mus musculus OX=10090 GN=Lsm12 PE=1 SV=1	Q9D0R8	Lsm12	22 kDa		unknown	3.8769	5.2251	1.9973	6.9307
337	TRUE	Empty	Immunoglobulin kappa variable 4-57 (Fragment) OS=Mus musculus OX=10090 GN=Igkv4-57 PE=4 SV=2	A0A0A6YYE7 (+1)	Igkv4-57	13 kDa	TRUE	unknown	4.8461	6.2702	3.9947	3.9604
338	TRUE	Empty	Histone H1.2 OS=Mus musculus OX=10090 GN=H1-2 PE=1 SV=2	P15864 (+4)	H1-2	21 kDa	TRUE	unknown	3.8769	4.1801	4.9933	3.9604
339	TRUE	Empty	Heterogeneous nuclear ribonucleoprotein H2 OS=Mus musculus OX=10090 GN=Hnrnph2 PE=1 SV=1	P70333	Hnrnph2	49 kDa	TRUE	unknown	4.8461	6.2702	0	2.9703
340	TRUE	Empty	Beta-globin OS=Mus musculus OX=10090 GN=Hbbt1 PE=3 SV=1	A8DUK0 (+6)	Hbbt1	16 kDa	TRUE	unknown	5.8153	0	0	2.9703
341	TRUE	Empty	Proteasome subunit alpha type-8 OS=Mus musculus OX=10090 GN=Psma8 PE=1 SV=1	Q9CWH6	Psma8	28 kDa	TRUE	unknown	1.9384	6.2702	1.9973	3.9604
342	TRUE	Empty	Complement component 1 Q subcomponent-binding protein, mitochondrial OS=Mus musculus OX=10090 GN=C1qbp PE=1 SV=1	Q8R5L1	C1qbp	31 kDa		unknown	1.9384	4.1801	3.9947	2.9703
343	TRUE	Empty	Beta-defensin 19 OS=Mus musculus OX=10090 GN=Defb19 PE=1 SV=1	Q8K3I8	Defb19	10 kDa		unknown	2.9077	5.2251	3.9947	4.9505
344	TRUE	Empty	Electron transfer flavoprotein subunit alpha, mitochondrial OS=Mus musculus OX=10090 GN=Etfa PE=1 SV=2	Q99LC5	Etfa	35 kDa		unknown	2.9077	4.1801	1.9973	4.9505
345	TRUE	Empty	Guanylate cyclase soluble subunit beta-1 OS=Mus musculus OX=10090 GN=Gucy1b1 PE=1 SV=1	O54865 (+2)	Gucy1b1	71 kDa		unknown	7.7538	1.045	3.9947	0
346	TRUE	Empty	V-type proton ATPase subunit G OS=Mus musculus OX=10090 GN=Atp6v1g1 PE=1 SV=1	Q5HZY7 (+1)	Atp6v1g1	14 kDa		unknown	5.8153	6.2702	0.99867	3.9604
347	TRUE	Empty	HIG1 domain family member 1A, mitochondrial (Fragment) OS=Mus musculus OX=10090 GN=Higd1a PE=1 SV=1	A0A1L1SV00 (+1)	Higd1a	9 kDa		unknown	2.9077	4.1801	4.9933	7.9208
348	TRUE	Empty	Predicted pseudogene 5478 OS=Mus musculus OX=10090 GN=Gm5478 PE=1 SV=1	A0A2R8VHP3	Gm5478	58 kDa	TRUE	unknown	7.7538	3.1351	3.9947	2.9703
349	TRUE	Empty	14-3-3 protein gamma subtype OS=Mus musculus OX=10090 GN=Ywhag PE=1 SV=1	A8IP69 (+1)	Ywhag	28 kDa	TRUE	unknown	3.8769	0	0	4.9505
350	TRUE	Empty	Histone H1.4 OS=Mus musculus OX=10090 GN=H1-4 PE=1 SV=2	P43274	H1-4	22 kDa	TRUE	unknown	5.8153	4.1801	2.996	2.9703
351	TRUE	Empty	Proteasome subunit alpha type-2 OS=Mus musculus OX=10090 GN=Psma2 PE=1 SV=3	P49722 (+1)	Psma2	26 kDa		unknown	1.9384	6.2702	2.996	4.9505
352	TRUE	Empty	Ran-specific GTPase-activating protein OS=Mus musculus OX=10090 GN=Ranbp1 PE=1 SV=2	P34022 (+1)	Ranbp1	24 kDa		unknown	2.9077	3.1351	2.996	6.9307
353	TRUE	Empty	Hsc70-interacting protein OS=Mus musculus OX=10090 GN=St13 PE=1 SV=1	F8WJK8 (+3)	St13	41 kDa		unknown	2.9077	2.0901	2.996	5.9406
354	TRUE	Empty	Non-specific serine/threonine protein kinase OS=Mus musculus OX=10090 GN=Stk39 PE=1 SV=1	A2AQL0 (+1)	Stk39	60 kDa		unknown	1.9384	5.2251	0.99867	4.9505
355	TRUE	Empty	AMSH-like protease OS=Mus musculus OX=10090 GN=Stambpl1 PE=1 SV=1	Q76N33	Stambpl1	50 kDa		unknown	5.8153	4.1801	0.99867	4.9505
356	TRUE	Empty	Sperm mitochondrial-associated cysteine-rich protein OS=Mus musculus OX=10090 GN=Smcp PE=2 SV=4	P15265	Smcp	15 kDa		unknown	3.8769	4.1801	2.996	2.9703
357	TRUE	Empty	Fructose-1,6-bisphosphatase 1 OS=Mus musculus OX=10090 GN=Fbp1 PE=1 SV=3	Q9QXD6	Fbp1	37 kDa		unknown	1.9384	4.1801	1.9973	3.9604
358	TRUE	Empty	RuvB-like helicase OS=Mus musculus OX=10090 GN=Ruvbl2 PE=1 SV=1	Q3TXT7 (+2)	Ruvbl2	51 kDa		unknown	3.8769	4.1801	0.99867	1.9802
359	TRUE	Empty	Cytochrome b-c1 complex subunit 7 OS=Mus musculus OX=10090 GN=Uqcrb PE=1 SV=1	Q9CQB4 (+1)	Uqcrb	14 kDa		unknown	0.96922	4.1801	1.9973	4.9505
360	TRUE	Empty	40S ribosomal protein S17 OS=Mus musculus OX=10090 GN=Rps17 PE=1 SV=2	P63276 (+3)	Rps17	16 kDa		unknown	0.96922	3.1351	4.9933	4.9505
361	TRUE	Empty	H1.6 linker histone, cluster member OS=Mus musculus OX=10090 GN=H1f6 PE=1 SV=1	I7HFT9 (+1)	H1f6	22 kDa	TRUE	unknown	3.8769	4.1801	4.9933	5.9406
362	TRUE	Empty	Uncharacterized protein OS=Mus musculus OX=10090 GN=Rcn2 PE=2 SV=1	Q3TE95 (+1)	Rcn2	41 kDa		unknown	5.8153	3.1351	1.9973	0
363	TRUE	Empty	NADH dehydrogenase [ubiquinone] 1 alpha subcomplex subunit 8 OS=Mus musculus OX=10090 GN=Ndufa8 PE=1 SV=3	Q9DCJ5	Ndufa8	20 kDa		unknown	4.8461	4.1801	0	3.9604
364	TRUE	Empty	Mitochondrial import inner membrane translocase subunit TIM16 OS=Mus musculus OX=10090 GN=Pam16 PE=1 SV=1	Q9CQV1	Pam16	14 kDa		unknown	4.8461	6.2702	1.9973	4.9505
365	TRUE	Empty	Immunoglobulin kappa variable 5-39 OS=Mus musculus OX=10090 GN=Igkv5-39 PE=1 SV=7	A0A075B5M7 (+1)	Igkv5-39	10 kDa		unknown	3.8769	4.1801	1.9973	4.9505
366	TRUE	Empty	Dynein light chain 1, cytoplasmic OS=Mus musculus OX=10090 GN=Dynll1 PE=1 SV=1	P63168 (+1)	Dynll1	10 kDa		unknown	4.8461	4.1801	3.9947	2.9703
367	TRUE	Empty	Nascent polypeptide-associated complex subunit alpha, muscle-specific form OS=Mus musculus OX=10090 GN=Naca PE=1 SV=2	P70670 (+1)	Naca	220 kDa		unknown	1.9384	4.1801	3.9947	6.9307
368	TRUE	Empty	Four and a half LIM domains protein 5 OS=Mus musculus OX=10090 GN=Fhl5 PE=1 SV=1	Q9WTX7	Fhl5	33 kDa		unknown	1.9384	2.0901	4.9933	5.9406
369	TRUE	Empty	Microtubule-associated protein 4 OS=Mus musculus OX=10090 GN=Map4 PE=1 SV=3	P27546	Map4	117 kDa		unknown	1.9384	3.1351	1.9973	0.9901
370	TRUE	Empty	Very-long-chain (3R)-3-hydroxyacyl-CoA dehydratase 3 OS=Mus musculus OX=10090 GN=Hacd3 PE=1 SV=2	Q8K2C9	Hacd3	43 kDa		unknown	4.8461	1.045	2.996	4.9505
371	TRUE	Empty	Cancer-related nucleoside-triphosphatase homolog OS=Mus musculus OX=10090 GN=Ntpcr PE=1 SV=1	D3YXL1 (+2)	Ntpcr	20 kDa		unknown	1.9384	7.3152	1.9973	1.9802
372	TRUE	Empty	Sarcoplasmic/endoplasmic reticulum calcium ATPase 2 OS=Mus musculus OX=10090 GN=Atp2a2 PE=1 SV=2	O55143 (+1)	Atp2a2	115 kDa		unknown	6.7846	1.045	2.996	5.9406
373	TRUE	Empty	Cytochrome c oxidase subunit 6B1 OS=Mus musculus OX=10090 GN=Cox6b1 PE=1 SV=2	P56391	Cox6b1	10 kDa		unknown	4.8461	3.1351	4.9933	2.9703
374	TRUE	Empty	ATP synthase subunit d, mitochondrial (Fragment) OS=Mus musculus OX=10090 GN=Atp5h PE=1 SV=1	B1ASE2 (+1)	Atp5h	16 kDa		unknown	0.96922	4.1801	0.99867	4.9505
375	TRUE	Empty	Phosphatidylethanolamine-binding protein 1 OS=Mus musculus OX=10090 GN=Pebp1 PE=1 SV=3	P70296 (+2)	Pebp1	21 kDa		unknown	0.96922	5.2251	1.9973	7.9208
376	TRUE	Empty	Immunoglobulin kappa variable 4-57-1 (Fragment) OS=Mus musculus OX=10090 GN=Igkv4-57-1 PE=4 SV=1	A0A075B5M4 (+1)	Igkv4-57-1	13 kDa	TRUE	unknown	5.8153	4.1801	3.9947	1.9802
377	TRUE	Empty	14-3-3 protein eta OS=Mus musculus OX=10090 GN=Ywhah PE=1 SV=2	P68510	Ywhah	28 kDa	TRUE	unknown	3.8769	3.1351	4.9933	4.9505
378	TRUE	Empty	Keratin, type I cytoskeletal 42 OS=Mus musculus OX=10090 GN=Krt42 PE=1 SV=1	Q6IFX2	Krt42	50 kDa	TRUE	unknown	3.8769	4.1801	5.992	0
379	TRUE	Empty	Dolichyl-diphosphooligosaccharide--protein glycosyltransferase subunit 2 OS=Mus musculus OX=10090 GN=Rpn2 PE=1 SV=1	A2ACG7 (+3)	Rpn2	68 kDa		unknown	0	2.0901	8.988	3.9604
380	TRUE	Empty	Proteasome subunit alpha type OS=Mus musculus OX=10090 GN=Psma7 PE=1 SV=1	A0A338P7D7 (+4)	Psma7	25 kDa	TRUE	unknown	2.9077	0	2.996	3.9604
381	TRUE	Empty	Elongation factor 1-gamma OS=Mus musculus OX=10090 GN=Eef1g PE=1 SV=1	Q4FZK2 (+1)	Eef1g	50 kDa		unknown	2.9077	4.1801	2.996	3.9604
382	TRUE	Empty	SCAN domain containing 3 OS=Mus musculus OX=10090 GN=Zbed5 PE=1 SV=1	B2RPU8 (+3)	Zbed5	84 kDa		unknown	3.8769	3.1351	2.996	4.9505
383	TRUE	Empty	AT-rich interactive domain-containing protein 1A OS=Mus musculus OX=10090 GN=Arid1a PE=1 SV=1	A2BH40 (+1)	Arid1a	242 kDa		unknown	3.8769	3.1351	3.9947	1.9802
384	TRUE	Empty	Cytochrome c1, heme protein, mitochondrial OS=Mus musculus OX=10090 GN=Cyc1 PE=1 SV=1	Q9D0M3	Cyc1	35 kDa		unknown	1.9384	3.1351	3.9947	4.9505
385	TRUE	Empty	RING-type E3 ubiquitin transferase OS=Mus musculus OX=10090 GN=Trim21 PE=1 SV=1	Q3U7K7 (+3)	Trim21	53 kDa		unknown	2.9077	2.0901	1.9973	5.9406
386	TRUE	Empty	Heterogeneous nuclear ribonucleoprotein A/B OS=Mus musculus OX=10090 GN=Hnrnpab PE=1 SV=1	Q20BD0 (+5)	Hnrnpab	36 kDa		unknown	7.7538	2.0901	2.996	2.9703
387	TRUE	Empty	CD5 antigen-like OS=Mus musculus OX=10090 GN=Cd5l PE=1 SV=3	Q9QWK4	Cd5l	39 kDa		unknown	3.8769	2.0901	0.99867	3.9604
388	TRUE	Empty	Spermatogenesis-associated protein 20 OS=Mus musculus OX=10090 GN=Spata20 PE=1 SV=1	Q80YT5	Spata20	88 kDa		unknown	5.8153	2.0901	1.9973	3.9604
389	TRUE	Empty	Peroxiredoxin-4 OS=Mus musculus OX=10090 GN=Prdx4 PE=1 SV=1	O08807	Prdx4	31 kDa		unknown	2.9077	4.1801	4.9933	2.9703
390	TRUE	Empty	Palmitoyl-protein thioesterase 1 OS=Mus musculus OX=10090 GN=Ppt1 PE=1 SV=2	O88531 (+5)	Ppt1	34 kDa		unknown	2.9077	4.1801	0.99867	4.9505
391	TRUE	Empty	Eukaryotic translation initiation factor 3 subunit G OS=Mus musculus OX=10090 GN=Eif3g PE=2 SV=1	Q3THA0 (+2)	Eif3g	36 kDa		unknown	0.96922	5.2251	0.99867	4.9505
392	TRUE	Empty	MKIAA0281 protein (Fragment) OS=Mus musculus OX=10090 GN=Elmo1 PE=2 SV=1	Q571D6 (+1)	Elmo1	86 kDa		unknown	2.9077	1.045	8.988	0.9901
393	TRUE	Empty	Immunoglobulin kappa variable 6-23 (Fragment) OS=Mus musculus OX=10090 GN=Igkv6-23 PE=4 SV=2	A0A140T8N5	Igkv6-23	13 kDa	TRUE	unknown	3.8769	4.1801	5.992	2.9703
394	TRUE	Empty	NADH dehydrogenase [ubiquinone] 1 alpha subcomplex subunit 2 OS=Mus musculus OX=10090 GN=Ndufa2 PE=1 SV=3	Q9CQ75	Ndufa2	11 kDa		unknown	2.9077	5.2251	2.996	4.9505
395	TRUE	Empty	26S proteasome non-ATPase regulatory subunit 9 OS=Mus musculus OX=10090 GN=Psmd9 PE=2 SV=1	Q3THC1	Psmd9	25 kDa		unknown	2.9077	0	3.9947	3.9604
396	TRUE	Empty	Transcription activator BRG1 OS=Mus musculus OX=10090 GN=Smarca4 PE=1 SV=1	Q3TKT4	Smarca4	181 kDa		unknown	3.8769	1.045	9.9867	0.9901
397	TRUE	Empty	F-actin-capping protein subunit alpha OS=Mus musculus OX=10090 GN=Capza1 PE=2 SV=1	Q3UAS2 (+1)	Capza1	33 kDa	TRUE	unknown	0.96922	6.2702	0	5.9406
398	TRUE	Empty	Krt78 protein (Fragment) OS=Mus musculus OX=10090 GN=Krt78 PE=2 SV=1	A1L0X5 (+4)	Krt78	55 kDa		unknown	6.7846	3.1351	4.9933	0
399	TRUE	Empty	NADH-cytochrome b5 reductase OS=Mus musculus OX=10090 GN=Cyb5r3 PE=1 SV=1	F2Z456 (+2)	Cyb5r3	35 kDa		unknown	2.9077	0	3.9947	4.9505
400	TRUE	Empty	Immunoglobulin heavy variable 1-62-2 OS=Mus musculus OX=10090 GN=Ighv1-62-2 PE=4 SV=1	A0A075B680	Ighv1-62-2	11 kDa	TRUE	unknown	2.9077	6.2702	3.9947	0
401	TRUE	Empty	Pterin-mimicking anti-idiotope heavy chain variable region (Fragment) OS=Mus musculus OX=10090 PE=4 SV=1	Q920E7		13 kDa	TRUE	unknown	7.7538	0	2.996	4.9505
402	TRUE	Empty	Cytoplasmic dynein 1 intermediate chain 2 OS=Mus musculus OX=10090 GN=Dync1i2 PE=1 SV=1	A2BFF5 (+8)	Dync1i2	71 kDa		unknown	4.8461	0	5.992	0
403	TRUE	Empty	Ubiquitin recognition factor in ER-associated degradation protein 1 OS=Mus musculus OX=10090 GN=Ufd1 PE=1 SV=2	P70362 (+1)	Ufd1	34 kDa		unknown	0	5.2251	0	6.9307
404	TRUE	Empty	Endoplasmin OS=Mus musculus OX=10090 GN=Hsp90b1 PE=1 SV=2	P08113 (+3)	Hsp90b1	92 kDa	TRUE	unknown	0	5.2251	0	4.9505
405	TRUE	Empty	Zpbp protein OS=Mus musculus OX=10090 GN=Zpbp PE=2 SV=1	B7ZP49 (+2)	Zpbp	39 kDa		unknown	0	3.1351	0	6.9307
406	TRUE	Empty	ADP-ribosylation factor 3 OS=Mus musculus OX=10090 GN=Arf3 PE=2 SV=2	P61205 (+3)	Arf3	21 kDa	TRUE	unknown	2.9077	3.1351	0.99867	2.9703
407	TRUE	Empty	PHD finger-like domain-containing protein 5A OS=Mus musculus OX=10090 GN=Phf5a PE=1 SV=1	P83870	Phf5a	12 kDa		unknown	2.9077	2.0901	5.992	3.9604
408	TRUE	Empty	Receptor of activated protein C kinase 1 OS=Mus musculus OX=10090 GN=Rack1 PE=1 SV=3	P68040	Rack1	35 kDa		unknown	1.9384	5.2251	1.9973	4.9505
409	TRUE	Empty	H1 histone family, member X OS=Mus musculus OX=10090 GN=H1f10 PE=1 SV=1	Q80ZM5	H1f10	20 kDa		unknown	2.9077	3.1351	4.9933	1.9802
410	TRUE	Empty	Tropomyosin beta chain OS=Mus musculus OX=10090 GN=Tpm2 PE=1 SV=1	A2AIM4 (+4)	Tpm2	33 kDa	TRUE	unknown	5.8153	3.1351	2.996	2.9703
411	TRUE	Empty	60S ribosomal protein L37a OS=Mus musculus OX=10090 GN=Rpl37a PE=1 SV=2	P61514 (+3)	Rpl37a	10 kDa		unknown	1.9384	5.2251	1.9973	4.9505
412	TRUE	Empty	Glutathione S-transferase LANCL1 (Fragment) OS=Mus musculus OX=10090 GN=Lancl1 PE=1 SV=1	B2KGR2 (+1)	Lancl1	20 kDa		unknown	1.9384	4.1801	1.9973	3.9604
413	TRUE	Empty	Serine/threonine kinase receptor associated protein OS=Mus musculus OX=10090 GN=Strap PE=1 SV=1	B2RUC7 (+1)	Strap	38 kDa		unknown	3.8769	2.0901	1.9973	3.9604
414	TRUE	Empty	Succinyl-CoA:3-ketoacid-coenzyme A transferase OS=Mus musculus OX=10090 GN=Oxct2b PE=3 SV=1	A0A0R4J198 (+2)	Oxct2b	57 kDa		unknown	0.96922	3.1351	0.99867	6.9307
415	TRUE	Empty	Immunoglobulin heavy variable 10-1 (Fragment) OS=Mus musculus OX=10090 GN=Ighv10-1 PE=4 SV=1	A0A0B4J1J6 (+2)	Ighv10-1	14 kDa	TRUE	unknown	3.8769	5.2251	2.996	2.9703
416	TRUE	Empty	E8 variable heavy chain (Fragment) OS=Mus musculus OX=10090 PE=2 SV=1	A2NW55		13 kDa	TRUE	unknown	0.96922	4.1801	6.9907	2.9703
417	TRUE	Empty	IgA heavy chain VDJ region (Fragment) OS=Mus musculus OX=10090 PE=2 SV=1	X5J563		10 kDa	TRUE	unknown	3.8769	3.1351	4.9933	0.9901
418	TRUE	Empty	Immunoglobulin kappa variable 8-19 OS=Mus musculus OX=10090 GN=Igkv8-19 PE=1 SV=2	A0A140T8M4	Igkv8-19	11 kDa	TRUE	unknown	3.8769	4.1801	4.9933	1.9802
419	TRUE	Empty	Centrosome-associated protein 350 OS=Mus musculus OX=10090 GN=Cep350 PE=1 SV=1	E9Q309	Cep350	346 kDa		unknown	3.8769	1.045	3.9947	0
420	TRUE	Empty	Uncharacterized protein OS=Mus musculus OX=10090 GN=Pdia6 PE=2 SV=1	Q3TJL8 (+1)	Pdia6	49 kDa		unknown	2.9077	4.1801	1.9973	4.9505
421	TRUE	Empty	Epoxide hydrolase OS=Mus musculus OX=10090 GN=Ephx1 PE=2 SV=1	Q8K2W5	Ephx1	53 kDa		unknown	1.9384	1.045	3.9947	1.9802
422	TRUE	Empty	PDZ domain-containing protein GIPC3 OS=Mus musculus OX=10090 GN=Gipc3 PE=1 SV=1	Q8R5M0	Gipc3	32 kDa		unknown	2.9077	3.1351	2.996	4.9505
423	TRUE	Empty	Malic enzyme OS=Mus musculus OX=10090 GN=Me1 PE=1 SV=1	Q3TQP6	Me1	61 kDa		unknown	1.9384	3.1351	4.9933	1.9802
424	TRUE	Empty	Cytochrome c oxidase subunit NDUFA4 OS=Mus musculus OX=10090 GN=Ndufa4 PE=1 SV=1	A0A0N4SVQ1 (+1)	Ndufa4	6 kDa		unknown	4.8461	4.1801	1.9973	2.9703
425	TRUE	Empty	Elongation factor 1-delta OS=Mus musculus OX=10090 GN=Eef1d PE=1 SV=1	A0A0R4J1E2 (+1)	Eef1d	73 kDa		unknown	3.8769	5.2251	0.99867	1.9802
426	TRUE	Empty	Naglu OS=Mus musculus OX=10090 GN=Naglu PE=2 SV=1	O54752 (+1)	Naglu	83 kDa		unknown	0.96922	5.2251	0.99867	2.9703
427	TRUE	Empty	26S proteasome non-ATPase regulatory subunit 4 OS=Mus musculus OX=10090 GN=Psmd4 PE=2 SV=1	Q3ULG4	Psmd4	41 kDa		unknown	3.8769	3.1351	1.9973	0.9901
428	TRUE	Empty	Long-chain-fatty-acid--CoA ligase ACSBG1 OS=Mus musculus OX=10090 GN=Acsbg1 PE=1 SV=1	Q99PU5	Acsbg1	80 kDa		unknown	3.8769	0	1.9973	5.9406
429	TRUE	Empty	Carboxylesterase 1D OS=Mus musculus OX=10090 GN=Ces1d PE=1 SV=1	Q8VCT4	Ces1d	62 kDa		unknown	0.96922	3.1351	1.9973	4.9505
430	TRUE	Empty	60S ribosomal protein L32 OS=Mus musculus OX=10090 GN=Rpl32 PE=1 SV=2	P62911 (+1)	Rpl32	16 kDa		unknown	1.9384	7.3152	0.99867	1.9802
431	TRUE	Empty	Sodium/potassium-transporting ATPase subunit alpha OS=Mus musculus OX=10090 GN=Atp1a1 PE=2 SV=1	Q3TXF9 (+1)	Atp1a1	113 kDa		unknown	0.96922	2.0901	4.9933	3.9604
432	TRUE	Empty	Tripeptidyl-peptidase 2 OS=Mus musculus OX=10090 GN=Tpp2 PE=2 SV=1	Q3TW28 (+1)	Tpp2	138 kDa		unknown	0.96922	3.1351	0	4.9505
433	TRUE	Empty	Immunoglobulin heavy variable 3-1 (Fragment) OS=Mus musculus OX=10090 GN=Ighv3-1 PE=4 SV=1	A0A075B5S6 (+6)	Ighv3-1	13 kDa		unknown	4.8461	4.1801	2.996	1.9802
434	TRUE	Empty	Eukaryotic translation initiation factor 2 subunit 1 OS=Mus musculus OX=10090 GN=Eif2s1 PE=1 SV=3	Q6ZWX6	Eif2s1	36 kDa		unknown	1.9384	2.0901	1.9973	6.9307
435	TRUE	Empty	Ran GTPase-activating protein 1 OS=Mus musculus OX=10090 GN=Rangap1 PE=1 SV=2	P46061 (+3)	Rangap1	64 kDa		unknown	2.9077	0	2.996	3.9604
436	TRUE	Empty	L-lactate dehydrogenase OS=Mus musculus OX=10090 GN=Ldhb PE=1 SV=1	A0A6I8MX27 (+2)	Ldhb	37 kDa	TRUE	unknown	1.9384	3.1351	3.9947	4.9505
437	TRUE	Empty	Sacchrp_dh_NADP domain-containing protein OS=Mus musculus OX=10090 GN=Sccpdh PE=2 SV=1	Q3ULN6 (+1)	Sccpdh	35 kDa		unknown	1.9384	0	1.9973	1.9802
438	TRUE	Empty	Cellular retinoic acid-binding protein 1 OS=Mus musculus OX=10090 GN=Crabp1 PE=1 SV=2	P62965	Crabp1	16 kDa		unknown	0.96922	5.2251	0	4.9505
439	TRUE	Empty	Isoaspartyl peptidase/L-asparaginase OS=Mus musculus OX=10090 GN=Asrgl1 PE=1 SV=1	Q8C0M9	Asrgl1	34 kDa		unknown	0	4.1801	0	3.9604
440	TRUE	Empty	Immunoglobulin kappa variable 4-55 (Fragment) OS=Mus musculus OX=10090 GN=Igkv4-55 PE=1 SV=1	A0A0B4J1I9 (+1)	Igkv4-55	13 kDa	TRUE	unknown	2.9077	5.2251	0	0
441	TRUE	Empty	NADH dehydrogenase [ubiquinone] iron-sulfur protein 6, mitochondrial OS=Mus musculus OX=10090 GN=Ndufs6 PE=1 SV=1	A0A1Y7VM38 (+1)	Ndufs6	14 kDa		unknown	2.9077	3.1351	4.9933	1.9802
442	TRUE	Empty	RNA-binding motif protein, X-linked-like 2 OS=Mus musculus OX=10090 GN=Rbmxl2 PE=1 SV=1	Q9DAE2	Rbmxl2	42 kDa		unknown	1.9384	4.1801	1.9973	2.9703
443	TRUE	Empty	Trifunctional enzyme subunit beta, mitochondrial OS=Mus musculus OX=10090 GN=Hadhb PE=1 SV=1	Q99JY0	Hadhb	51 kDa		unknown	2.9077	3.1351	1.9973	3.9604
444	TRUE	Empty	60S ribosomal protein L13 OS=Mus musculus OX=10090 GN=Rpl13 PE=1 SV=3	P47963 (+1)	Rpl13	24 kDa		unknown	2.9077	2.0901	2.996	4.9505
445	TRUE	Empty	40S ribosomal protein S20 OS=Mus musculus OX=10090 GN=Rps20 PE=1 SV=1	P60867 (+1)	Rps20	13 kDa		unknown	3.8769	4.1801	1.9973	2.9703
446	TRUE	Empty	Immunoglobulin J chain OS=Mus musculus OX=10090 GN=Jchain PE=1 SV=4	P01592	Jchain	18 kDa		unknown	2.9077	2.0901	1.9973	2.9703
447	TRUE	Empty	Proteasome subunit beta type-2 OS=Mus musculus OX=10090 GN=Psmb2 PE=1 SV=1	Q9R1P3	Psmb2	23 kDa		unknown	2.9077	1.045	1.9973	4.9505
448	TRUE	Empty	Sideroflexin-3 OS=Mus musculus OX=10090 GN=Sfxn3 PE=1 SV=1	Q3U4F0 (+1)	Sfxn3	31 kDa		unknown	1.9384	4.1801	2.996	2.9703
449	TRUE	Empty	Ras-related protein Rab-1A OS=Mus musculus OX=10090 GN=Rab1A PE=1 SV=3	P62821 (+2)	Rab1A	23 kDa		unknown	4.8461	2.0901	0.99867	1.9802
450	TRUE	Empty	Elongin-B OS=Mus musculus OX=10090 GN=Elob PE=1 SV=1	A0A3B2WBM3 (+1)	Elob	10 kDa		unknown	0.96922	5.2251	1.9973	4.9505
451	TRUE	Empty	Glutathione S-transferase (Fragment) OS=Mus musculus OX=10090 GN=Gstm5 PE=1 SV=1	E9PVM7 (+1)	Gstm5	26 kDa		unknown	2.9077	2.0901	1.9973	3.9604
452	TRUE	Empty	Aamy domain-containing protein OS=Mus musculus OX=10090 GN=Slc3a2 PE=2 SV=1	Q8BTJ9	Slc3a2	58 kDa		unknown	1.9384	6.2702	2.996	0.9901
453	TRUE	Empty	Dickkopf-like protein 1 (Fragment) OS=Mus musculus OX=10090 GN=Dkkl1 PE=1 SV=1	A0A1B0GRE6 (+2)	Dkkl1	25 kDa		unknown	4.8461	5.2251	1.9973	0.9901
454	TRUE	Empty	Inositol-3-phosphate synthase 1 OS=Mus musculus OX=10090 GN=Isyna1 PE=1 SV=1	Q9JHU9	Isyna1	61 kDa		unknown	0.96922	3.1351	1.9973	3.9604
455	TRUE	Empty	Keratin, type II cytoskeletal 79 OS=Mus musculus OX=10090 GN=Krt79 PE=1 SV=2	Q8VED5	Krt79	58 kDa	TRUE	unknown	2.9077	3.1351	3.9947	1.9802
456	TRUE	Empty	Peroxisomal 2,4-dienoyl-CoA reductase OS=Mus musculus OX=10090 GN=Decr2 PE=1 SV=1	A0A494BAS6 (+4)	Decr2	29 kDa		unknown	1.9384	0	0.99867	3.9604
457	TRUE	Empty	Acrosin-binding protein OS=Mus musculus OX=10090 GN=Acrbp PE=1 SV=1	Q3V140	Acrbp	61 kDa		unknown	0	2.0901	1.9973	4.9505
458	TRUE	Empty	A0A087WQ48-DECOY	A0A087WQ48-DECOY (+2)		?		unknown	0.96922	0	0.99867	0
459	TRUE	Empty	Testis-specific cytochrome c (Fragment) OS=Mus musculus OX=10090 GN=CYCt PE=3 SV=1	G4XXT0 (+2)	CYCt	6 kDa		unknown	0	4.1801	0.99867	2.9703
460	TRUE	Empty	mRNA export factor OS=Mus musculus OX=10090 GN=Rae1 PE=1 SV=1	Q8C570	Rae1	41 kDa		unknown	0.96922	5.2251	0	1.9802
461	TRUE	Empty	Heterogeneous nuclear ribonucleoprotein A1 OS=Mus musculus OX=10090 GN=Hnrnpa1 PE=1 SV=2	P49312 (+5)	Hnrnpa1	34 kDa		unknown	4.8461	1.045	2.996	0
462	TRUE	Empty	Aldo-keto reductase family 1, member B3 (Aldose reductase) OS=Mus musculus OX=10090 GN=Akr1b3 PE=2 SV=1	Q5U415	Akr1b3	36 kDa		unknown	0	3.1351	0	4.9505
463	TRUE	Empty	Immunoglobulin heavy variable 1-81 (Fragment) OS=Mus musculus OX=10090 GN=Ighv1-81 PE=4 SV=1	A0A075B5Y4 (+2)	Ighv1-81	13 kDa	TRUE	unknown	4.8461	0	0	0
464	TRUE	Empty	Proteasome subunit alpha type (Fragment) OS=Mus musculus OX=10090 GN=Psma4 PE=2 SV=1	Q3TL95 (+2)	Psma4	28 kDa		unknown	3.8769	2.0901	3.9947	1.9802
465	TRUE	Empty	Uncharacterized protein OS=Mus musculus OX=10090 GN=Zyx PE=2 SV=1	Q3TCR9 (+4)	Zyx	61 kDa		unknown	3.8769	2.0901	1.9973	1.9802
466	TRUE	Empty	Histone-binding protein RBBP4 OS=Mus musculus OX=10090 GN=Rbbp4 PE=1 SV=5	Q60972	Rbbp4	48 kDa		unknown	1.9384	3.1351	3.9947	1.9802
467	TRUE	Empty	RNA-splicing ligase RtcB homolog OS=Mus musculus OX=10090 GN=Rtcb PE=2 SV=1	Q3TJ01 (+1)	Rtcb	55 kDa		unknown	2.9077	2.0901	2.996	2.9703
468	TRUE	Empty	Laminin receptor (Fragment) OS=Mus musculus OX=10090 GN=Rpsa PE=2 SV=1	B2CY77 (+1)	Rpsa	33 kDa		unknown	2.9077	2.0901	1.9973	2.9703
469	TRUE	Empty	Microtubule-associated protein RP/EB family member 3 OS=Mus musculus OX=10090 GN=Mapre3 PE=1 SV=1	D3Z6G3	Mapre3	30 kDa	TRUE	unknown	1.9384	1.045	1.9973	3.9604
470	TRUE	Empty	DEAD box protein 5 OS=Mus musculus OX=10090 GN=Ddx5 PE=2 SV=1	A1L333 (+6)	Ddx5	69 kDa		unknown	2.9077	3.1351	0.99867	2.9703
471	TRUE	Empty	40S ribosomal protein S3a OS=Mus musculus OX=10090 GN=Rps3a PE=1 SV=3	P97351 (+4)	Rps3a	30 kDa		unknown	0.96922	4.1801	0.99867	2.9703
472	TRUE	Empty	Tudor domain-containing protein 6 OS=Mus musculus OX=10090 GN=Tdrd6 PE=1 SV=1	A0A3B2W3Z0 (+5)	Tdrd6	216 kDa		unknown	0.96922	2.0901	0.99867	3.9604
473	TRUE	Empty	Predicted gene 7324 OS=Mus musculus OX=10090 GN=Gm7324 PE=4 SV=1	A0A2I3BRL8 (+4)	Gm7324	42 kDa		unknown	3.8769	4.1801	1.9973	0.9901
474	TRUE	Empty	Kinesin-like protein OS=Mus musculus OX=10090 GN=Kif3b PE=2 SV=1	Q3UFZ8 (+4)	Kif3b	85 kDa		unknown	2.9077	1.045	4.9933	2.9703
475	TRUE	Empty	Alpha-N-acetylgalactosaminide alpha-2,6-sialyltransferase 2 OS=Mus musculus OX=10090 GN=St6galnac2 PE=2 SV=1	C0J8I2	St6galnac2	31 kDa		unknown	1.9384	2.0901	0.99867	3.9604
476	TRUE	Empty	Single-chain variable OS=Mus musculus OX=10090 GN=Wgn-scFv PE=2 SV=1	A0A1E1GJG6	Wgn-scFv	26 kDa		unknown	1.9384	1.045	4.9933	1.9802
477	TRUE	Empty	40S ribosomal protein S10 OS=Mus musculus OX=10090 GN=Rps10 PE=1 SV=1	P63325 (+2)	Rps10	19 kDa		unknown	2.9077	5.2251	1.9973	2.9703
478	TRUE	Empty	ATP synthase membrane subunit DAPIT, mitochondrial OS=Mus musculus OX=10090 GN=Atp5md PE=1 SV=1	Q78IK2	Atp5md	6 kDa		unknown	2.9077	3.1351	2.996	3.9604
479	TRUE	Empty	Diablo homolog, mitochondrial OS=Mus musculus OX=10090 GN=Diablo PE=1 SV=2	Q9JIQ3	Diablo	27 kDa		unknown	1.9384	1.045	3.9947	2.9703
480	TRUE	Empty	Ras-related protein Rap-1A OS=Mus musculus OX=10090 GN=Rap1a PE=1 SV=1	A0A0G2JDL9 (+4)	Rap1a	13 kDa	TRUE	unknown	1.9384	1.045	5.992	1.9802
481	TRUE	Empty	A6 anti-[4-hydroxy-3-nitrophenyl(Phenolate form)] acetyl mAb V-H region (Fragment) OS=Mus musculus OX=10090 PE=2 SV=1	A2MXS7		11 kDa	TRUE	unknown	2.9077	2.0901	3.9947	0
482	TRUE	Empty	Small nuclear ribonucleoprotein Sm D2 OS=Mus musculus OX=10090 GN=Snrpd2 PE=1 SV=1	P62317 (+1)	Snrpd2	14 kDa		unknown	0	5.2251	1.9973	3.9604
483	TRUE	Empty	Ig heavy chain V region 5-84 OS=Mus musculus OX=10090 PE=1 SV=1	P18525		13 kDa	TRUE	unknown	5.8153	0	1.9973	2.9703
484	TRUE	Empty	Peptidyl-prolyl cis-trans isomerase B OS=Mus musculus OX=10090 GN=Ppib PE=1 SV=2	P24369 (+1)	Ppib	24 kDa		unknown	0	0	1.9973	6.9307
485	TRUE	Empty	Hydroxyacylglutathione hydrolase, mitochondrial (Fragment) OS=Mus musculus OX=10090 GN=Hagh PE=1 SV=1	E9PYA3 (+2)	Hagh	26 kDa		unknown	0	2.0901	0	4.9505
486	TRUE	Empty	Ig kappa chain V-V region HP 123E6 OS=Mus musculus OX=10090 PE=1 SV=1	P01646		12 kDa	TRUE	unknown	4.8461	0	3.9947	0
487	TRUE	Empty	Immunoglobulin heavy variable V1-74 OS=Mus musculus OX=10090 GN=Ighv1-74 PE=4 SV=1	A0A075B5Y1 (+9)	Ighv1-74	13 kDa	TRUE	unknown	4.8461	0	3.9947	0
488	TRUE	Empty	Histone H4 OS=Mus musculus OX=10090 GN=Hist2h4 PE=1 SV=1	B2RTM0 (+1)	Hist2h4	11 kDa		unknown	1.9384	4.1801	1.9973	1.9802
489	TRUE	Empty	SWI/SNF-related matrix-associated actin-dependent regulator of chromatin subfamily E member 1 OS=Mus musculus OX=10090 GN=Smarce1 PE=1 SV=1	O54941	Smarce1	47 kDa		unknown	0.96922	2.0901	1.9973	2.9703
490	TRUE	Empty	Protein cereblon OS=Mus musculus OX=10090 GN=Crbn PE=1 SV=1	Q8C7D2	Crbn	51 kDa		unknown	0.96922	4.1801	2.996	1.9802
491	TRUE	Empty	Superoxide dismutase [Mn], mitochondrial OS=Mus musculus OX=10090 GN=Sod2 PE=1 SV=3	P09671 (+1)	Sod2	25 kDa		unknown	0.96922	2.0901	0.99867	2.9703
492	TRUE	Empty	Coatomer subunit beta' OS=Mus musculus OX=10090 GN=Copb2 PE=1 SV=2	O55029	Copb2	102 kDa		unknown	0.96922	4.1801	1.9973	1.9802
493	TRUE	Empty	Solute carrier family 2, facilitated glucose transporter member 3 OS=Mus musculus OX=10090 GN=Slc2a3 PE=1 SV=1	P32037 (+3)	Slc2a3	53 kDa		unknown	4.8461	3.1351	1.9973	0.9901
494	TRUE	Empty	60S ribosomal protein L11 OS=Mus musculus OX=10090 GN=Rpl11 PE=1 SV=4	Q9CXW4	Rpl11	20 kDa		unknown	1.9384	4.1801	0.99867	3.9604
495	TRUE	Empty	Dolichol-phosphate mannosyltransferase subunit 1 OS=Mus musculus OX=10090 GN=Dpm1 PE=1 SV=1	O70152	Dpm1	29 kDa		unknown	0.96922	3.1351	1.9973	1.9802
496	TRUE	Empty	B2 18-5 anti-human butyrylcholinesterase (BChE) light chain variable region (Fragment) OS=Mus musculus OX=10090 PE=2 SV=1	A0A0M5KS39		12 kDa	TRUE	unknown	3.8769	2.0901	1.9973	1.9802
497	TRUE	Empty	Ribonucleoprotein, PTB-binding 1 OS=Mus musculus OX=10090 GN=Raver1 PE=2 SV=1	A0A158RFV1 (+2)	Raver1	79 kDa		unknown	1.9384	3.1351	0.99867	2.9703
498	TRUE	Empty	Postacrosomal sheath WW domain-binding protein OS=Mus musculus OX=10090 GN=Wbp2nl PE=2 SV=1	Q9D529	Wbp2nl	37 kDa		unknown	0.96922	3.1351	0	3.9604
499	TRUE	Empty	AP complex subunit beta OS=Mus musculus OX=10090 GN=Ap2b1 PE=1 SV=1	H3BKM0 (+2)	Ap2b1	101 kDa		unknown	0.96922	0	1.9973	3.9604
500	TRUE	Empty	Heterogeneous nuclear ribonucleoprotein D0 (Fragment) OS=Mus musculus OX=10090 GN=Hnrnpd PE=1 SV=1	F6SHF3 (+4)	Hnrnpd	17 kDa		unknown	1.9384	3.1351	2.996	2.9703
501	TRUE	Empty	Testicular spindle-associated protein SHCBP1L OS=Mus musculus OX=10090 GN=Shcbp1l PE=1 SV=1	J3QQ47 (+1)	Shcbp1l	48 kDa		unknown	2.9077	1.045	0.99867	4.9505
502	TRUE	Empty	Immunoglobulin kappa variable 11-125 OS=Mus musculus OX=10090 GN=Igkv11-125 PE=4 SV=7	A0A075B5K1 (+2)	Igkv11-125	13 kDa		unknown	2.9077	6.2702	1.9973	0.9901
503	TRUE	Empty	Anti-carcinoma embryonic antigen light chain variable region (Fragment) OS=Mus musculus OX=10090 PE=2 SV=1	A2NMA3		12 kDa	TRUE	unknown	1.9384	4.1801	2.996	0.9901
504	TRUE	Empty	RNA and export factor binding protein 2 OS=Mus musculus OX=10090 GN=Refbp2 PE=4 SV=1	D9J342 (+4)	Refbp2	24 kDa		unknown	1.9384	3.1351	3.9947	2.9703
505	TRUE	Empty	Transmembrane protein 190 OS=Mus musculus OX=10090 GN=Tmem190 PE=1 SV=1	Q9D2E9	Tmem190	18 kDa		unknown	1.9384	1.045	4.9933	1.9802
506	TRUE	Empty	Four and a half LIM domains protein 3 OS=Mus musculus OX=10090 GN=Fhl3 PE=1 SV=2	Q9R059	Fhl3	32 kDa		unknown	0.96922	1.045	2.996	1.9802
507	TRUE	Empty	Small nuclear ribonucleoprotein E OS=Mus musculus OX=10090 GN=Snrpe PE=1 SV=1	E9Q4F4 (+1)	Snrpe	11 kDa		unknown	0.96922	3.1351	1.9973	1.9802
508	TRUE	Empty	Golgi to ER traffic protein 4 homolog (Fragment) OS=Mus musculus OX=10090 GN=Get4 PE=1 SV=1	D3Z4J5 (+2)	Get4	28 kDa		unknown	3.8769	1.045	0.99867	0.9901
509	TRUE	Empty	Ras-related protein Rab-5C OS=Mus musculus OX=10090 GN=Rab5c PE=1 SV=2	P35278 (+3)	Rab5c	23 kDa		unknown	0.96922	2.0901	0	2.9703
510	TRUE	Empty	Protein FAM98B OS=Mus musculus OX=10090 GN=Fam98b PE=1 SV=1	Q80VD1	Fam98b	45 kDa		unknown	1.9384	4.1801	0	3.9604
511	TRUE	Empty	Cytoplasmic dynein 1 heavy chain 1 OS=Mus musculus OX=10090 GN=Dync1h1 PE=1 SV=2	Q9JHU4	Dync1h1	532 kDa		unknown	0	1.045	0	1.9802
512	TRUE	Empty	Proteasome subunit alpha type OS=Mus musculus OX=10090 GN=Psma1 PE=1 SV=1	Q3TS44 (+2)	Psma1	30 kDa		unknown	3.8769	4.1801	2.996	0
513	TRUE	Empty	Immunoglobulin kappa variable 12-98 OS=Mus musculus OX=10090 GN=Igkv12-98 PE=4 SV=7	A0A075B5K9 (+1)	Igkv12-98	12 kDa		unknown	3.8769	4.1801	3.9947	0
514	TRUE	Empty	Immunoglobulin heavy variable 1-77 OS=Mus musculus OX=10090 GN=Ighv1-77 PE=1 SV=1	A0A0B4J1M0	Ighv1-77	11 kDa	TRUE	unknown	1.9384	2.0901	4.9933	0
515	TRUE	Empty	Non-specific serine/threonine protein kinase OS=Mus musculus OX=10090 GN=Mark2 PE=1 SV=1	A0A0R4J0B1 (+6)	Mark2	82 kDa	TRUE	unknown	0	5.2251	0	5.9406
516	TRUE	Empty	NADH dehydrogenase [ubiquinone] iron-sulfur protein 4, mitochondrial OS=Mus musculus OX=10090 GN=Ndufs4 PE=1 SV=1	E9QPX3 (+2)	Ndufs4	20 kDa		unknown	0	7.3152	0	2.9703
517	TRUE	Empty	Tropomyosin 3, related sequence 7 OS=Mus musculus OX=10090 GN=Tpm3-rs7 PE=3 SV=1	D3Z2H9 (+4)	Tpm3-rs7	29 kDa	TRUE	unknown	0	0	0	2.9703
518	TRUE	Empty	Endoplasmic reticulum lectin 1 (Fragment) OS=Mus musculus OX=10090 GN=Erlec1 PE=1 SV=1	F6Z458 (+2)	Erlec1	27 kDa		unknown	2.9077	2.0901	0.99867	0.9901
519	TRUE	Empty	Proteasome subunit beta type-4 OS=Mus musculus OX=10090 GN=Psmb4 PE=1 SV=1	P99026	Psmb4	29 kDa		unknown	0	2.0901	1.9973	3.9604
520	TRUE	Empty	IDP (Fragment) OS=Mus musculus OX=10090 GN=Idh1 PE=2 SV=1	Q0QER9	Idh1	43 kDa		unknown	1.9384	3.1351	0.99867	2.9703
521	TRUE	Empty	Serine/threonine-protein phosphatase OS=Mus musculus OX=10090 GN=Ppp6c PE=1 SV=1	A0A0N4SVL9 (+1)	Ppp6c	33 kDa		unknown	0.96922	1.045	1.9973	0.9901
522	TRUE	Empty	Immunoglobulin kappa variable 16-104 (Fragment) OS=Mus musculus OX=10090 GN=Igkv16-104 PE=4 SV=1	A0A0B4J1I1 (+1)	Igkv16-104	13 kDa		unknown	2.9077	2.0901	1.9973	2.9703
523	TRUE	Empty	Uncharacterized protein OS=Mus musculus OX=10090 GN=Cnbp PE=2 SV=1	Q3U935 (+1)	Cnbp	19 kDa		unknown	1.9384	2.0901	0.99867	3.9604
524	TRUE	Empty	SUMO-conjugating enzyme UBC9 (Fragment) OS=Mus musculus OX=10090 GN=Ube2i PE=1 SV=1	G3UYP0 (+2)	Ube2i	12 kDa		unknown	0	2.0901	0.99867	0.9901
525	TRUE	Empty	Adenylyl cyclase-associated protein 1 OS=Mus musculus OX=10090 GN=Cap1 PE=1 SV=4	P40124 (+3)	Cap1	52 kDa		unknown	0.96922	2.0901	1.9973	0.9901
526	TRUE	Empty	Histone H1.1 OS=Mus musculus OX=10090 GN=H1-1 PE=1 SV=2	P43275	H1-1	22 kDa		unknown	1.9384	3.1351	0.99867	2.9703
527	TRUE	Empty	Glycosyltransferase 8 domain-containing protein 1 OS=Mus musculus OX=10090 GN=Glt8d1 PE=1 SV=1	Q6NSU3 (+1)	Glt8d1	42 kDa		unknown	0.96922	4.1801	1.9973	2.9703
528	TRUE	Empty	Peroxiredoxin-6 OS=Mus musculus OX=10090 GN=Prdx6 PE=1 SV=1	D3Z0Y2 (+4)	Prdx6	22 kDa		unknown	1.9384	2.0901	0	3.9604
529	TRUE	Empty	Heat shock protein beta-1 OS=Mus musculus OX=10090 GN=Hspb1 PE=1 SV=3	P14602 (+1)	Hspb1	23 kDa		unknown	1.9384	1.045	3.9947	1.9802
530	TRUE	Empty	Uncharacterized protein OS=Mus musculus OX=10090 GN=AA467197 PE=1 SV=1	Q3UCF3 (+1)	AA467197	10 kDa		unknown	3.8769	0	0.99867	0.9901
531	TRUE	Empty	Heat shock 70 kDa protein 12A OS=Mus musculus OX=10090 GN=Hspa12a PE=1 SV=1	Q8K0U4	Hspa12a	75 kDa	TRUE	unknown	0.96922	1.045	0.99867	0.9901
532	TRUE	Empty	Ferritin heavy chain OS=Mus musculus OX=10090 GN=Fth1 PE=1 SV=2	P09528	Fth1	21 kDa		unknown	0	4.1801	0.99867	0.9901
533	TRUE	Empty	26S proteasome regulatory subunit 6A OS=Mus musculus OX=10090 GN=Psmc3 PE=1 SV=1	A2AGN7 (+5)	Psmc3	45 kDa		unknown	0.96922	4.1801	0	1.9802
534	TRUE	Empty	Complex I-B15 (Fragment) OS=Mus musculus OX=10090 GN=Ndufb4 PE=2 SV=1	Q4VAE8 (+1)	Ndufb4	15 kDa		unknown	2.9077	0	1.9973	1.9802
535	TRUE	Empty	Fibronectin OS=Mus musculus OX=10090 GN=Fn1 PE=1 SV=1	A0A087WR50 (+10)	Fn1	263 kDa		unknown	1.9384	3.1351	0.99867	0
536	TRUE	Empty	ADP-ribosylation factor 4 OS=Mus musculus OX=10090 GN=Arf4 PE=1 SV=2	P61750 (+2)	Arf4	20 kDa	TRUE	unknown	0	2.0901	1.9973	1.9802
537	TRUE	Empty	Actin-depolymerizing factor OS=Mus musculus OX=10090 GN=Dstn PE=1 SV=1	Q4FK36 (+1)	Dstn	19 kDa		unknown	0	3.1351	0	4.9505
538	TRUE	Empty	RNA helicase OS=Mus musculus OX=10090 GN=Ddx4 PE=1 SV=1	Q3V086 (+1)	Ddx4	79 kDa		unknown	0	2.0901	0	4.9505
539	TRUE	Empty	Immunoglobulin heavy variable V10-3 (Fragment) OS=Mus musculus OX=10090 GN=Ighv10-3 PE=4 SV=1	A0A075B5T6	Ighv10-3	14 kDa	TRUE	unknown	3.8769	0	2.996	0
540	TRUE	Empty	IgM heavy chain VDJ region (Fragment) OS=Mus musculus OX=10090 PE=2 SV=1	X5J4F1		12 kDa	TRUE	unknown	5.8153	0	0	0
541	TRUE	Empty	Disintegrin and metalloproteinase domain-containing protein 2 (Fragment) OS=Mus musculus OX=10090 GN=Adam2 PE=2 SV=1	Q3TTP6 (+1)	Adam2	82 kDa		unknown	1.9384	2.0901	2.996	1.9802
542	TRUE	Empty	60S ribosomal protein L30 OS=Mus musculus OX=10090 GN=Rpl30 PE=1 SV=1	A0A2I3BQF4 (+4)	Rpl30	10 kDa		unknown	1.9384	3.1351	1.9973	0.9901
543	TRUE	Empty	Nuclear cap-binding protein subunit 2 OS=Mus musculus OX=10090 GN=Ncbp2 PE=2 SV=1	A0A1S6GWH8 (+2)	Ncbp2	23 kDa		unknown	0.96922	1.045	1.9973	0.9901
544	TRUE	Empty	MICOS complex subunit Mic25 OS=Mus musculus OX=10090 GN=Chchd6 PE=1 SV=2	Q91VN4 (+1)	Chchd6	30 kDa		unknown	2.9077	1.045	0.99867	3.9604
545	TRUE	Empty	Filamin, alpha OS=Mus musculus OX=10090 GN=Flna PE=1 SV=1	B7FAU9 (+3)	Flna	280 kDa		unknown	0.96922	1.045	2.996	4.9505
546	TRUE	Empty	A kinase (PRKA) anchor protein 4 OS=Mus musculus OX=10090 GN=Akap4 PE=2 SV=1	A1L3T6 (+1)	Akap4	94 kDa	TRUE	unknown	0.96922	0	2.996	2.9703
547	TRUE	Empty	Cytochrome c oxidase subunit 6C OS=Mus musculus OX=10090 GN=Cox6c PE=1 SV=3	Q9CPQ1	Cox6c	8 kDa		unknown	0.96922	1.045	1.9973	5.9406
548	TRUE	Empty	Putative adenosylhomocysteinase 3 OS=Mus musculus OX=10090 GN=Ahcyl2 PE=1 SV=1	F8WGT1 (+1)	Ahcyl2	67 kDa		unknown	1.9384	1.045	1.9973	0.9901
549	TRUE	Empty	Angiotensin-converting enzyme OS=Mus musculus OX=10090 GN=Ace PE=1 SV=3	P09470 (+2)	Ace	151 kDa		unknown	0.96922	1.045	3.9947	0.9901
550	TRUE	Empty	Small nuclear ribonucleoprotein F OS=Mus musculus OX=10090 GN=Snrpf PE=1 SV=1	P62307 (+2)	Snrpf	10 kDa		unknown	1.9384	3.1351	0.99867	2.9703
551	TRUE	Empty	Cullin-associated NEDD8-dissociated protein 1 OS=Mus musculus OX=10090 GN=Cand1 PE=1 SV=2	Q6ZQ38	Cand1	136 kDa		unknown	1.9384	1.045	0.99867	1.9802
552	TRUE	Empty	Dihydrolipoyl dehydrogenase, mitochondrial OS=Mus musculus OX=10090 GN=Dld PE=1 SV=2	O08749 (+1)	Dld	54 kDa		unknown	0.96922	3.1351	0.99867	4.9505
553	TRUE	Empty	Immunoglobulin heavy variable V3-3 OS=Mus musculus OX=10090 GN=Ighv3-3 PE=4 SV=1	A0A075B5S4 (+2)	Ighv3-3	11 kDa		unknown	4.8461	1.045	0.99867	1.9802
554	TRUE	Empty	40S ribosomal protein S29 OS=Mus musculus OX=10090 GN=Rps29 PE=1 SV=2	P62274	Rps29	7 kDa		unknown	2.9077	2.0901	1.9973	1.9802
555	TRUE	Empty	40S ribosomal protein S2 OS=Mus musculus OX=10090 GN=Rps2 PE=1 SV=3	P25444 (+5)	Rps2	31 kDa		unknown	0.96922	2.0901	1.9973	2.9703
556	TRUE	Empty	Immunoglobulin kappa variable 4-58 OS=Mus musculus OX=10090 GN=Igkv4-58 PE=1 SV=1	A0A075B5M3	Igkv4-58	10 kDa		unknown	2.9077	1.045	0.99867	1.9802
557	TRUE	Empty	Serine/arginine-rich splicing factor 1 OS=Mus musculus OX=10090 GN=Srsf1 PE=1 SV=1	H7BX95 (+1)	Srsf1	28 kDa		unknown	0.96922	2.0901	0.99867	1.9802
558	TRUE	Empty	SAYSvFN domain-containing protein 1 OS=Mus musculus OX=10090 GN=Saysd1 PE=1 SV=1	Q8K190	Saysd1	21 kDa		unknown	3.8769	1.045	2.996	0.9901
559	TRUE	Empty	45 kDa calcium-binding protein OS=Mus musculus OX=10090 GN=Sdf4 PE=1 SV=1	Q61112	Sdf4	42 kDa		unknown	2.9077	0	1.9973	1.9802
560	TRUE	Empty	60S ribosomal protein L22 OS=Mus musculus OX=10090 GN=Rpl22 PE=1 SV=2	P67984 (+1)	Rpl22	15 kDa		unknown	0	2.0901	1.9973	3.9604
561	TRUE	Empty	Cytochrome c oxidase subunit 5A, mitochondrial OS=Mus musculus OX=10090 GN=Cox5a PE=1 SV=2	P12787	Cox5a	16 kDa		unknown	0.96922	4.1801	0	1.9802
562	TRUE	Empty	39S ribosomal protein L16, mitochondrial OS=Mus musculus OX=10090 GN=Mrpl16 PE=1 SV=1	Q99N93	Mrpl16	29 kDa		unknown	0.96922	6.2702	0	0.9901
563	TRUE	Empty	Uncharacterized protein OS=Mus musculus OX=10090 GN=Akap4 PE=2 SV=1	Q9D3Z3	Akap4	47 kDa	TRUE	unknown	1.9384	0	3.9947	2.9703
564	TRUE	Empty	Isocitrate dehydrogenase [NAD] subunit, mitochondrial OS=Mus musculus OX=10090 GN=Idh3b PE=1 SV=1	A0A668KL51 (+1)	Idh3b	42 kDa		unknown	0	2.0901	0	0.9901
565	TRUE	Empty	Heat shock protein beta-9 OS=Mus musculus OX=10090 GN=Hspb9 PE=3 SV=1	G3UWB9 (+1)	Hspb9	22 kDa		unknown	0	2.0901	0	2.9703
566	TRUE	Empty	Splicing factor 1 OS=Mus musculus OX=10090 GN=Sf1 PE=1 SV=1	D3YZC9 (+5)	Sf1	62 kDa		unknown	0	3.1351	0	3.9604
567	TRUE	Empty	Profilin-1 OS=Mus musculus OX=10090 GN=Pfn1 PE=1 SV=2	P62962 (+3)	Pfn1	15 kDa		unknown	0	4.1801	0	3.9604
568	TRUE	Empty	NADH dehydrogenase [ubiquinone] 1 beta subcomplex subunit 10 OS=Mus musculus OX=10090 GN=Ndufb10 PE=1 SV=3	Q9DCS9	Ndufb10	21 kDa		unknown	0	5.2251	0	2.9703
569	TRUE	Empty	7SK snRNA methylphosphate capping enzyme OS=Mus musculus OX=10090 GN=Mepce PE=1 SV=2	Q8K3A9	Mepce	72 kDa		unknown	1.9384	0	4.9933	0
570	TRUE	Empty	Cytosolic acyl coenzyme A thioester hydrolase OS=Mus musculus OX=10090 GN=Acot7 PE=1 SV=1	E9PYH2 (+1)	Acot7	43 kDa		unknown	0	1.045	0	6.9307
571	TRUE	Empty	Immunoglobulin kappa variable 4-50 (Fragment) OS=Mus musculus OX=10090 GN=Igkv4-50 PE=4 SV=1	A0A0B4J1J0	Igkv4-50	13 kDa	TRUE	unknown	0	7.3152	0	2.9703
572	TRUE	Empty	Histone H2B (Fragment) OS=Mus musculus OX=10090 GN=Hist1h2bj PE=2 SV=1	A0JLV3 (+13)	Hist1h2bj	14 kDa	TRUE	unknown	0.96922	2.0901	2.996	1.9802
573	TRUE	Empty	PKS_ER domain-containing protein OS=Mus musculus OX=10090 GN=Vat1 PE=2 SV=1	Q3TXD3 (+4)	Vat1	43 kDa		unknown	1.9384	3.1351	0.99867	2.9703
574	TRUE	Empty	Cytochrome b-c1 complex subunit 6, mitochondrial OS=Mus musculus OX=10090 GN=Uqcrh PE=1 SV=2	P99028	Uqcrh	10 kDa		unknown	0.96922	2.0901	1.9973	1.9802
575	TRUE	Empty	Ig heavy chain V region MOPC 173 OS=Mus musculus OX=10090 PE=1 SV=1	P01812		13 kDa	TRUE	unknown	2.9077	1.045	3.9947	0.9901
576	TRUE	Empty	Ig kappa chain V-VI region XRPC 44 OS=Mus musculus OX=10090 PE=1 SV=1	P01675 (+3)		12 kDa		unknown	1.9384	1.045	2.996	2.9703
577	TRUE	Empty	Ataxin-10 OS=Mus musculus OX=10090 GN=Atxn10 PE=1 SV=2	P28658 (+2)	Atxn10	54 kDa		unknown	1.9384	1.045	0.99867	2.9703
578	TRUE	Empty	Serine/threonine-protein phosphatase PP1-alpha catalytic subunit OS=Mus musculus OX=10090 GN=Ppp1ca PE=1 SV=1	P62137 (+5)	Ppp1ca	38 kDa	TRUE	unknown	0.96922	1.045	1.9973	2.9703
579	TRUE	Empty	Glutamine synthetase OS=Mus musculus OX=10090 GN=Glul PE=1 SV=6	P15105	Glul	42 kDa		unknown	1.9384	5.2251	0.99867	0.9901
580	TRUE	Empty	Surfeit locus protein 4 OS=Mus musculus OX=10090 GN=Surf4 PE=1 SV=1	Q545Q2 (+1)	Surf4	30 kDa		unknown	2.9077	1.045	2.996	1.9802
581	TRUE	Empty	Immunoglobulin heavy variable V1-18 (Fragment) OS=Mus musculus OX=10090 GN=Ighv1-18 PE=1 SV=1	A0A0A6YXN4	Ighv1-18	13 kDa		unknown	1.9384	2.0901	1.9973	2.9703
582	TRUE	Empty	60S ribosomal protein L31 OS=Mus musculus OX=10090 GN=Rpl31 PE=1 SV=1	A0A0A6YX26 (+3)	Rpl31	15 kDa		unknown	1.9384	2.0901	1.9973	1.9802
583	TRUE	Empty	Centrosomal protein of 72 kDa (Fragment) OS=Mus musculus OX=10090 GN=Cep72 PE=1 SV=1	A0A1Y7VJU1 (+2)	Cep72	52 kDa		unknown	0.96922	1.045	3.9947	1.9802
584	TRUE	Empty	Malate dehydrogenase OS=Mus musculus OX=10090 GN=Mdh1 PE=1 SV=1	A0A5F8MPN8 (+1)	Mdh1	39 kDa		unknown	0.96922	3.1351	0.99867	0.9901
585	TRUE	Empty	Nucleophosmin OS=Mus musculus OX=10090 GN=Npm1 PE=2 SV=1	Q3U536 (+9)	Npm1	33 kDa		unknown	1.9384	2.0901	2.996	1.9802
586	TRUE	Empty	IgM heavy chain variable region (Fragment) OS=Mus musculus OX=10090 PE=2 SV=1	K7TDG8 (+9)		12 kDa		unknown	0.96922	2.0901	0.99867	2.9703
587	TRUE	Empty	RAS related protein 1b OS=Mus musculus OX=10090 GN=Rap1b PE=1 SV=1	Q52L50 (+1)	Rap1b	21 kDa	TRUE	unknown	0.96922	1.045	4.9933	1.9802
588	TRUE	Empty	Immunoglobulin kappa variable 4-53 OS=Mus musculus OX=10090 GN=Igkv4-53 PE=1 SV=1	A0A075B677	Igkv4-53	10 kDa		unknown	3.8769	1.045	1.9973	0.9901
589	TRUE	Empty	Eukaryotic translation elongation factor 1 beta 2 OS=Mus musculus OX=10090 GN=Eef1b2 PE=1 SV=1	A0A087WS46 (+1)	Eef1b2	20 kDa		unknown	1.9384	2.0901	0.99867	2.9703
590	TRUE	Empty	DnaJ homolog subfamily C member 15 OS=Mus musculus OX=10090 GN=Dnajc15 PE=1 SV=1	Q78YY6	Dnajc15	16 kDa		unknown	1.9384	4.1801	1.9973	0.9901
591	TRUE	Empty	Succinate-CoA ligase subunit beta (Fragment) OS=Mus musculus OX=10090 GN=Sucla2 PE=2 SV=1	Q3U6C7 (+2)	Sucla2	51 kDa		unknown	0	2.0901	1.9973	2.9703
592	TRUE	Empty	MARCKS-related protein OS=Mus musculus OX=10090 GN=Marcksl1 PE=1 SV=2	P28667	Marcksl1	20 kDa		unknown	0	2.0901	0	3.9604
593	TRUE	Empty	Heterogeneous nuclear ribonucleoprotein L (Fragment) OS=Mus musculus OX=10090 GN=Hnrnpl PE=1 SV=1	G5E924 (+3)	Hnrnpl	67 kDa		unknown	0.96922	1.045	0.99867	0
594	TRUE	Empty	Cytochrome c, somatic OS=Mus musculus OX=10090 GN=Cycs PE=1 SV=2	P62897 (+1)	Cycs	12 kDa		unknown	1.9384	2.0901	0	2.9703
595	TRUE	Empty	Heterogeneous nuclear ribonucleoprotein U-like protein 1 OS=Mus musculus OX=10090 GN=Hnrnpul1 PE=1 SV=1	Q8VDM6	Hnrnpul1	96 kDa		unknown	0.96922	1.045	1.9973	0
596	TRUE	Empty	G protein beta subunit-like OS=Mus musculus OX=10090 GN=Mlst8 PE=1 SV=1	A0A3Q4EC26 (+3)	Mlst8	29 kDa		unknown	0.96922	0	1.9973	2.9703
597	TRUE	Empty	Disintegrin and metalloproteinase domain-containing protein 5 (Fragment) OS=Mus musculus OX=10090 GN=Adam5 PE=1 SV=1	F6S1B5 (+1)	Adam5	69 kDa		unknown	1.9384	1.045	0	0.9901
598	TRUE	Empty	Acyl-coenzyme A thioesterase 9, mitochondrial OS=Mus musculus OX=10090 GN=Acot9 PE=1 SV=1	Q9R0X4	Acot9	51 kDa		unknown	0	2.0901	0.99867	2.9703
599	TRUE	Empty	Tetratricopeptide repeat protein 21B OS=Mus musculus OX=10090 GN=Ttc21b PE=1 SV=1	Q0HA38	Ttc21b	151 kDa		unknown	2.9077	0	2.996	0
600	TRUE	Empty	26S proteasome non-ATPase regulatory subunit 3 OS=Mus musculus OX=10090 GN=Psmd3 PE=1 SV=3	P14685 (+2)	Psmd3	61 kDa		unknown	0.96922	2.0901	0	0.9901
601	TRUE	Empty	O70303-DECOY	O70303-DECOY (+1)		?		unknown	1.9384	1.045	1.9973	0
602	TRUE	Empty	Mitotic checkpoint protein BUB3 OS=Mus musculus OX=10090 GN=Bub3 PE=1 SV=1	A0A140LHA2 (+2)	Bub3	37 kDa		unknown	0.96922	1.045	0	4.9505
603	TRUE	Empty	Heme oxygenase 2 OS=Mus musculus OX=10090 GN=Hmox2 PE=1 SV=1	O70252 (+2)	Hmox2	36 kDa		unknown	1.9384	0	3.9947	0.9901
604	TRUE	Empty	4_1_CTD domain-containing protein OS=Mus musculus OX=10090 GN=Epb41l3 PE=2 SV=1	Q8BT38	Epb41l3	33 kDa		unknown	2.9077	0	2.996	0.9901
605	TRUE	Empty	26S proteasome regulatory subunit 10B OS=Mus musculus OX=10090 GN=Psmc6 PE=1 SV=1	P62334 (+1)	Psmc6	44 kDa		unknown	0	3.1351	1.9973	0.9901
606	TRUE	Empty	DnaJ homolog subfamily B member 6 OS=Mus musculus OX=10090 GN=Dnajb6 PE=1 SV=1	A0A0G2JER9 (+3)	Dnajb6	27 kDa		unknown	1.9384	2.0901	0	2.9703
607	TRUE	Empty	PCI domain-containing protein OS=Mus musculus OX=10090 GN=Psmd11 PE=2 SV=1	Q3THG2 (+5)	Psmd11	47 kDa		unknown	0	2.0901	1.9973	3.9604
608	TRUE	Empty	Glia maturation factor OS=Mus musculus OX=10090 GN=Gmfb PE=2 SV=1	A7VJ98 (+2)	Gmfb	17 kDa		unknown	0	2.0901	0	3.9604
609	TRUE	Empty	Uncharacterized protein OS=Mus musculus OX=10090 GN=Stip1 PE=2 SV=1	Q3THQ5 (+1)	Stip1	63 kDa		unknown	0	0	0.99867	2.9703
610	TRUE	Empty	Bleomycin hydrolase OS=Mus musculus OX=10090 GN=Blmh PE=1 SV=1	Q8R016	Blmh	53 kDa		unknown	2.9077	0	1.9973	0
611	TRUE	Empty	Thioredoxin-disulfide reductase OS=Mus musculus OX=10090 GN=Txnrd3 PE=1 SV=1	G3X8P6 (+1)	Txnrd3	68 kDa		unknown	0	2.0901	0	3.9604
612	TRUE	Empty	Choline-phosphate cytidylyltransferase A OS=Mus musculus OX=10090 GN=Pcyt1a PE=1 SV=1	P49586	Pcyt1a	42 kDa		unknown	4.8461	0	1.9973	0
613	TRUE	Empty	Programmed cell death protein 5 OS=Mus musculus OX=10090 GN=Pdcd5 PE=1 SV=3	P56812 (+1)	Pdcd5	14 kDa		unknown	0	1.045	0	7.9208
614	TRUE	Empty	Sorbitol dehydrogenase OS=Mus musculus OX=10090 GN=Sord PE=1 SV=3	Q64442	Sord	38 kDa		unknown	0	0	0	6.9307
615	TRUE	Empty	Ig heavy chain V region 914 OS=Mus musculus OX=10090 PE=1 SV=1	P18527		11 kDa	TRUE	unknown	5.8153	0	0	0
616	TRUE	Empty	Transcription factor BTF3 OS=Mus musculus OX=10090 GN=Btf3 PE=1 SV=3	Q64152	Btf3	22 kDa		unknown	0	0	0	7.9208
617	TRUE	Empty	Eukaryotic translation initiation factor 4E OS=Mus musculus OX=10090 GN=Eif4e PE=1 SV=1	A0A0G2JFB4 (+3)	Eif4e	15 kDa		unknown	1.9384	1.045	1.9973	0.9901
618	TRUE	Empty	Elongation factor Tu, mitochondrial OS=Mus musculus OX=10090 GN=Tufm PE=1 SV=1	Q8BFR5	Tufm	50 kDa		unknown	1.9384	2.0901	2.996	0.9901
619	TRUE	Empty	Uncharacterized protein (Fragment) OS=Mus musculus OX=10090 GN=Calr PE=2 SV=1	Q3UWP8	Calr	42 kDa		unknown	1.9384	2.0901	0.99867	2.9703
620	TRUE	Empty	NADH dehydrogenase [ubiquinone] 1 alpha subcomplex subunit 6 OS=Mus musculus OX=10090 GN=Ndufa6 PE=1 SV=1	Q9CQZ5	Ndufa6	15 kDa		unknown	1.9384	2.0901	0.99867	2.9703
621	TRUE	Empty	Eukaryotic translation initiation factor 3 subunit I OS=Mus musculus OX=10090 GN=Eif3i PE=1 SV=1	Q9QZD9	Eif3i	36 kDa		unknown	0.96922	2.0901	0.99867	2.9703
622	TRUE	Empty	Retinal rod rhodopsin-sensitive cGMP 3',5'-cyclic phosphodiesterase subunit delta OS=Mus musculus OX=10090 GN=Pde6d PE=1 SV=1	O55057 (+2)	Pde6d	17 kDa		unknown	1.9384	1.045	1.9973	2.9703
623	TRUE	Empty	Cleavage stimulation factor subunit 2 OS=Mus musculus OX=10090 GN=Cstf2 PE=1 SV=2	Q8BIQ5	Cstf2	61 kDa	TRUE	unknown	2.9077	1.045	0.99867	1.9802
624	TRUE	Empty	60 kDa heat shock protein, mitochondrial OS=Mus musculus OX=10090 GN=Hspd1 PE=1 SV=1	P63038	Hspd1	61 kDa		unknown	1.9384	3.1351	0.99867	0.9901
625	TRUE	Empty	Golgi reassembly-stacking protein 2 OS=Mus musculus OX=10090 GN=Gorasp2 PE=1 SV=1	A2ATI6 (+7)	Gorasp2	37 kDa		unknown	0.96922	1.045	1.9973	1.9802
626	TRUE	Empty	Ribose-phosphate diphosphokinase OS=Mus musculus OX=10090 GN=Prps1l3 PE=3 SV=1	G3UXL2 (+6)	Prps1l3	35 kDa		unknown	1.9384	2.0901	0.99867	1.9802
627	TRUE	Empty	28S ribosomal protein S36, mitochondrial OS=Mus musculus OX=10090 GN=Mrps36 PE=1 SV=1	Q9CQX8	Mrps36	11 kDa		unknown	0.96922	3.1351	1.9973	1.9802
628	TRUE	Empty	Outer mitochondrial membrane protein porin 2 OS=Mus musculus OX=10090 GN=Vdac2 PE=1 SV=1	G3UX26 (+1)	Vdac2	30 kDa		unknown	0.96922	2.0901	1.9973	2.9703
629	TRUE	Empty	Myosin light polypeptide 6 OS=Mus musculus OX=10090 GN=Myl6 PE=1 SV=1	A0A1W2P6F6 (+5)	Myl6	17 kDa		unknown	0.96922	3.1351	0.99867	0.9901
630	TRUE	Empty	Protein boule-like OS=Mus musculus OX=10090 GN=Boll PE=1 SV=1	E9QPQ9 (+2)	Boll	32 kDa		unknown	1.9384	1.045	0.99867	0.9901
631	TRUE	Empty	Predicted pseudogene 9774 OS=Mus musculus OX=10090 GN=Gm9774 PE=3 SV=1	A0A0A6YVU8 (+2)	Gm9774	42 kDa		unknown	0.96922	1.045	0	3.9604
632	TRUE	Empty	Immunoglobulin heavy variable V8-12 (Fragment) OS=Mus musculus OX=10090 GN=Ighv8-12 PE=1 SV=1	A0A0G2JDE1	Ighv8-12	13 kDa		unknown	1.9384	2.0901	0	1.9802
633	TRUE	Empty	Eukaryotic translation elongation factor 1 epsilon-1 OS=Mus musculus OX=10090 GN=Eef1e1 PE=1 SV=1	Q9D1M4	Eef1e1	20 kDa		unknown	1.9384	1.045	0	1.9802
634	TRUE	Empty	Kinesin-1 heavy chain OS=Mus musculus OX=10090 GN=Kif5b PE=1 SV=3	Q61768	Kif5b	110 kDa		unknown	0.96922	2.0901	0	3.9604
635	TRUE	Empty	Small nuclear ribonucleoprotein Sm D1 OS=Mus musculus OX=10090 GN=Snrpd1 PE=1 SV=1	P62315	Snrpd1	13 kDa		unknown	0.96922	3.1351	0	2.9703
636	TRUE	Empty	APC-binding protein EB1 OS=Mus musculus OX=10090 GN=Mapre1 PE=1 SV=1	Q3U4H0 (+1)	Mapre1	30 kDa		unknown	0	1.045	0.99867	3.9604
637	TRUE	Empty	Proteasome (Prosome, macropain) 26S subunit, non-ATPase, 7 OS=Mus musculus OX=10090 GN=Psmd7 PE=1 SV=1	A1L3B8 (+1)	Psmd7	37 kDa		unknown	0	4.1801	0.99867	2.9703
638	TRUE	Empty	60S ribosomal protein L29 (Fragment) OS=Mus musculus OX=10090 GN=Rpl29 PE=1 SV=1	A0A1L1SS27 (+4)	Rpl29	16 kDa		unknown	2.9077	3.1351	0.99867	0
639	TRUE	Empty	Transmembrane p24-trafficking protein 7 OS=Mus musculus OX=10090 GN=Tmed7 PE=1 SV=1	D3YZZ5 (+1)	Tmed7	25 kDa		unknown	0	3.1351	1.9973	1.9802
640	TRUE	Empty	Superoxide dismutase [Cu-Zn] OS=Mus musculus OX=10090 GN=Sod1 PE=1 SV=2	P08228	Sod1	16 kDa		unknown	0	2.0901	0.99867	1.9802
641	TRUE	Empty	Citrate synthase, mitochondrial OS=Mus musculus OX=10090 GN=Cs PE=1 SV=1	Q9CZU6	Cs	52 kDa		unknown	0	1.045	2.996	3.9604
642	TRUE	Empty	Protein maelstrom homolog OS=Mus musculus OX=10090 GN=Mael PE=1 SV=1	A0A0A6YWQ9 (+1)	Mael	48 kDa		unknown	2.9077	2.0901	1.9973	0
643	TRUE	Empty	WD repeat-containing protein 35 OS=Mus musculus OX=10090 GN=Wdr35 PE=1 SV=3	Q8BND3	Wdr35	134 kDa		unknown	0	0	0.99867	0.9901
644	TRUE	Empty	Immunoglobulin kappa variable 1-132 (Fragment) OS=Mus musculus OX=10090 GN=Igkv1-132 PE=4 SV=1	A0A0B4J1H9	Igkv1-132	13 kDa		unknown	0.96922	0	2.996	0
645	TRUE	Empty	RNA-binding protein FUS (Fragment) OS=Mus musculus OX=10090 GN=Fus PE=1 SV=1	G3UXT7 (+5)	Fus	14 kDa		unknown	0	2.0901	0	1.9802
646	TRUE	Empty	Delta-aminolevulinic acid dehydratase (Fragment) OS=Mus musculus OX=10090 GN=Alad PE=2 SV=1	O89061 (+3)	Alad	22 kDa		unknown	0	2.0901	0	4.9505
647	TRUE	Empty	Uncharacterized protein (Fragment) OS=Mus musculus OX=10090 GN=Trim28 PE=2 SV=1	Q3UDN8 (+2)	Trim28	69 kDa		unknown	0	2.0901	0	2.9703
648	TRUE	Empty	SEC23-interacting protein OS=Mus musculus OX=10090 GN=Sec23ip PE=1 SV=2	Q6NZC7	Sec23ip	111 kDa		unknown	1.9384	0	1.9973	0
649	TRUE	Empty	Complex I-15 kDa OS=Mus musculus OX=10090 GN=Ndufs5 PE=2 SV=1	A0A1S6GWI4 (+2)	Ndufs5	20 kDa		unknown	0	3.1351	0	2.9703
650	TRUE	Empty	ADP-ribosylation factor-like protein 3 OS=Mus musculus OX=10090 GN=Arl3 PE=1 SV=1	A0A494BAJ6 (+2)	Arl3	20 kDa		unknown	0	4.1801	0	1.9802
651	TRUE	Empty	WD_REPEATS_REGION domain-containing protein OS=Mus musculus OX=10090 GN=Dcaf5 PE=1 SV=1	Q3UV57 (+1)	Dcaf5	104 kDa		unknown	2.9077	0	1.9973	0
652	TRUE	Empty	Uncharacterized protein OS=Mus musculus OX=10090 GN=Ppfibp1 PE=2 SV=1	Q3U417 (+2)	Ppfibp1	109 kDa		unknown	0.96922	0	2.996	0
653	TRUE	Empty	Eukaryotic translation initiation factor 2 subunit 3, Y-linked OS=Mus musculus OX=10090 GN=Eif2s3y PE=1 SV=2	Q9Z0N2	Eif2s3y	51 kDa		unknown	0	1.045	0	4.9505
654	TRUE	Empty	NADH dehydrogenase [ubiquinone] 1 alpha subcomplex subunit 5 OS=Mus musculus OX=10090 GN=Ndufa5 PE=1 SV=3	Q9CPP6	Ndufa5	13 kDa		unknown	0	3.1351	0	4.9505
655	TRUE	Empty	Non-specific serine/threonine protein kinase OS=Mus musculus OX=10090 GN=Mark3 PE=2 SV=1	Q9JKE5	Mark3	83 kDa	TRUE	unknown	0	2.0901	0	3.9604
656	TRUE	Empty	60S ribosomal protein L26 (Fragment) OS=Mus musculus OX=10090 GN=Rpl26 PE=1 SV=1	B1ARA3 (+4)	Rpl26	12 kDa		unknown	0	4.1801	0	0
657	TRUE	Empty	Immunoglobulin kappa chain variable 12-89 OS=Mus musculus OX=10090 GN=Igkv12-89 PE=4 SV=7	A0A075B5L4 (+1)	Igkv12-89	12 kDa		unknown	0	3.1351	4.9933	0
658	TRUE	Empty	Exosome complex component CSL4 short isoform (Fragment) OS=Mus musculus OX=10090 GN=Exosc1 PE=2 SV=1	A0A1S7D812 (+1)	Exosc1	18 kDa		unknown	0	2.0901	0	4.9505
659	TRUE	Empty	Serine/threonine-protein phosphatase PP1-beta catalytic subunit OS=Mus musculus OX=10090 GN=Ppp1cb PE=1 SV=3	P62141	Ppp1cb	37 kDa	TRUE	unknown	0	2.0901	0	0
660	TRUE	Empty	Uncharacterized protein OS=Mus musculus OX=10090 GN=Dnaja4 PE=2 SV=1	A0A1S6GWG7 (+2)	Dnaja4	62 kDa		unknown	2.9077	1.045	1.9973	0.9901
661	TRUE	Empty	Pyruvate dehydrogenase E1 component subunit beta, mitochondrial OS=Mus musculus OX=10090 GN=Pdhb PE=1 SV=1	Q9D051	Pdhb	39 kDa		unknown	2.9077	1.045	0.99867	0.9901
662	TRUE	Empty	NADH dehydrogenase [ubiquinone] flavoprotein 1, mitochondrial OS=Mus musculus OX=10090 GN=Ndufv1 PE=1 SV=1	D3YUM1 (+2)	Ndufv1	50 kDa		unknown	0.96922	2.0901	0.99867	0.9901
663	TRUE	Empty	DNA-directed RNA polymerases I, II, and III subunit RPABC3 OS=Mus musculus OX=10090 GN=Polr2h PE=1 SV=1	A0A338P6I2 (+1)	Polr2h	16 kDa		unknown	0.96922	2.0901	1.9973	0.9901
664	TRUE	Empty	Mitochondrial import inner membrane translocase subunit Tim13 OS=Mus musculus OX=10090 GN=Timm13 PE=1 SV=1	P62075	Timm13	10 kDa		unknown	2.9077	1.045	0.99867	0.9901
665	TRUE	Empty	Argininosuccinate synthase OS=Mus musculus OX=10090 GN=Ass1 PE=1 SV=1	P16460 (+2)	Ass1	47 kDa		unknown	1.9384	1.045	0.99867	0.9901
666	TRUE	Empty	Immunoglobulin heavy variable 1-15 (Fragment) OS=Mus musculus OX=10090 GN=Ighv1-15 PE=4 SV=1	A0A0A6YXA5 (+4)	Ighv1-15	13 kDa		unknown	2.9077	2.0901	0.99867	0.9901
667	TRUE	Empty	Enoyl-CoA hydratase, mitochondrial OS=Mus musculus OX=10090 GN=Echs1 PE=1 SV=1	Q8BH95	Echs1	31 kDa		unknown	0.96922	2.0901	0.99867	2.9703
668	TRUE	Empty	Cytochrome b-c1 complex subunit 8 OS=Mus musculus OX=10090 GN=Uqcrq PE=1 SV=3	Q9CQ69	Uqcrq	10 kDa		unknown	1.9384	1.045	1.9973	0.9901
669	TRUE	Empty	60S ribosomal protein L21 OS=Mus musculus OX=10090 GN=Rpl21 PE=1 SV=3	O09167 (+2)	Rpl21	19 kDa		unknown	0.96922	1.045	2.996	0.9901
670	TRUE	Empty	Fatty acid-binding protein, heart OS=Mus musculus OX=10090 GN=Fabp3 PE=1 SV=5	P11404 (+1)	Fabp3	15 kDa		unknown	1.9384	1.045	0.99867	2.9703
671	TRUE	Empty	Immunoglobulin kappa variable 2-109 (Fragment) OS=Mus musculus OX=10090 GN=Igkv2-109 PE=4 SV=4	A0A075B5K6 (+1)	Igkv2-109	13 kDa		unknown	1.9384	2.0901	1.9973	0.9901
672	TRUE	Empty	Cyclic AMP-dependent transcription factor ATF-1 (Fragment) OS=Mus musculus OX=10090 GN=Atf1 PE=1 SV=1	F6U840 (+2)	Atf1	11 kDa		unknown	1.9384	3.1351	0.99867	0.9901
673	TRUE	Empty	10 kDa heat shock protein, mitochondrial OS=Mus musculus OX=10090 GN=Hspe1 PE=1 SV=1	Q4KL76 (+2)	Hspe1	11 kDa		unknown	2.9077	1.045	0.99867	1.9802
674	TRUE	Empty	Rho GDP-dissociation inhibitor 1 OS=Mus musculus OX=10090 GN=Arhgdia PE=1 SV=3	Q99PT1	Arhgdia	23 kDa		unknown	0.96922	2.0901	0.99867	2.9703
675	TRUE	Empty	Plasminogen activator inhibitor 1 RNA-binding protein OS=Mus musculus OX=10090 GN=Serbp1 PE=1 SV=1	A0A0N4SUN8 (+8)	Serbp1	17 kDa		unknown	1.9384	2.0901	1.9973	0.9901
676	TRUE	Empty	Cleavage stimulation factor subunit 2 tau variant OS=Mus musculus OX=10090 GN=Cstf2t PE=1 SV=2	Q8C7E9	Cstf2t	66 kDa	TRUE	unknown	0.96922	1.045	2.996	0.9901
677	TRUE	Empty	NAD(P)(+)--arginine ADP-ribosyltransferase OS=Mus musculus OX=10090 GN=Art3 PE=1 SV=1	A0A0R4J1M9 (+7)	Art3	42 kDa		unknown	1.9384	2.0901	0.99867	1.9802
678	TRUE	Empty	40S ribosomal protein S28 (Fragment) OS=Mus musculus OX=10090 GN=Rps28 PE=1 SV=1	G3UYV7 (+2)	Rps28	6 kDa		unknown	0.96922	3.1351	0.99867	0.9901
679	TRUE	Empty	PEST proteolytic signal-containing nuclear protein OS=Mus musculus OX=10090 GN=Pcnp PE=1 SV=1	F8WI88 (+4)	Pcnp	20 kDa		unknown	0.96922	1.045	0.99867	2.9703
680	TRUE	Empty	LIM-protein FHL4 OS=Mus musculus OX=10090 GN=Fhl4 PE=2 SV=2	O70403 (+2)	Fhl4	32 kDa		unknown	0.96922	1.045	0.99867	0.9901
681	TRUE	Empty	Uncharacterized protein OS=Mus musculus OX=10090 GN=Nr1h4 PE=2 SV=1	Q3V1T8 (+1)	Nr1h4	56 kDa		unknown	0.96922	2.0901	0.99867	0.9901
682	TRUE	Empty	Immunoglobulin kappa chain variable 5-43 (Fragment) OS=Mus musculus OX=10090 GN=Igkv5-43 PE=1 SV=1	A0A0B4J1J2	Igkv5-43	13 kDa		unknown	1.9384	1.045	0	0.9901
683	TRUE	Empty	Radial spoke head 1 homolog OS=Mus musculus OX=10090 GN=Rsph1 PE=1 SV=1	A0A494B9F6 (+4)	Rsph1	32 kDa		unknown	0	3.1351	0.99867	1.9802
684	TRUE	Empty	Immunoglobulin kappa chain variable 9-124 OS=Mus musculus OX=10090 GN=Igkv9-124 PE=1 SV=7	A0A075B5K2	Igkv9-124	10 kDa		unknown	0.96922	2.0901	1.9973	0
685	TRUE	Empty	Cleavage and polyadenylation specificity factor subunit 6 OS=Mus musculus OX=10090 GN=Cpsf6 PE=1 SV=1	H3BJ30 (+2)	Cpsf6	59 kDa		unknown	1.9384	1.045	1.9973	0
686	TRUE	Empty	CDGSH iron-sulfur domain-containing protein 3, mitochondrial OS=Mus musculus OX=10090 GN=Cisd3 PE=1 SV=1	B1AR13 (+3)	Cisd3	16 kDa		unknown	0	3.1351	0	1.9802
687	TRUE	Empty	Eukaryotic translation initiation factor 6 OS=Mus musculus OX=10090 GN=Eif6 PE=1 SV=2	O55135 (+6)	Eif6	27 kDa		unknown	0	3.1351	0.99867	1.9802
688	TRUE	Empty	Ras-related protein Rab-2A OS=Mus musculus OX=10090 GN=Rab2a PE=1 SV=1	P53994 (+1)	Rab2a	24 kDa		unknown	0.96922	1.045	0	1.9802
689	TRUE	Empty	Regulator of nonsense transcripts 1 OS=Mus musculus OX=10090 GN=Upf1 PE=1 SV=2	Q9EPU0	Upf1	124 kDa		unknown	0	1.045	1.9973	0.9901
690	TRUE	Empty	Uncharacterized protein OS=Mus musculus OX=10090 GN=Dazap1 PE=2 SV=1	Q3U878 (+2)	Dazap1	43 kDa		unknown	0.96922	3.1351	0	1.9802
691	TRUE	Empty	NADH dehydrogenase [ubiquinone] 1 alpha subcomplex subunit 12 OS=Mus musculus OX=10090 GN=Ndufa12 PE=1 SV=2	Q7TMF3 (+1)	Ndufa12	17 kDa		unknown	2.9077	2.0901	0	0.9901
692	TRUE	Empty	Fibrinogen C-terminal domain-containing protein OS=Mus musculus OX=10090 GN=Fgg PE=1 SV=1	Q3UEM7 (+2)	Fgg	49 kDa		unknown	2.9077	1.045	0.99867	0
693	TRUE	Empty	eIF-2-alpha kinase activator GCN1 OS=Mus musculus OX=10090 GN=Gcn1 PE=1 SV=1	E9PVA8 (+1)	Gcn1	293 kDa		unknown	1.9384	0	2.996	0.9901
694	TRUE	Empty	26S proteasome non-ATPase regulatory subunit 2 OS=Mus musculus OX=10090 GN=Psmd2 PE=2 SV=1	Q3TI61 (+7)	Psmd2	100 kDa		unknown	1.9384	2.0901	0.99867	0
695	TRUE	Empty	Basigin OS=Mus musculus OX=10090 GN=Bsg PE=1 SV=1	K3W4Q8 (+3)	Bsg	24 kDa		unknown	0.96922	1.045	0	3.9604
696	TRUE	Empty	Immunoglobulin kappa variable 4-80 (Fragment) OS=Mus musculus OX=10090 GN=Igkv4-80 PE=4 SV=2	A0A075B5L7	Igkv4-80	13 kDa		unknown	2.9077	2.0901	1.9973	0
697	TRUE	Empty	Uncharacterized protein OS=Mus musculus OX=10090 GN=Slc25a21 PE=2 SV=1	Q3TRZ4 (+1)	Slc25a21	33 kDa		unknown	1.9384	2.0901	0.99867	0
698	TRUE	Empty	Myosin regulatory light chain 12B OS=Mus musculus OX=10090 GN=Myl12b PE=1 SV=2	Q3THE2 (+4)	Myl12b	20 kDa		unknown	1.9384	3.1351	0	0.9901
699	TRUE	Empty	Ctsf protein (Fragment) OS=Mus musculus OX=10090 GN=Ctsf PE=2 SV=2	Q99KQ9 (+2)	Ctsf	37 kDa		unknown	0	1.045	0.99867	0.9901
700	TRUE	Empty	Serine/threonine-protein phosphatase 2A regulatory subunit B'' subunit gamma OS=Mus musculus OX=10090 GN=Ppp2r3c PE=1 SV=2	Q9JK24	Ppp2r3c	53 kDa		unknown	1.9384	1.045	0.99867	0
701	TRUE	Empty	Annexin A2 OS=Mus musculus OX=10090 GN=Anxa2 PE=1 SV=2	P07356 (+3)	Anxa2	39 kDa		unknown	1.9384	2.0901	0	2.9703
702	TRUE	Empty	Mitochondrial import inner membrane translocase subunit TIM50 OS=Mus musculus OX=10090 GN=Timm50 PE=1 SV=1	Q9D880	Timm50	40 kDa		unknown	0.96922	0	1.9973	0.9901
703	TRUE	Empty	Phosphatidylinositol 3,4,5-trisphosphate-dependent Rac exchanger 2 protein (Fragment) OS=Mus musculus OX=10090 GN=Prex2 PE=4 SV=1	A0A087WRG8	Prex2	2 kDa		unknown	1.9384	0	0.99867	0.9901
704	TRUE	Empty	Septin-7 OS=Mus musculus OX=10090 GN=Septin7 PE=1 SV=2	E9Q1G8 (+4)	Septin7	51 kDa		unknown	0	0	0.99867	2.9703
705	TRUE	Empty	Glutamine amidotransferase-like class 1 domain-containing protein 3A, mitochondrial (Fragment) OS=Mus musculus OX=10090 GN=Gatd3a PE=1 SV=1	A0A1W2P7B6 (+1)	Gatd3a	20 kDa		unknown	0	2.0901	0	1.9802
706	TRUE	Empty	Small nuclear ribonucleoprotein-associated protein OS=Mus musculus OX=10090 GN=Snrpn PE=3 SV=1	O70499 (+2)	Snrpn	25 kDa		unknown	0	4.1801	0	0.9901
707	TRUE	Empty	WD repeat-containing protein 5 OS=Mus musculus OX=10090 GN=Wdr5 PE=1 SV=1	P61965	Wdr5	37 kDa		unknown	0	1.045	0	2.9703
708	TRUE	Empty	SAP domain-containing protein OS=Mus musculus OX=10090 GN=Sf3b2 PE=2 SV=1	Q3UAI4 (+4)	Sf3b2	98 kDa		unknown	0.96922	1.045	0	0
709	TRUE	Empty	26S proteasome non-ATPase regulatory subunit 8 OS=Mus musculus OX=10090 GN=Psmd8 PE=1 SV=1	Q3TG45 (+3)	Psmd8	29 kDa		unknown	0	1.045	0	2.9703
710	TRUE	Empty	60S ribosomal protein L7a OS=Mus musculus OX=10090 GN=Rpl7a PE=1 SV=2	P12970 (+4)	Rpl7a	30 kDa		unknown	0	4.1801	0	1.9802
711	TRUE	Empty	J domain-containing protein OS=Mus musculus OX=10090 GN=Dnajb1 PE=1 SV=1	Q3TU79 (+1)	Dnajb1	38 kDa		unknown	0	4.1801	0	1.9802
712	TRUE	Empty	Proteasome assembly chaperone 1 OS=Mus musculus OX=10090 GN=Psmg1 PE=1 SV=1	A0A3B2WB82 (+1)	Psmg1	31 kDa		unknown	0	4.1801	0	1.9802
713	TRUE	Empty	Protein disulfide-isomerase-like protein of the testis OS=Mus musculus OX=10090 GN=Pdilt PE=1 SV=2	Q9DAN1	Pdilt	68 kDa		unknown	0	1.045	0	5.9406
714	TRUE	Empty	Four and a half LIM domains protein 1 OS=Mus musculus OX=10090 GN=Fhl1 PE=1 SV=1	A2AEX6 (+4)	Fhl1	35 kDa		unknown	0	0	0.99867	1.9802
715	TRUE	Empty	Cystatin-13 OS=Mus musculus OX=10090 GN=Cst13 PE=1 SV=1	Q80ZN5	Cst13	17 kDa		unknown	0	3.1351	0	2.9703
716	TRUE	Empty	Complement factor H OS=Mus musculus OX=10090 GN=Cfh PE=1 SV=1	D6RGQ0 (+3)	Cfh	125 kDa		unknown	0	1.045	0	0.9901
717	TRUE	Empty	CHCH domain-containing protein (Fragment) OS=Mus musculus OX=10090 PE=2 SV=1	Q8CEX1 (+1)		13 kDa		unknown	0	6.2702	0	0.9901
718	TRUE	Empty	Galectin-1 OS=Mus musculus OX=10090 GN=Lgals1 PE=1 SV=3	P16045	Lgals1	15 kDa		unknown	0	1.045	0	4.9505
719	TRUE	Empty	High mobility group protein B2 OS=Mus musculus OX=10090 GN=Hmgb2 PE=1 SV=3	P30681 (+3)	Hmgb2	24 kDa		unknown	0	0	0	1.9802
720	TRUE	Empty	Glutaredoxin-3 OS=Mus musculus OX=10090 GN=Glrx3 PE=1 SV=1	A0A1B0GS58 (+2)	Glrx3	42 kDa		unknown	0	0	0	4.9505
721	TRUE	Empty	Signal recognition particle receptor subunit beta OS=Mus musculus OX=10090 GN=Srprb PE=1 SV=1	P47758 (+1)	Srprb	30 kDa		unknown	1.9384	1.045	0.99867	0.9901
722	TRUE	Empty	Epimerase family protein SDR39U1 OS=Mus musculus OX=10090 GN=Sdr39u1 PE=1 SV=2	Q5M8N4	Sdr39u1	31 kDa		unknown	1.9384	1.045	1.9973	0.9901
723	TRUE	Empty	AAA domain-containing protein OS=Mus musculus OX=10090 GN=Psmc5 PE=2 SV=1	A0A1S6GWH1 (+2)	Psmc5	47 kDa		unknown	0.96922	2.0901	0.99867	1.9802
724	TRUE	Empty	Serine/arginine-rich splicing factor 3 OS=Mus musculus OX=10090 GN=Srsf3 PE=1 SV=1	P84104 (+2)	Srsf3	19 kDa		unknown	0.96922	1.045	0.99867	1.9802
725	TRUE	Empty	QY1.5 Vh (Fragment) OS=Mus musculus OX=10090 PE=2 SV=1	A2NPL2		13 kDa		unknown	0.96922	2.0901	1.9973	0.9901
726	TRUE	Empty	Immunoglobulin kappa chain variable 2-137 (Fragment) OS=Mus musculus OX=10090 GN=Igkv2-137 PE=4 SV=1	A0A0B4J1H6 (+2)	Igkv2-137	13 kDa		unknown	0.96922	1.045	1.9973	1.9802
727	TRUE	Empty	Immunoglobulin kappa chain variable 15-103 (Fragment) OS=Mus musculus OX=10090 GN=Igkv15-103 PE=4 SV=2	A0A140T8P3	Igkv15-103	13 kDa		unknown	0.96922	1.045	1.9973	0.9901
728	TRUE	Empty	Sideroflexin-1 OS=Mus musculus OX=10090 GN=Sfxn1 PE=1 SV=3	Q99JR1	Sfxn1	36 kDa		unknown	0.96922	2.0901	1.9973	0.9901
729	TRUE	Empty	Anti-HIV fusion peptide monocolonal anitbody light chain vFP7.05 (Fragment) OS=Mus musculus OX=10090 PE=4 SV=1	A0A2S0DFK0		12 kDa		unknown	0.96922	1.045	2.996	0.9901
730	TRUE	Empty	Intraflagellar transport protein 22 homolog OS=Mus musculus OX=10090 GN=Ift22 PE=1 SV=1	Q9DAI2	Ift22	21 kDa		unknown	0.96922	2.0901	0.99867	0.9901
731	TRUE	Empty	Fc receptor, IgG, low affinity IIb OS=Mus musculus OX=10090 GN=Fcgr2b PE=1 SV=1	A0A0B4J1G1	Fcgr2b	33 kDa		unknown	1.9384	0	0.99867	0.9901
732	TRUE	Empty	E3 ubiquitin-protein ligase Trim36 OS=Mus musculus OX=10090 GN=Trim36 PE=1 SV=1	E9Q3A0 (+1)	Trim36	81 kDa		unknown	1.9384	1.045	0.99867	0.9901
733	TRUE	Empty	Immunoglobulin kappa chain variable 19-93 OS=Mus musculus OX=10090 GN=Igkv19-93 PE=1 SV=7	A0A075B6D5 (+1)	Igkv19-93	13 kDa		unknown	0.96922	0	1.9973	0
734	TRUE	Empty	Erlin-2 (Fragment) OS=Mus musculus OX=10090 GN=Erlin2 PE=1 SV=1	A0A1B0GQZ0 (+2)	Erlin2	21 kDa		unknown	1.9384	1.045	0.99867	0
735	TRUE	Empty	Septin-2 (Fragment) OS=Mus musculus OX=10090 GN=Septin2 PE=1 SV=1	D3YYB1 (+6)	Septin2	24 kDa		unknown	0	1.045	0.99867	1.9802
736	TRUE	Empty	40S ribosomal protein S27 (Fragment) OS=Mus musculus OX=10090 GN=Rps27 PE=1 SV=1	A0A0G2JDW7 (+2)	Rps27	9 kDa		unknown	0	1.045	0.99867	1.9802
737	TRUE	Empty	Uncharacterized protein OS=Mus musculus OX=10090 GN=Gnai3 PE=2 SV=1	Q3TJH1 (+1)	Gnai3	41 kDa		unknown	0	1.045	0.99867	0.9901
738	TRUE	Empty	Monocarboxylate transporter 1 OS=Mus musculus OX=10090 GN=Slc16a1 PE=1 SV=1	P53986 (+4)	Slc16a1	53 kDa		unknown	1.9384	0	2.996	0.9901
739	TRUE	Empty	General transcription factor IIF subunit 1 OS=Mus musculus OX=10090 GN=Gtf2f1 PE=1 SV=2	Q3THK3	Gtf2f1	57 kDa		unknown	0.96922	2.0901	0	1.9802
740	TRUE	Empty	Eif2s2 protein OS=Mus musculus OX=10090 GN=Eif2s2 PE=1 SV=1	Q3ULL5 (+1)	Eif2s2	38 kDa		unknown	0	1.045	0.99867	0.9901
741	TRUE	Empty	Immunoglobulin kappa variable 2-112 OS=Mus musculus OX=10090 GN=Igkv2-112 PE=1 SV=1	A0A075B5K5 (+3)	Igkv2-112	13 kDa		unknown	0.96922	3.1351	1.9973	0
742	TRUE	Empty	DnaJ homolog subfamily B member 3 OS=Mus musculus OX=10090 GN=Dnajb3 PE=2 SV=1	O35723 (+1)	Dnajb3	27 kDa		unknown	0.96922	0	2.996	1.9802
743	TRUE	Empty	Anti-VIPase light chain variable region (Fragment) OS=Mus musculus OX=10090 PE=4 SV=1	Q8K1F0		12 kDa	TRUE	unknown	0	3.1351	0.99867	0.9901
744	TRUE	Empty	Ubiquitin-like protein 4A OS=Mus musculus OX=10090 GN=Tu11 PE=2 SV=1	B2M0R9 (+5)	Tu11	18 kDa		unknown	1.9384	0	0.99867	0.9901
745	TRUE	Empty	Ensconsin OS=Mus musculus OX=10090 GN=Map7 PE=1 SV=2	D3YWN7	Map7	83 kDa		unknown	0.96922	1.045	0	2.9703
746	TRUE	Empty	Putative methyltransferase C9orf114 homolog OS=Mus musculus OX=10090 GN=Spout1 PE=1 SV=1	Q3UHX9 (+1)	Spout1	43 kDa		unknown	0	1.045	1.9973	0.9901
747	TRUE	Empty	CDGSH iron-sulfur domain-containing protein 1 OS=Mus musculus OX=10090 GN=Cisd1 PE=1 SV=1	Q91WS0	Cisd1	12 kDa		unknown	0	0	0.99867	0.9901
748	TRUE	Empty	Nuclear migration protein nudC OS=Mus musculus OX=10090 GN=Nudc PE=1 SV=1	O35685	Nudc	38 kDa		unknown	0	2.0901	0	1.9802
749	TRUE	Empty	Mitochondrial amidoxime reducing component 2 OS=Mus musculus OX=10090 GN=Mtarc2 PE=1 SV=1	Q922Q1	Mtarc2	38 kDa		unknown	0	0	0.99867	2.9703
750	TRUE	Empty	Uncharacterized protein OS=Mus musculus OX=10090 GN=Csde1 PE=2 SV=1	Q3TXH7 (+5)	Csde1	86 kDa		unknown	0.96922	1.045	0	0
751	TRUE	Empty	Coatomer subunit alpha OS=Mus musculus OX=10090 GN=Copa PE=1 SV=1	F8WHL2 (+2)	Copa	139 kDa		unknown	0	0	2.996	0
752	TRUE	Empty	ATPase GET3 OS=Mus musculus OX=10090 GN=Get3 PE=1 SV=2	O54984	Get3	39 kDa		unknown	0	2.0901	0.99867	0
753	TRUE	Empty	Lysine--tRNA ligase OS=Mus musculus OX=10090 GN=Kars PE=1 SV=1	Q3TIV6 (+5)	Kars	68 kDa		unknown	0	1.045	0	2.9703
754	TRUE	Empty	85/88 kDa calcium-independent phospholipase A2 (Fragment) OS=Mus musculus OX=10090 GN=Pla2g6 PE=1 SV=1	G3UX52 (+5)	Pla2g6	23 kDa		unknown	0	0	3.9947	0.9901
755	TRUE	Empty	Gamma-aminobutyric acid receptor-associated protein-like 2 OS=Mus musculus OX=10090 GN=Gabarapl2 PE=1 SV=1	P60521	Gabarapl2	14 kDa		unknown	0	1.045	0	3.9604
756	TRUE	Empty	ARF GTPase-activating protein GIT1 OS=Mus musculus OX=10090 GN=Git1 PE=1 SV=1	Q5F258 (+1)	Git1	84 kDa		unknown	0.96922	0	1.9973	0
757	TRUE	Empty	Prokineticin 2 OS=Mus musculus OX=10090 GN=Prok2 PE=2 SV=1	Q14AB2 (+1)	Prok2	14 kDa		unknown	0	1.045	0	3.9604
758	TRUE	Empty	Uncharacterized protein (Fragment) OS=Mus musculus OX=10090 GN=Nono PE=2 SV=1	Q3TF40 (+4)	Nono	60 kDa		unknown	0	1.045	0	0.9901
759	TRUE	Empty	Uncharacterized protein OS=Mus musculus OX=10090 GN=Matr3 PE=2 SV=1	Q3TTX0 (+4)	Matr3	95 kDa		unknown	0	2.0901	0	1.9802
760	TRUE	Empty	F-actin-capping protein subunit alpha-2 OS=Mus musculus OX=10090 GN=Capza2 PE=1 SV=3	P47754 (+3)	Capza2	33 kDa	TRUE	unknown	0	2.0901	0	2.9703
761	TRUE	Empty	Aspartate--tRNA ligase, cytoplasmic OS=Mus musculus OX=10090 GN=Dars PE=2 SV=1	Q3TF87 (+3)	Dars	57 kDa		unknown	0	4.1801	0	0
762	TRUE	Empty	Uncharacterized protein (Fragment) OS=Mus musculus OX=10090 GN=Mycbp PE=2 SV=1	Q3V1X1 (+1)	Mycbp	9 kDa		unknown	0	2.0901	0	1.9802
763	TRUE	Empty	ATPase family AAA domain-containing protein 3 OS=Mus musculus OX=10090 GN=Atad3 PE=1 SV=1	Q925I1	Atad3	67 kDa		unknown	0.96922	0	0.99867	0
764	TRUE	Empty	Predicted gene, 49369 (Fragment) OS=Mus musculus OX=10090 GN=Gm49369 PE=1 SV=1	A0A1B0GT66	Gm49369	29 kDa		unknown	0	3.1351	0	0.9901
765	TRUE	Empty	Signal recognition particle 14 kDa protein OS=Mus musculus OX=10090 GN=Srp14 PE=1 SV=1	A2AUM6 (+1)	Srp14	11 kDa		unknown	0	3.1351	0	2.9703
766	TRUE	Empty	Integrator complex subunit 12 OS=Mus musculus OX=10090 GN=Ints12 PE=1 SV=1	Q9D168	Ints12	49 kDa		unknown	0	2.0901	0	0.9901
767	TRUE	Empty	60S ribosomal protein L34 OS=Mus musculus OX=10090 GN=Rpl34 PE=1 SV=1	A0A0G2JEY6 (+1)	Rpl34	10 kDa		unknown	0	0	0	1.9802
768	TRUE	Empty	60S acidic ribosomal protein P1 OS=Mus musculus OX=10090 GN=Rplp1 PE=1 SV=1	P47955 (+1)	Rplp1	11 kDa		unknown	0	3.1351	0	0.9901
769	TRUE	Empty	28S ribosomal protein S12, mitochondrial (Fragment) OS=Mus musculus OX=10090 GN=Mrps12 PE=1 SV=1	E9PUY1 (+1)	Mrps12	14 kDa		unknown	0	3.1351	0	0.9901
770	TRUE	Empty	RIKEN cDNA 1700029H14 gene OS=Mus musculus OX=10090 GN=1700029H14Rik PE=4 SV=1	E9PY36 (+3)	1700029H14Rik	26 kDa		unknown	0	0	0	3.9604
771	TRUE	Empty	Zona pellucida sperm-binding protein 3 receptor OS=Mus musculus OX=10090 GN=Zp3r PE=1 SV=1	E9PVX4 (+2)	Zp3r	58 kDa		unknown	0	0	0	1.9802
772	TRUE	Empty	Activating transcription factor 7-interacting protein 2 OS=Mus musculus OX=10090 GN=Atf7ip2 PE=2 SV=1	Q3UL97	Atf7ip2	51 kDa		unknown	0	0	0.99867	0
773	TRUE	Empty	Retinol dehydrogenase 11 OS=Mus musculus OX=10090 GN=Rdh11 PE=1 SV=2	Q9QYF1 (+2)	Rdh11	35 kDa		unknown	0	0	0	3.9604
774	TRUE	Empty	NADH dehydrogenase [ubiquinone] iron-sulfur protein 3, mitochondrial OS=Mus musculus OX=10090 GN=Ndufs3 PE=1 SV=2	Q9DCT2	Ndufs3	30 kDa		unknown	2.9077	0	0	0
775	TRUE	Empty	Mitochondrial import receptor subunit TOM34 OS=Mus musculus OX=10090 GN=Tomm34 PE=1 SV=1	Q9CYG7	Tomm34	34 kDa		unknown	0	0	0	5.9406
776	TRUE	Empty	Inorganic diphosphatase OS=Mus musculus OX=10090 GN=Ppa1 PE=2 SV=1	Q3UA53 (+3)	Ppa1	33 kDa		unknown	0	0	0	3.9604
777	TRUE	Empty	Chromatin target of PRMT1 protein (Fragment) OS=Mus musculus OX=10090 GN=Chtop PE=1 SV=8	D3YZA1 (+4)	Chtop	13 kDa		unknown	0.96922	1.045	0.99867	1.9802
778	TRUE	Empty	Synaptobrevin-2 OS=Mus musculus OX=10090 GN=Vamp2 PE=1 SV=1	B0QZN5 (+4)	Vamp2	18 kDa		unknown	0.96922	1.045	0.99867	0.9901
779	TRUE	Empty	40S ribosomal protein S12 OS=Mus musculus OX=10090 GN=Rps12 PE=1 SV=1	A0A1W2P7A1 (+2)	Rps12	16 kDa		unknown	0.96922	1.045	0.99867	1.9802
780	TRUE	Empty	Heterogeneous nuclear ribonucleoproteins C1/C2 (Fragment) OS=Mus musculus OX=10090 GN=Hnrnpc PE=1 SV=1	A0A2I3BRM6 (+2)	Hnrnpc	13 kDa		unknown	1.9384	1.045	0.99867	0.9901
781	TRUE	Empty	Uncharacterized protein C7orf50 homolog OS=Mus musculus OX=10090 PE=1 SV=3	Q9CXL3		22 kDa		unknown	0.96922	1.045	0.99867	0.9901
782	TRUE	Empty	Elongin-C OS=Mus musculus OX=10090 GN=Eloc PE=1 SV=1	A0A087WNT1 (+3)	Eloc	15 kDa		unknown	0.96922	1.045	1.9973	0.9901
783	TRUE	Empty	Anti-DNA light chain (Fragment) OS=Mus musculus OX=10090 GN=Igkv6-14 PE=2 SV=1	Q8VIJ0	Igkv6-14	12 kDa		unknown	0.96922	1.045	1.9973	0.9901
784	TRUE	Empty	TOX high mobility group box family member 3 (Fragment) OS=Mus musculus OX=10090 GN=Tox3 PE=4 SV=1	H3BL89 (+5)	Tox3	33 kDa		unknown	0.96922	2.0901	0.99867	0.9901
785	TRUE	Empty	Short/branched chain-specific acyl-CoA dehydrogenase, mitochondrial OS=Mus musculus OX=10090 GN=Acadsb PE=1 SV=1	E9Q5L3 (+3)	Acadsb	52 kDa		unknown	0.96922	1.045	0.99867	0.9901
786	TRUE	Empty	Ras-related protein Rab-18 OS=Mus musculus OX=10090 GN=Rab18 PE=1 SV=1	A0A3Q4EI12 (+3)	Rab18	24 kDa		unknown	1.9384	1.045	0.99867	0.9901
787	TRUE	Empty	Alpha-1,3/1,6-mannosyltransferase ALG2 OS=Mus musculus OX=10090 GN=Alg2 PE=1 SV=2	Q9DBE8	Alg2	47 kDa		unknown	0.96922	1.045	1.9973	0.9901
788	TRUE	Empty	Thioredoxin domain-containing protein OS=Mus musculus OX=10090 GN=Erp44 PE=2 SV=1	Q3URM4 (+1)	Erp44	47 kDa		unknown	0.96922	1.045	0.99867	0.9901
789	TRUE	Empty	LanC-like protein 2 (Fragment) OS=Mus musculus OX=10090 GN=Lancl2 PE=1 SV=1	F6RJV6 (+1)	Lancl2	50 kDa		unknown	0.96922	0	0.99867	0.9901
790	TRUE	Empty	3-beta-hydroxysteroid-Delta(8),Delta(7)-isomerase OS=Mus musculus OX=10090 GN=Ebp PE=1 SV=3	P70245	Ebp	26 kDa		unknown	0.96922	0	0.99867	1.9802
791	TRUE	Empty	Calcium-responsive transactivator OS=Mus musculus OX=10090 GN=Ss18l1 PE=1 SV=1	Q8BW22	Ss18l1	44 kDa		unknown	0.96922	1.045	0	0.9901
792	TRUE	Empty	Uncharacterized protein OS=Mus musculus OX=10090 GN=Ewsr1 PE=2 SV=1	Q3UI30 (+5)	Ewsr1	69 kDa		unknown	0.96922	0	0.99867	1.9802
793	TRUE	Empty	Uncharacterized protein OS=Mus musculus OX=10090 GN=Tex33 PE=1 SV=1	Q3KNN2 (+1)	Tex33	30 kDa		unknown	0.96922	1.045	0	1.9802
794	TRUE	Empty	Membrane-associated progesterone receptor component 1 OS=Mus musculus OX=10090 GN=Pgrmc1 PE=1 SV=4	O55022 (+3)	Pgrmc1	22 kDa		unknown	0.96922	1.045	0.99867	0
795	TRUE	Empty	26S proteasome non-ATPase regulatory subunit 1 (Fragment) OS=Mus musculus OX=10090 GN=Psmd1 PE=2 SV=1	Q05CG9 (+5)	Psmd1	93 kDa		unknown	1.9384	1.045	0	0.9901
796	TRUE	Empty	Methylosome protein 50 OS=Mus musculus OX=10090 GN=Wdr77 PE=1 SV=1	Q99J09	Wdr77	37 kDa		unknown	0.96922	1.045	0	1.9802
797	TRUE	Empty	Cullin-3 OS=Mus musculus OX=10090 GN=Cul3 PE=1 SV=1	Q9JLV5	Cul3	89 kDa		unknown	0.96922	1.045	0	1.9802
798	TRUE	Empty	Thioredoxin domain-containing protein 5 OS=Mus musculus OX=10090 GN=Txndc5 PE=1 SV=1	A0A0R4J1Y7 (+5)	Txndc5	36 kDa		unknown	2.9077	1.045	0	0.9901
799	TRUE	Empty	Immunoglobulin heavy variable 8-8 (Fragment) OS=Mus musculus OX=10090 GN=Ighv8-8 PE=4 SV=1	A0A0A6YXQ0	Ighv8-8	13 kDa		unknown	0.96922	0	0.99867	2.9703
800	TRUE	Empty	Heat shock factor protein 5 OS=Mus musculus OX=10090 GN=Hsf5 PE=1 SV=1	Q5ND04	Hsf5	67 kDa		unknown	0.96922	2.0901	0	0.9901
801	TRUE	Empty	Probable ubiquitin carboxyl-terminal hydrolase FAF-X OS=Mus musculus OX=10090 GN=Usp9x PE=1 SV=2	P70398 (+1)	Usp9x	291 kDa		unknown	0.96922	1.045	0.99867	0
802	TRUE	Empty	Proteasome subunit alpha type-3 OS=Mus musculus OX=10090 GN=Psma3 PE=1 SV=3	O70435 (+2)	Psma3	28 kDa		unknown	0	1.045	0.99867	1.9802
803	TRUE	Empty	40S ribosomal protein S15a (Fragment) OS=Mus musculus OX=10090 GN=Rps15a PE=1 SV=1	D3YVB4 (+4)	Rps15a	8 kDa		unknown	0.96922	2.0901	0	1.9802
804	TRUE	Empty	Importin subunit alpha OS=Mus musculus OX=10090 GN=Kpna2 PE=2 SV=1	Q641N9	Kpna2	48 kDa		unknown	0.96922	2.0901	0.99867	0
805	TRUE	Empty	Ig heavy chain V region OS=Mus musculus OX=10090 PE=1 SV=1	P01741		13 kDa		unknown	1.9384	0	1.9973	0
806	TRUE	Empty	60S ribosomal protein L27a OS=Mus musculus OX=10090 GN=Rpl27a PE=1 SV=5	P14115	Rpl27a	17 kDa		unknown	0	2.0901	0	0.9901
807	TRUE	Empty	Immunoglobulin kappa variable 9-123 (Fragment) OS=Mus musculus OX=10090 GN=Igkv9-123 PE=4 SV=2	A0A140T8N8	Igkv9-123	13 kDa		unknown	0.96922	3.1351	0	0
808	TRUE	Empty	WD repeat-containing protein 48 (Fragment) OS=Mus musculus OX=10090 GN=Wdr48 PE=1 SV=1	A0A1L1SS76 (+1)	Wdr48	23 kDa		unknown	0.96922	1.045	0	1.9802
809	TRUE	Empty	Microsomal signal peptidase 25 kDa subunit OS=Mus musculus OX=10090 GN=Spcs2 PE=1 SV=1	A0A140LHG8 (+4)	Spcs2	28 kDa		unknown	0.96922	0	1.9973	0
810	TRUE	Empty	3-hydroxyisobutyrate dehydrogenase OS=Mus musculus OX=10090 GN=Hibadh PE=2 SV=1	A0ZNJ2 (+1)	Hibadh	36 kDa		unknown	0.96922	1.045	0	0
811	TRUE	Empty	Uncharacterized protein OS=Mus musculus OX=10090 GN=Pgp PE=2 SV=2	Q9CVY8	Pgp	13 kDa		unknown	0	1.045	0	1.9802
812	TRUE	Empty	Adenosylhomocysteinase OS=Mus musculus OX=10090 GN=Ahcy PE=1 SV=3	P50247 (+4)	Ahcy	48 kDa		unknown	0	0	0.99867	1.9802
813	TRUE	Empty	RIKEN cDNA 1700123L14 gene OS=Mus musculus OX=10090 GN=1700123L14Rik PE=1 SV=1	Q3V2K7	1700123L14Rik	48 kDa		unknown	0	0	0	1.9802
814	TRUE	Empty	Dynactin subunit 1 OS=Mus musculus OX=10090 GN=Dctn1 PE=1 SV=1	D3YX34 (+6)	Dctn1	127 kDa		unknown	0	1.045	0	0.9901
815	TRUE	Empty	Ankyrin repeat domain-containing protein 49 OS=Mus musculus OX=10090 GN=Ankrd49 PE=1 SV=1	Q8VE42	Ankrd49	27 kDa		unknown	0	1.045	0	0.9901
816	TRUE	Empty	IgG1 heavy chain VDJ region (Fragment) OS=Mus musculus OX=10090 PE=2 SV=1	X5J4H7		12 kDa	TRUE	unknown	1.9384	2.0901	0	0
817	TRUE	Empty	Dynein, axonemal, light intermediate polypeptide 1 OS=Mus musculus OX=10090 GN=Dnali1 PE=1 SV=1	Q0IIN3 (+2)	Dnali1	30 kDa		unknown	0.96922	0	0	1.9802
818	TRUE	Empty	Q9WTJ8-DECOY	Q9WTJ8-DECOY		?		unknown	0	1.045	0	0
819	TRUE	Empty	Voltage-dependent anion-selective channel protein 3 OS=Mus musculus OX=10090 GN=Vdac3 PE=1 SV=1	J3QMG3 (+4)	Vdac3	31 kDa		unknown	0	0	0.99867	2.9703
820	TRUE	Empty	Prdx2 protein OS=Mus musculus OX=10090 GN=Prdx2 PE=2 SV=1	Q5M9N9 (+1)	Prdx2	22 kDa		unknown	0	2.0901	0	2.9703
821	TRUE	Empty	Inositol monophosphatase 1 OS=Mus musculus OX=10090 GN=Impa1 PE=1 SV=1	O55023 (+5)	Impa1	30 kDa		unknown	0	2.0901	0	2.9703
822	TRUE	Empty	Adenomatosis polyposis coli OS=Mus musculus OX=10090 GN=Apc PE=1 SV=1	B2RUG9 (+2)	Apc	311 kDa		unknown	1.9384	0	1.9973	0
823	TRUE	Empty	Cystatin-12 OS=Mus musculus OX=10090 GN=Cst12 PE=1 SV=1	E9Q1S9 (+1)	Cst12	16 kDa		unknown	0	1.045	0	2.9703
824	TRUE	Empty	Eukaryotic translation initiation factor 3 subunit B OS=Mus musculus OX=10090 GN=Eif3b PE=2 SV=1	Q8CIJ3 (+1)	Eif3b	109 kDa		unknown	0	2.0901	0	1.9802
825	TRUE	Empty	Heterogeneous nuclear ribonucleoprotein U-like protein 2 OS=Mus musculus OX=10090 GN=Hnrnpul2 PE=1 SV=2	Q00PI9	Hnrnpul2	85 kDa		unknown	0.96922	0	0.99867	0
826	TRUE	Empty	Zinc finger protein ubi-d4 (Fragment) OS=Mus musculus OX=10090 GN=Dpf2 PE=1 SV=1	A0A494BBF7 (+2)	Dpf2	39 kDa		unknown	0.96922	0	0.99867	0
827	TRUE	Empty	Cysteine and glycine-rich protein 1 OS=Mus musculus OX=10090 GN=Csrp1 PE=1 SV=3	P97315 (+1)	Csrp1	21 kDa		unknown	0	1.045	0	2.9703
828	TRUE	Empty	RIKEN cDNA 2310022A10 gene OS=Mus musculus OX=10090 GN=2310022A10Rik PE=1 SV=1	A0A087WRI8 (+2)	2310022A10Rik	43 kDa		unknown	0	1.045	0	3.9604
829	TRUE	Empty	Mitochondrial fission regulator 1-like (Fragment) OS=Mus musculus OX=10090 GN=Mtfr1l PE=1 SV=1	D3YW54 (+1)	Mtfr1l	26 kDa		unknown	0	2.0901	0	0.9901
830	TRUE	Empty	Transmembrane emp24 domain-containing protein 10 OS=Mus musculus OX=10090 GN=Tmed10 PE=1 SV=1	Q9D1D4	Tmed10	25 kDa		unknown	0	0	2.996	0.9901
831	TRUE	Empty	Intraflagellar transport protein 74 homolog OS=Mus musculus OX=10090 GN=Ift74 PE=1 SV=1	B1AWG1 (+2)	Ift74	44 kDa		unknown	0	3.1351	0	0.9901
832	TRUE	Empty	Splicing factor 3B subunit 6 (Fragment) OS=Mus musculus OX=10090 GN=Sf3b6 PE=1 SV=1	A0A1W2P7L7 (+1)	Sf3b6	13 kDa		unknown	0	2.0901	0	0.9901
833	TRUE	Empty	40S ribosomal protein S30 OS=Mus musculus OX=10090 GN=Fau PE=1 SV=1	A0A494B9Z0 (+6)	Fau	7 kDa		unknown	2.9077	0	1.9973	0
834	TRUE	Empty	Suf domain-containing protein (Fragment) OS=Mus musculus OX=10090 GN=Cstf3 PE=2 SV=1	Q3TXN6 (+1)	Cstf3	83 kDa		unknown	0	0	1.9973	0.9901
835	TRUE	Empty	B2RQQ7-DECOY	B2RQQ7-DECOY (+1)		?		unknown	0	1.045	0.99867	0
836	TRUE	Empty	SWI/SNF-related matrix-associated actin-dependent regulator of chromatin subfamily B member 1 (Fragment) OS=Mus musculus OX=10090 GN=Smarcb1 PE=1 SV=1	F6U415 (+6)	Smarcb1	6 kDa		unknown	0.96922	0	3.9947	0
837	TRUE	Empty	Protein disulfide isomerase Creld2 OS=Mus musculus OX=10090 GN=Creld2 PE=1 SV=1	Q9CYA0	Creld2	38 kDa		unknown	0	1.045	0	2.9703
838	TRUE	Empty	CD109 antigen OS=Mus musculus OX=10090 GN=Cd109 PE=1 SV=1	A6MDD3 (+1)	Cd109	162 kDa		unknown	3.8769	0	0	0
839	TRUE	Empty	IgG1 heavy chain VDJ region (Fragment) OS=Mus musculus OX=10090 PE=2 SV=1	X5J4S6		12 kDa	TRUE	unknown	0	0	1.9973	0
840	TRUE	Empty	Uncharacterized protein OS=Mus musculus OX=10090 GN=Exosc5 PE=2 SV=1	Q3U2K4 (+1)	Exosc5	25 kDa		unknown	0	0	0	3.9604
841	TRUE	Empty	Acid phosphatase OS=Mus musculus OX=10090 GN=Acp1 PE=1 SV=1	A0A1W2P7X3 (+2)	Acp1	13 kDa		unknown	0	3.1351	0	0
842	TRUE	Empty	Ropporin-1-like protein OS=Mus musculus OX=10090 GN=Ropn1l PE=1 SV=2	Q9EQ00	Ropn1l	25 kDa		unknown	0.96922	1.045	0.99867	0.9901
843	TRUE	Empty	Vesicle-trafficking protein SEC22b OS=Mus musculus OX=10090 GN=Sec22b PE=1 SV=1	E9Q6R3 (+2)	Sec22b	19 kDa		unknown	0.96922	1.045	0.99867	0.9901
844	TRUE	Empty	Tripeptidyl-peptidase 1 OS=Mus musculus OX=10090 GN=Tpp1 PE=1 SV=2	O89023 (+3)	Tpp1	61 kDa		unknown	0.96922	1.045	0.99867	0.9901
845	TRUE	Empty	D-aminoacyl-tRNA deacylase 2 OS=Mus musculus OX=10090 GN=Dtd2 PE=1 SV=1	Q8BHA3	Dtd2	18 kDa		unknown	0.96922	1.045	0.99867	0.9901
846	TRUE	Empty	Splicing factor 3B subunit 4 OS=Mus musculus OX=10090 GN=Sf3b4 PE=1 SV=1	Q8QZY9	Sf3b4	44 kDa		unknown	0.96922	1.045	0.99867	0.9901
847	TRUE	Empty	Dihydropyrimidinase-related protein 3 OS=Mus musculus OX=10090 GN=Dpysl3 PE=1 SV=1	E9PWE8 (+2)	Dpysl3	74 kDa		unknown	0.96922	1.045	0.99867	0.9901
848	TRUE	Empty	Thioredoxin OS=Mus musculus OX=10090 GN=Txn PE=1 SV=3	P10639	Txn	12 kDa		unknown	0.96922	1.045	0.99867	0.9901
849	TRUE	Empty	Profilin OS=Mus musculus OX=10090 GN=Pfn2 PE=1 SV=1	D3YWS3 (+1)	Pfn2	12 kDa		unknown	0.96922	1.045	0.99867	0.9901
850	TRUE	Empty	Protein MGARP OS=Mus musculus OX=10090 GN=Mgarp PE=1 SV=2	D3Z134 (+3)	Mgarp	31 kDa		unknown	0	1.045	0.99867	0.9901
851	TRUE	Empty	40S ribosomal protein S25 OS=Mus musculus OX=10090 GN=Rps25 PE=1 SV=1	A0A1L1SQA8 (+2)	Rps25	10 kDa		unknown	0.96922	0	0.99867	0.9901
852	TRUE	Empty	COP9 signalosome complex subunit 7a (Fragment) OS=Mus musculus OX=10090 GN=Cops7a PE=1 SV=1	D3YVI6 (+3)	Cops7a	20 kDa		unknown	0.96922	1.045	0	0.9901
853	TRUE	Empty	Uncharacterized protein (Fragment) OS=Mus musculus OX=10090 GN=Map1b PE=2 SV=1	Q3UF78	Map1b	35 kDa		unknown	1.9384	1.045	0	0.9901
854	TRUE	Empty	Anti-HIV fusion peptide monocolonal anitbody heavy chain vFP7.04 (Fragment) OS=Mus musculus OX=10090 PE=4 SV=1	A0A2S0DFG5		13 kDa		unknown	0.96922	2.0901	0.99867	0
855	TRUE	Empty	Elongation factor 2 OS=Mus musculus OX=10090 GN=Eef2 PE=1 SV=2	P58252 (+14)	Eef2	95 kDa		unknown	0.96922	1.045	0	1.9802
856	TRUE	Empty	Ras-related protein Rab-34 OS=Mus musculus OX=10090 GN=Rab34 PE=4 SV=1	A0A140LIX7	Rab34	20 kDa		unknown	0.96922	2.0901	0	0.9901
857	TRUE	Empty	Kelch domain-containing protein 10 OS=Mus musculus OX=10090 GN=Klhdc10 PE=1 SV=1	Q6PAR0	Klhdc10	49 kDa		unknown	0.96922	0	0.99867	1.9802
858	TRUE	Empty	Cathepsin B OS=Mus musculus OX=10090 GN=Ctsb PE=1 SV=2	P10605 (+2)	Ctsb	37 kDa		unknown	0.96922	1.045	0	0.9901
859	TRUE	Empty	Ubiquitin-like protein 4B OS=Mus musculus OX=10090 GN=Ubl4b PE=2 SV=1	Q9CQ84	Ubl4b	21 kDa		unknown	0	1.045	0.99867	0.9901
860	TRUE	Empty	Keratin 16 OS=Mus musculus OX=10090 GN=Krt16 PE=1 SV=1	Q3SYP5 (+4)	Krt16	52 kDa	TRUE	unknown	0.96922	1.045	1.9973	0
861	TRUE	Empty	39S ribosomal protein L12, mitochondrial OS=Mus musculus OX=10090 GN=Mrpl12 PE=1 SV=2	Q9DB15	Mrpl12	22 kDa		unknown	0.96922	2.0901	0	0.9901
862	TRUE	Empty	Cadherin-3 OS=Mus musculus OX=10090 GN=Cdh3 PE=1 SV=2	P10287 (+2)	Cdh3	91 kDa		unknown	0.96922	0	1.9973	0
863	TRUE	Empty	Pyruvate dehydrogenase E1 component subunit alpha, testis-specific form, mitochondrial OS=Mus musculus OX=10090 GN=Pdha2 PE=1 SV=1	P35487 (+1)	Pdha2	43 kDa		unknown	0.96922	0	0	0.9901
864	TRUE	Empty	Immunoglobulin kappa chain variable 14-100 OS=Mus musculus OX=10090 GN=Igkv14-100 PE=4 SV=7	A0A075B5K7 (+1)	Igkv14-100	13 kDa		unknown	0.96922	0	0.99867	0
865	TRUE	Empty	U1 small nuclear ribonucleoprotein A (Fragment) OS=Mus musculus OX=10090 GN=Snrpa PE=1 SV=1	D3Z0S6 (+3)	Snrpa	27 kDa		unknown	0	2.0901	0	0.9901
866	TRUE	Empty	Delta(24)-sterol reductase OS=Mus musculus OX=10090 GN=Dhcr24 PE=1 SV=1	Q8VCH6	Dhcr24	60 kDa		unknown	0.96922	1.045	0	0
867	TRUE	Empty	Ataxin-2-like protein OS=Mus musculus OX=10090 GN=Atxn2l PE=1 SV=1	A0A0U1RPL0 (+4)	Atxn2l	115 kDa		unknown	0	1.045	0	1.9802
868	TRUE	Empty	IgM heavy chain variable region (Fragment) OS=Mus musculus OX=10090 PE=2 SV=1	K7T9J6		12 kDa	TRUE	unknown	1.9384	2.0901	0	0
869	TRUE	Empty	28S ribosomal protein S7, mitochondrial OS=Mus musculus OX=10090 GN=Mrps7 PE=1 SV=1	Q80X85	Mrps7	28 kDa		unknown	0	2.0901	0	0.9901
870	TRUE	Empty	Guanylate cyclase soluble subunit alpha-1 OS=Mus musculus OX=10090 GN=Gucy1a1 PE=1 SV=2	Q9ERL9	Gucy1a1	78 kDa		unknown	0.96922	0	0.99867	0
871	TRUE	Empty	Uncharacterized protein OS=Mus musculus OX=10090 GN=Mta2 PE=2 SV=1	Q3TZP3 (+1)	Mta2	75 kDa		unknown	1.9384	0	0.99867	0
872	TRUE	Empty	Transaldolase OS=Mus musculus OX=10090 GN=Taldo1 PE=1 SV=1	A0A1B0GR11 (+1)	Taldo1	42 kDa		unknown	0	2.0901	0	0.9901
873	TRUE	Empty	Protein PBDC1 OS=Mus musculus OX=10090 GN=Pbdc1 PE=1 SV=1	Q9D0B6	Pbdc1	22 kDa		unknown	0.96922	0	1.9973	0
874	TRUE	Empty	Mitochondrial 2-oxoglutarate/malate carrier protein (Fragment) OS=Mus musculus OX=10090 GN=Slc25a11 PE=1 SV=1	Q5SX46 (+3)	Slc25a11	21 kDa		unknown	2.9077	0	0.99867	0
875	TRUE	Empty	Eukaryotic translation initiation factor 3 subunit H OS=Mus musculus OX=10090 GN=Eif3h PE=2 SV=1	Q3THW7 (+4)	Eif3h	40 kDa		unknown	1.9384	2.0901	0	0
876	TRUE	Empty	Stathmin (Fragment) OS=Mus musculus OX=10090 GN=Stmn1 PE=1 SV=1	D3Z1Z8 (+8)	Stmn1	12 kDa		unknown	0	2.0901	0	0.9901
877	TRUE	Empty	Proline-rich 27 OS=Mus musculus OX=10090 GN=Prr27 PE=1 SV=1	E9Q591 (+2)	Prr27	36 kDa		unknown	0	2.0901	0	0.9901
878	TRUE	Empty	39S ribosomal protein L33, mitochondrial OS=Mus musculus OX=10090 PE=2 SV=1	Q8C9M6 (+2)		8 kDa		unknown	0	2.0901	0	1.9802
879	TRUE	Empty	V(Kappa) gene product (Fragment) OS=Mus musculus OX=10090 PE=2 SV=1	A2NUE7		17 kDa		unknown	0	2.0901	0.99867	0
880	TRUE	Empty	A kinase (PRKA) anchor protein 8 OS=Mus musculus OX=10090 GN=Akap8 PE=1 SV=1	Q059U9 (+1)	Akap8	76 kDa		unknown	0.96922	0	2.996	0
881	TRUE	Empty	IgG1 heavy chain VDJ region (Fragment) OS=Mus musculus OX=10090 PE=2 SV=1	X5J5E4		12 kDa		unknown	0.96922	0	2.996	0
882	TRUE	Empty	RIKEN cDNA 1700029I15 gene OS=Mus musculus OX=10090 GN=1700029I15Rik PE=4 SV=1	A0A087WR07 (+2)	1700029I15Rik	4 kDa		unknown	0	0	1.9973	1.9802
883	TRUE	Empty	Espin OS=Mus musculus OX=10090 GN=Espn PE=1 SV=1	A0A140LJB0 (+4)	Espn	154 kDa		unknown	0	0	0.99867	2.9703
884	TRUE	Empty	Dolichyl-diphosphooligosaccharide--protein glycosyltransferase subunit DAD1 OS=Mus musculus OX=10090 GN=Dad1 PE=1 SV=3	P61804	Dad1	12 kDa		unknown	0	0	1.9973	1.9802
885	TRUE	Empty	SWI/SNF-related matrix-associated actin-dependent regulator of chromatin subfamily D member 1 OS=Mus musculus OX=10090 GN=Smarcd1 PE=1 SV=3	Q61466 (+1)	Smarcd1	58 kDa		unknown	0	0	0.99867	0.9901
886	TRUE	Empty	5'-3' exoribonuclease 2 OS=Mus musculus OX=10090 GN=Xrn2 PE=1 SV=1	Q9DBR1	Xrn2	109 kDa		unknown	0	2.0901	0	0.9901
887	TRUE	Empty	Immunoglobulin kappa chain variable 4-70 (Fragment) OS=Mus musculus OX=10090 GN=Igkv4-70 PE=4 SV=1	A0A0B4J1I5 (+1)	Igkv4-70	13 kDa	TRUE	unknown	0	2.0901	0.99867	0
888	TRUE	Empty	Histone deacetylase 6 (Fragment) OS=Mus musculus OX=10090 GN=Hdac6 PE=1 SV=1	A0A1B0GX25 (+4)	Hdac6	110 kDa		unknown	1.9384	1.045	0	0
889	TRUE	Empty	Alpha-aminoadipic semialdehyde dehydrogenase (Fragment) OS=Mus musculus OX=10090 GN=Aldh7a1 PE=1 SV=1	G3UY72 (+2)	Aldh7a1	35 kDa		unknown	0	1.045	0	1.9802
890	TRUE	Empty	Peroxin-14 (Fragment) OS=Mus musculus OX=10090 GN=Pex14 PE=3 SV=1	Q9QX52 (+1)	Pex14	32 kDa		unknown	0	1.045	0	1.9802
891	TRUE	Empty	Golgin subfamily A member 5 (Fragment) OS=Mus musculus OX=10090 GN=Golga5 PE=1 SV=1	A0A1Y7VMD3 (+1)	Golga5	27 kDa		unknown	0	0	1.9973	1.9802
892	TRUE	Empty	UBX domain-containing protein 1 OS=Mus musculus OX=10090 GN=Ubxn1 PE=1 SV=1	A0A498WFS2 (+1)	Ubxn1	30 kDa		unknown	0	1.045	0	0.9901
893	TRUE	Empty	Uncharacterized protein OS=Mus musculus OX=10090 GN=Dnaja3 PE=2 SV=1	Q3TJA9 (+1)	Dnaja3	49 kDa		unknown	0.96922	0	0	0
894	TRUE	Empty	t-SNARE coiled-coil homology domain-containing protein OS=Mus musculus OX=10090 GN=Stx12 PE=2 SV=1	Q3TDG9 (+1)	Stx12	31 kDa		unknown	0	0	0.99867	0
895	TRUE	Empty	Acrosomal protein SP-10 OS=Mus musculus OX=10090 GN=Acrv1 PE=1 SV=2	P50289	Acrv1	28 kDa		unknown	0	0	0	1.9802
896	TRUE	Empty	60S ribosomal protein L6 OS=Mus musculus OX=10090 GN=Rpl6 PE=1 SV=3	P47911 (+2)	Rpl6	34 kDa		unknown	0	0	0	1.9802
897	TRUE	Empty	Adenylate kinase isoenzyme 1 OS=Mus musculus OX=10090 GN=Ak1 PE=1 SV=1	Q9R0Y5	Ak1	22 kDa		unknown	0	0	0	2.9703
898	TRUE	Empty	Peptidyl-prolyl cis-trans isomerase OS=Mus musculus OX=10090 GN=Ppil1 PE=1 SV=1	B9EJX8 (+2)	Ppil1	18 kDa		unknown	0	1.045	0	0
899	TRUE	Empty	Mapk-regulated corepressor-interacting protein 1 OS=Mus musculus OX=10090 GN=Mcrip1 PE=1 SV=1	Q3UGS4	Mcrip1	11 kDa		unknown	0	2.0901	0	0
900	TRUE	Empty	Single-stranded DNA-binding protein, mitochondrial OS=Mus musculus OX=10090 GN=Ssbp1 PE=1 SV=1	Q8R2K3	Ssbp1	17 kDa		unknown	0	0	0	1.9802
901	TRUE	Empty	Vitamin-K-epoxide reductase (warfarin-sensitive) OS=Mus musculus domesticus OX=10092 GN=VKORC1 PE=2 SV=1	A0A6G7NP03 (+8)	VKORC1	18 kDa		unknown	0	0	0	1.9802
902	TRUE	Empty	Immunoglobulin kappa variable 4-62 OS=Mus musculus OX=10090 GN=Igkv4-62 PE=1 SV=1	J3QNZ9 (+1)	Igkv4-62	10 kDa		unknown	2.9077	0	0	0
903	TRUE	Empty	Protein yippee-like 5 OS=Mus musculus OX=10090 GN=Ypel5 PE=1 SV=1	P62700 (+3)	Ypel5	14 kDa		unknown	0	2.0901	0	0
904	TRUE	Empty	E3 anti-[4-hydroxy-3-nitrophenyl(Phenolate + phenolic form)] acetyl mAb V-L region (Fragment) OS=Mus musculus OX=10090 PE=2 SV=1	A2MXS6		10 kDa		unknown	0	3.1351	0	0
905	TRUE	Empty	Immunoglobulin kappa variable 14-130 OS=Mus musculus OX=10090 GN=Igkv14-130 PE=4 SV=7	A0A075B5J7 (+1)	Igkv14-130	13 kDa		unknown	0	0	1.9973	0
906	TRUE	Empty	Uncharacterized protein (Fragment) OS=Mus musculus OX=10090 GN=Manf PE=2 SV=1	A8C1V1 (+3)	Manf	20 kDa		unknown	0	0	0	2.9703
907	TRUE	Empty	U5 small nuclear ribonucleoprotein 40 kDa protein OS=Mus musculus OX=10090 GN=Snrnp40 PE=1 SV=1	Q6PE01	Snrnp40	39 kDa		unknown	0	0	0	2.9703
908	TRUE	Empty	Oral-facial-digital syndrome 1 protein homolog OS=Mus musculus OX=10090 GN=Ofd1 PE=1 SV=1	A2AEG2 (+1)	Ofd1	118 kDa		unknown	0	0	0	1.9802
909	TRUE	Empty	Eukaryotic translation initiation factor 5A (Fragment) OS=Mus musculus OX=10090 GN=Eif5a PE=1 SV=1	A0A0A0MQM0 (+1)	Eif5a	16 kDa		unknown	0	0	0	2.9703
910	TRUE	Empty	Inosine-5'-monophosphate dehydrogenase 2 OS=Mus musculus OX=10090 GN=Impdh2 PE=1 SV=2	P24547 (+3)	Impdh2	56 kDa		unknown	0	0	0	0.9901
911	TRUE	Empty	Ubiquitin carboxyl-terminal hydrolase (Fragment) OS=Mus musculus OX=10090 GN=Uchl1 PE=2 SV=1	I7ENE7 (+2)	Uchl1	16 kDa		unknown	0	0	0	2.9703
912	TRUE	Empty	Immunoglobulin heavy variable 5-12-4 (Fragment) OS=Mus musculus OX=10090 GN=Ighv5-12-4 PE=4 SV=5	A0A0A6YWG4	Ighv5-12-4	13 kDa	TRUE	unknown	0	1.045	0	0
913	TRUE	Empty	Immunoglobulin heavy variable V9-3 (Fragment) OS=Mus musculus OX=10090 GN=Ighv9-3 PE=1 SV=1	A0A0B4J1J5	Ighv9-3	13 kDa	TRUE	unknown	2.9077	0	0	0
914	TRUE	Empty	Outer dense fiber protein 2 OS=Mus musculus OX=10090 GN=Odf2 PE=1 SV=1	A3KGV1 (+3)	Odf2	96 kDa		unknown	0	0	0	3.9604
915	TRUE	Empty	Ras-related protein Rab-21 OS=Mus musculus OX=10090 GN=Rab21 PE=1 SV=4	P35282 (+2)	Rab21	24 kDa		unknown	0	0	0	2.9703
916	TRUE	Empty	Immunoglobulin kappa variable 3-1 (Fragment) OS=Mus musculus OX=10090 GN=Igkv3-1 PE=1 SV=7	A0A075B5P1 (+1)	Igkv3-1	13 kDa		unknown	0.96922	1.045	0.99867	0
917	TRUE	Empty	Cytochrome c oxidase subunit 7A2, mitochondrial OS=Mus musculus OX=10090 GN=Cox7a2 PE=1 SV=2	P48771	Cox7a2	9 kDa		unknown	0	1.045	0.99867	0.9901
918	TRUE	Empty	Non-specific lipid-transfer protein OS=Mus musculus OX=10090 GN=Scp2 PE=1 SV=3	P32020	Scp2	59 kDa		unknown	0.96922	1.045	0	0.9901
919	TRUE	Empty	DUF1279 domain-containing protein OS=Mus musculus OX=10090 GN=Fam210b PE=2 SV=1	Q3UFK7 (+1)	Fam210b	20 kDa		unknown	0.96922	1.045	0	0
920	TRUE	Empty	Piwi-like protein 2 OS=Mus musculus OX=10090 GN=Piwil2 PE=1 SV=2	Q8CDG1	Piwil2	109 kDa		unknown	0	0	0.99867	0.9901
921	TRUE	Empty	Thyroid hormone receptor-associated protein 3 OS=Mus musculus OX=10090 GN=Thrap3 PE=1 SV=1	Q569Z6 (+1)	Thrap3	108 kDa		unknown	0	1.045	0	0
922	TRUE	Empty	Predicted gene, 20730 OS=Mus musculus OX=10090 GN=Gm20730 PE=4 SV=7	A0A075B5J6 (+3)	Gm20730	13 kDa		unknown	0.96922	0	0.99867	0
923	TRUE	Empty	RNA 3'-terminal phosphate cyclase OS=Mus musculus OX=10090 GN=Rtca PE=2 SV=1	A0A1S6GWI5 (+5)	Rtca	46 kDa		unknown	0	1.045	0	0.9901
924	TRUE	Empty	Vacuolar protein sorting-associated protein 28 homolog OS=Mus musculus OX=10090 GN=Vps28 PE=1 SV=1	A0A2R8VKS6 (+1)	Vps28	21 kDa		unknown	0	1.045	0	0.9901
925	TRUE	Empty	Polyadenylate-binding protein-interacting protein 1 OS=Mus musculus OX=10090 GN=Paip1 PE=1 SV=1	D3Z3J6 (+3)	Paip1	42 kDa		unknown	0	0	1.9973	0.9901
926	TRUE	Empty	Protein phosphatase 1 regulatory subunit 32 OS=Mus musculus OX=10090 GN=Ppp1r32 PE=1 SV=1	Q148A4	Ppp1r32	48 kDa		unknown	0	1.045	0	0.9901
927	TRUE	Empty	Isobutyryl-CoA dehydrogenase, mitochondrial OS=Mus musculus OX=10090 GN=Acad8 PE=1 SV=1	A0A0R4J0P1 (+2)	Acad8	45 kDa		unknown	1.9384	0	0.99867	0
928	TRUE	Empty	Transketolase OS=Mus musculus OX=10090 GN=Tkt PE=1 SV=1	P40142	Tkt	68 kDa		unknown	0	1.045	0	1.9802
929	TRUE	Empty	Ubiquitin-like protein 5 OS=Mus musculus OX=10090 GN=Gm16381 PE=4 SV=1	A0A1Y7VKT9 (+5)	Gm16381	9 kDa		unknown	0	1.045	0	1.9802
930	TRUE	Empty	Malectin OS=Mus musculus OX=10090 GN=Mlec PE=1 SV=2	Q6ZQI3	Mlec	32 kDa		unknown	0	0	0.99867	0.9901
931	TRUE	Empty	Rab11 family-interacting protein 2 OS=Mus musculus OX=10090 GN=Rab11fip2 PE=1 SV=1	G3XA57 (+1)	Rab11fip2	58 kDa		unknown	0	1.045	0	1.9802
932	TRUE	Empty	Ly6/PLAUR domain-containing protein 4 (Fragment) OS=Mus musculus OX=10090 GN=Lypd4 PE=1 SV=1	D3Z162 (+1)	Lypd4	14 kDa		unknown	0	1.045	0	1.9802
933	TRUE	Empty	60S ribosomal protein L38 OS=Mus musculus OX=10090 GN=Rpl38 PE=1 SV=1	Q52KP0 (+1)	Rpl38	8 kDa		unknown	0	1.045	0	1.9802
934	TRUE	Empty	U1 small nuclear ribonucleoprotein C OS=Mus musculus OX=10090 GN=Snrpc PE=1 SV=1	Q569X3 (+1)	Snrpc	17 kDa		unknown	0	2.0901	0	0.9901
935	TRUE	Empty	Anti-CD30 moab Ki-4 scFv (Fragment) OS=Mus musculus OX=10090 PE=2 SV=1	A2IXM7		26 kDa		unknown	1.9384	0	0	0.9901
936	TRUE	Empty	Immunoglobulin heavy variable V1-12 OS=Mus musculus OX=10090 GN=Ighv1-12 PE=4 SV=1	A0A075B5U0 (+1)	Ighv1-12	11 kDa		unknown	0	1.045	0.99867	0
937	TRUE	Empty	Protein misato homolog 1 OS=Mus musculus OX=10090 GN=Msto1 PE=1 SV=1	D3YX87 (+2)	Msto1	64 kDa		unknown	0.96922	0	1.9973	0
938	TRUE	Empty	KN motif and ankyrin repeat domain-containing protein 2 OS=Mus musculus OX=10090 GN=Kank2 PE=1 SV=1	Q8BX02	Kank2	90 kDa		unknown	0.96922	0	0.99867	0
939	TRUE	Empty	Coatomer subunit gamma-1 OS=Mus musculus OX=10090 GN=Copg1 PE=1 SV=1	Q9QZE5	Copg1	98 kDa		unknown	0	0	1.9973	0.9901
940	TRUE	Empty	Transmembrane emp24 domain-containing protein 4 (Fragment) OS=Mus musculus OX=10090 GN=Tmed4 PE=1 SV=1	Q5SVW9 (+1)	Tmed4	19 kDa		unknown	0	0	0.99867	1.9802
941	TRUE	Empty	Cingulin OS=Mus musculus OX=10090 GN=Cgn PE=1 SV=1	A0A5F8MPT6 (+4)	Cgn	137 kDa		unknown	0	1.045	0	1.9802
942	TRUE	Empty	D-3-phosphoglycerate dehydrogenase OS=Mus musculus OX=10090 GN=Phgdh PE=1 SV=3	Q61753	Phgdh	57 kDa		unknown	0	1.045	0	1.9802
943	TRUE	Empty	Hypoxanthine-guanine phosphoribosyltransferase OS=Mus musculus OX=10090 GN=Hprt1 PE=1 SV=3	P00493 (+1)	Hprt1	25 kDa		unknown	0	1.045	0	0.9901
944	TRUE	Empty	Uncharacterized protein OS=Mus musculus OX=10090 PE=2 SV=1	Q8BKK2 (+1)		32 kDa		unknown	0	1.045	0	0.9901
945	TRUE	Empty	Glycerol-3-phosphate dehydrogenase [NAD(+)] OS=Mus musculus OX=10090 GN=Gpd1 PE=1 SV=1	E0CXN5 (+1)	Gpd1	35 kDa		unknown	0	1.045	0	0
946	TRUE	Empty	Aconitate hydratase, mitochondrial OS=Mus musculus OX=10090 GN=Aco2 PE=1 SV=1	Q99KI0	Aco2	85 kDa		unknown	0	1.045	0	1.9802
947	TRUE	Empty	Prohibitin OS=Mus musculus OX=10090 GN=Phb PE=1 SV=1	P67778 (+2)	Phb	30 kDa		unknown	0	0	0.99867	0.9901
948	TRUE	Empty	Cleft lip and palate transmembrane protein 1-like protein OS=Mus musculus OX=10090 GN=Clptm1l PE=1 SV=1	Q8BXA5	Clptm1l	62 kDa		unknown	0	1.045	0	0
949	TRUE	Empty	COP9 signalosome complex subunit 1 OS=Mus musculus OX=10090 GN=Gps1 PE=1 SV=1	A0A140LJB7 (+3)	Gps1	55 kDa		unknown	0.96922	1.045	0	0
950	TRUE	Empty	Cytochrome c oxidase subunit 5B, mitochondrial OS=Mus musculus OX=10090 GN=Cox5b PE=1 SV=1	P19536 (+1)	Cox5b	14 kDa		unknown	1.9384	0	0.99867	0
951	TRUE	Empty	Coiled-coil domain-containing 74A OS=Mus musculus OX=10090 GN=Ccdc74a PE=1 SV=1	E9Q9U8	Ccdc74a	40 kDa		unknown	0	0	0	1.9802
952	TRUE	Empty	Dihydropteridine reductase OS=Mus musculus OX=10090 GN=Qdpr PE=1 SV=1	A0A0G2JGJ1 (+2)	Qdpr	22 kDa		unknown	0	0	0	0.9901
953	TRUE	Empty	Glyoxylate reductase/hydroxypyruvate reductase OS=Mus musculus OX=10090 GN=Grhpr PE=1 SV=1	D6REG4 (+2)	Grhpr	21 kDa		unknown	0	1.045	0	0
954	TRUE	Empty	D3YWK9-DECOY	D3YWK9-DECOY		?		unknown	0	1.045	0	0
955	TRUE	Empty	Carnitine O-palmitoyltransferase 2, mitochondrial OS=Mus musculus OX=10090 GN=Cpt2 PE=1 SV=2	P52825 (+2)	Cpt2	74 kDa		unknown	0	0	0	0.9901
956	TRUE	Empty	E3 SUMO-protein ligase RanBP2 OS=Mus musculus OX=10090 GN=Ranbp2 PE=1 SV=2	Q9ERU9	Ranbp2	341 kDa		unknown	0	0	0.99867	0
957	TRUE	Empty	Prostaglandin E synthase 3 OS=Mus musculus OX=10090 GN=Ptges3 PE=1 SV=1	D3Z7C6 (+3)	Ptges3	15 kDa		unknown	0	0	0	1.9802
958	TRUE	Empty	40S ribosomal protein S21 OS=Mus musculus OX=10090 PE=2 SV=1	Q8C1L7 (+1)		9 kDa		unknown	0	0	0	0.9901
959	TRUE	Empty	Rho guanine nucleotide exchange factor 7 OS=Mus musculus OX=10090 GN=Arhgef7 PE=1 SV=1	A0A0R4J0X8 (+2)	Arhgef7	73 kDa		unknown	0	0	0.99867	0
960	TRUE	Empty	Fibrinogen alpha chain OS=Mus musculus OX=10090 GN=Fga PE=1 SV=1	E9PV24	Fga	87 kDa		unknown	0.96922	0	0	0
961	TRUE	Empty	MAGE domain-containing protein OS=Mus musculus OX=10090 GN=Maged1 PE=2 SV=1	Q3UIL5 (+4)	Maged1	86 kDa		unknown	0.96922	0	0	0
962	TRUE	Empty	Immunoglobulin heavy variable 5-16 OS=Mus musculus OX=10090 GN=Ighv5-16 PE=1 SV=1	A0A075B5R0 (+1)	Ighv5-16	13 kDa		unknown	0	0	2.996	0
963	TRUE	Empty	Ubiquitin-conjugating enzyme E2 L3 (Fragment) OS=Mus musculus OX=10090 GN=Ube2l3 PE=1 SV=1	A0A338P786 (+3)	Ube2l3	17 kDa		unknown	0	0	0	1.9802
964	TRUE	Empty	Phosphatidylethanolamine-binding protein 2 OS=Mus musculus OX=10090 GN=Pbp2 PE=1 SV=1	E9QLE5 (+1)	Pbp2	21 kDa		unknown	0	0	0	2.9703
965	TRUE	Empty	Calcium-binding protein 39 OS=Mus musculus OX=10090 GN=Cab39 PE=1 SV=2	Q06138	Cab39	40 kDa		unknown	0	0	0	1.9802
966	TRUE	Empty	ADP-ribosylation factor-like protein 6 OS=Mus musculus OX=10090 GN=Arl6 PE=1 SV=1	O88848 (+2)	Arl6	21 kDa		unknown	0	0	0	2.9703
967	TRUE	Empty	Protein-associating with the carboxyl-terminal domain of ezrin OS=Mus musculus OX=10090 GN=Scyl3 PE=1 SV=3	Q9DBQ7	Scyl3	81 kDa		unknown	0	0	2.996	0
968	TRUE	Empty	NHP2-like protein 1 OS=Mus musculus OX=10090 GN=Snu13 PE=1 SV=4	Q9D0T1	Snu13	14 kDa		unknown	0	3.1351	0	0
969	TRUE	Empty	Dynein light chain roadblock-type 2 OS=Mus musculus OX=10090 GN=Dynlrb2 PE=1 SV=1	Q9DAJ5	Dynlrb2	11 kDa		unknown	0	0	0	0.9901
970	TRUE	Empty	Inorganic diphosphatase OS=Mus musculus OX=10090 GN=Ppa2 PE=1 SV=1	D3Z636 (+1)	Ppa2	38 kDa		unknown	0	0	0	0.9901
971	TRUE	Empty	Clathrin light chain OS=Mus musculus OX=10090 GN=Cltb PE=2 SV=1	Q3TJ95 (+2)	Cltb	23 kDa		unknown	0	2.0901	0	0
972	TRUE	Empty	RIKEN cDNA 1700037H04 gene OS=Mus musculus OX=10090 GN=1700037H04Rik PE=1 SV=1	F8WIU1 (+2)	1700037H04Rik	20 kDa		unknown	0	0	0	2.9703
973	TRUE	Empty	WW domain-binding protein 2 OS=Mus musculus OX=10090 GN=Wbp2 PE=1 SV=1	P97765 (+3)	Wbp2	28 kDa		unknown	0	0	0	2.9703
974	TRUE	Empty	Fd (Fragment) OS=Mus musculus OX=10090 PE=2 SV=1	A2NXE6		6 kDa		unknown	0	0	1.9973	0
975	TRUE	Empty	Electron transfer flavoprotein subunit beta OS=Mus musculus OX=10090 GN=Etfb PE=1 SV=3	Q9DCW4	Etfb	28 kDa		unknown	0	1.045	0	0.9901
976	TRUE	Empty	Latent-transforming growth factor beta-binding protein 1 OS=Mus musculus OX=10090 GN=Ltbp1 PE=1 SV=2	Q8CG19	Ltbp1	187 kDa		unknown	0	1.045	0	0.9901
977	TRUE	Empty	TBP-associated factor 170 OS=Mus musculus OX=10090 GN=Btaf1 PE=2 SV=1	A0ZVB6 (+1)	Btaf1	207 kDa		unknown	0.96922	0	0	0.9901
978	TRUE	Empty	SAP domain-containing ribonucleoprotein OS=Mus musculus OX=10090 GN=Sarnp PE=1 SV=1	A0A1W2P7G2 (+3)	Sarnp	14 kDa		unknown	0	1.045	0	0.9901
979	TRUE	Empty	Thioredoxin-like protein 1 OS=Mus musculus OX=10090 GN=Txnl1 PE=1 SV=1	A0A494B955 (+6)	Txnl1	29 kDa		unknown	0	1.045	0	0.9901
980	TRUE	Empty	Gametocyte-specific factor 1 (Fragment) OS=Mus musculus OX=10090 GN=Gtsf1 PE=1 SV=1	D3YUE6 (+4)	Gtsf1	18 kDa		unknown	0	1.045	0	0.9901
981	TRUE	Empty	RING finger protein 17 OS=Mus musculus OX=10090 GN=Rnf17 PE=1 SV=2	Q99MV7	Rnf17	186 kDa		unknown	0	1.045	0.99867	0
982	TRUE	Empty	Membrane-associated progesterone receptor component 2 OS=Mus musculus OX=10090 GN=Pgrmc2 PE=1 SV=2	Q80UU9	Pgrmc2	23 kDa		unknown	0.96922	0	0	0.9901
983	TRUE	Empty	RIKEN cDNA 1700074P13 gene (Fragment) OS=Mus musculus OX=10090 GN=1700074P13Rik PE=4 SV=1	D3Z4W5 (+1)	1700074P13Rik	20 kDa		unknown	0	0	0.99867	0.9901
984	TRUE	Empty	CDP-diacylglycerol synthase OS=Mus musculus OX=10090 GN=Tamm41 PE=1 SV=1	D6RGT1 (+3)	Tamm41	16 kDa		unknown	0.96922	0	0.99867	0
985	TRUE	Empty	RISC-loading complex subunit TARBP2 (Fragment) OS=Mus musculus OX=10090 GN=Tarbp2 PE=1 SV=1	A0A2R8VHA7 (+3)	Tarbp2	12 kDa		unknown	0.96922	0	0	0.9901
986	TRUE	Empty	Hydroxyacyl-coenzyme A dehydrogenase, mitochondrial OS=Mus musculus OX=10090 GN=Hadh PE=1 SV=2	Q61425	Hadh	34 kDa		unknown	0	1.045	0	0.9901
987	TRUE	Empty	Thioredoxin-related transmembrane protein 1 OS=Mus musculus OX=10090 GN=Tmx1 PE=1 SV=1	Q8VBT0	Tmx1	31 kDa		unknown	0	0	0.99867	0.9901
988	TRUE	Empty	SWIB domain-containing protein OS=Mus musculus OX=10090 GN=Smarcd2 PE=2 SV=1	Q3TXH6 (+1)	Smarcd2	59 kDa		unknown	0.96922	0	0.99867	0
989	TRUE	Empty	26S proteasome regulatory subunit 4 OS=Mus musculus OX=10090 GN=Psmc1 PE=1 SV=1	P62192 (+1)	Psmc1	49 kDa		unknown	0	1.045	0.99867	0
990	TRUE	Empty	Transmembrane emp24 domain-containing protein 3 OS=Mus musculus OX=10090 GN=Tmed3 PE=1 SV=1	Q78IS1	Tmed3	25 kDa		unknown	0.96922	0	0.99867	0
991	TRUE	Empty	CCR4-NOT transcription complex subunit 9 OS=Mus musculus OX=10090 GN=Cnot9 PE=1 SV=1	Q9JKY0	Cnot9	34 kDa		unknown	0	0	0.99867	0.9901
992	TRUE	Empty	Cilia- and flagella-associated protein 20 OS=Mus musculus OX=10090 GN=Cfap20 PE=1 SV=1	Q8BTU1	Cfap20	23 kDa		unknown	0	1.045	0	0.9901
993	TRUE	Empty	Growth arrest-specific protein 1 OS=Mus musculus OX=10090 GN=Gas1 PE=1 SV=1	A0A286YD87 (+2)	Gas1	40 kDa		unknown	0.96922	0	0	0.9901
994	TRUE	Empty	Tumor protein p63-regulated gene 1-like protein OS=Mus musculus OX=10090 GN=Tprg1l PE=1 SV=1	Q9DBS2	Tprg1l	30 kDa		unknown	0	1.045	0	0.9901
995	TRUE	Empty	Far upstream element-binding protein 2 OS=Mus musculus OX=10090 GN=Khsrp PE=1 SV=1	A0A3B2WCD8 (+1)	Khsrp	74 kDa		unknown	0.96922	0	0	0.9901
996	TRUE	Empty	Mitochondrial import inner membrane translocase subunit TIM14 OS=Mus musculus OX=10090 GN=Dnajc19 PE=1 SV=1	D3Z5K6 (+2)	Dnajc19	12 kDa		unknown	0	1.045	0	0.9901
997	TRUE	Empty	CAD protein OS=Mus musculus OX=10090 GN=Cad PE=1 SV=1	E9QAT6 (+1)	Cad	106 kDa		unknown	0	1.045	0	0.9901
998	TRUE	Empty	Very-long-chain enoyl-CoA reductase (Fragment) OS=Mus musculus OX=10090 GN=Tecr PE=1 SV=1	A0A5F8MPU6 (+5)	Tecr	24 kDa		unknown	0.96922	0	0.99867	0
999	TRUE	Empty	40S ribosomal protein S15 OS=Mus musculus OX=10090 GN=Rps15 PE=1 SV=1	D3YTQ9	Rps15	14 kDa		unknown	0	1.045	0	0.9901
1000	TRUE	Empty	Signal peptidase complex subunit 3 OS=Mus musculus OX=10090 GN=Spcs3 PE=1 SV=1	Q6ZWQ7	Spcs3	20 kDa		unknown	0	0	0.99867	0
1001	TRUE	Empty	60S ribosomal protein L8 OS=Mus musculus OX=10090 GN=Rpl8 PE=1 SV=2	P62918 (+3)	Rpl8	28 kDa		unknown	0	0	0	0.9901
1002	TRUE	Empty	60S ribosomal protein L14 (Fragment) OS=Mus musculus OX=10090 GN=Rpl14 PE=1 SV=1	A0A1L1SUF6 (+3)	Rpl14	7 kDa		unknown	0	1.045	0	0
1003	TRUE	Empty	COP9 signalosome complex subunit 5 OS=Mus musculus OX=10090 GN=Cops5 PE=1 SV=3	O35864	Cops5	38 kDa		unknown	0	1.045	0	0
1004	TRUE	Empty	Isocitrate dehydrogenase [NAD] subunit, mitochondrial OS=Mus musculus OX=10090 GN=Idh3a PE=1 SV=1	A0A1L1STE6 (+1)	Idh3a	42 kDa		unknown	0.96922	0	0	0
1005	TRUE	Empty	MICOS complex subunit Mic19 (Fragment) OS=Mus musculus OX=10090 GN=Chchd3 PE=1 SV=1	D3Z0L4 (+4)	Chchd3	22 kDa		unknown	0	0	0	0.9901
1006	TRUE	Empty	Immunoglobulin kappa variable 6-20 (Fragment) OS=Mus musculus OX=10090 GN=Igkv6-20 PE=4 SV=2	A0A140T8P2	Igkv6-20	13 kDa		unknown	0	0	0.99867	0
1007	TRUE	Empty	Casein kinase II subunit beta (Fragment) OS=Mus musculus OX=10090 GN=Csnk2b PE=1 SV=8	G3UZA4 (+7)	Csnk2b	14 kDa		unknown	0.96922	0	0	0
1008	TRUE	Empty	WW domain-binding protein 11 OS=Mus musculus OX=10090 GN=Wbp11 PE=1 SV=1	A0A0N4SWF7	Wbp11	23 kDa		unknown	0	0	0	1.9802
1009	TRUE	Empty	Dolichyl-diphosphooligosaccharide--protein glycotransferase OS=Mus musculus OX=10090 GN=Stt3b PE=1 SV=1	A0A0R4J0D3 (+1)	Stt3b	93 kDa		unknown	0	0	1.9973	0
1010	TRUE	Empty	Cytochrome c oxidase subunit IV isoform 1 OS=Mus musculus OX=10090 GN=Cox4i1 PE=1 SV=1	A2RSV8 (+1)	Cox4i1	20 kDa		unknown	0	0	1.9973	0
1011	TRUE	Empty	WD_REPEATS_REGION domain-containing protein OS=Mus musculus OX=10090 GN=Tbl2 PE=2 SV=1	Q9CY49 (+1)	Tbl2	50 kDa		unknown	0	0	1.9973	0
1012	TRUE	Empty	ERO1-like protein beta OS=Mus musculus OX=10090 GN=Ero1b PE=1 SV=1	A0A1Y7VJM4 (+3)	Ero1b	55 kDa		unknown	0	0	0	1.9802
1013	TRUE	Empty	High mobility group protein B1 OS=Mus musculus OX=10090 GN=Hmgb1 PE=1 SV=1	A0A0J9YUD8 (+7)	Hmgb1	20 kDa		unknown	0	0	0	0.9901
1014	TRUE	Empty	Ras GTPase-activating protein-binding protein 2 OS=Mus musculus OX=10090 GN=G3bp2 PE=1 SV=2	P97379 (+4)	G3bp2	54 kDa		unknown	0	1.045	0	0
1015	TRUE	Empty	PexRAP OS=Mus musculus OX=10090 GN=Dhrs7b PE=2 SV=1	I7DM66 (+2)	Dhrs7b	35 kDa		unknown	0.96922	0	0	0
1016	TRUE	Empty	Synaptic functional regulator FMR1 OS=Mus musculus OX=10090 GN=Fmr1 PE=1 SV=1	E9QAT0 (+3)	Fmr1	66 kDa		unknown	1.9384	0	0	0
1017	TRUE	Empty	Progranulin OS=Mus musculus OX=10090 GN=Grn PE=1 SV=2	P28798 (+11)	Grn	63 kDa		unknown	1.9384	0	0	0
1018	TRUE	Empty	Nucleoplasmin domain-containing protein OS=Mus musculus OX=10090 GN=Npm3 PE=2 SV=1	Q3TAH3 (+1)	Npm3	19 kDa		unknown	1.9384	0	0	0
1019	TRUE	Empty	BTB/POZ domain-containing protein KCTD3 OS=Mus musculus OX=10090 GN=Kctd3 PE=1 SV=1	Q8BFX3	Kctd3	89 kDa		unknown	0	0	0.99867	0
1020	TRUE	Empty	Eukaryotic translation initiation factor 1 OS=Mus musculus OX=10090 GN=Eif1 PE=1 SV=2	P48024 (+1)	Eif1	13 kDa		unknown	0	0	0	0.9901
1021	TRUE	Empty	MICOS complex subunit OS=Mus musculus OX=10090 GN=Apoo PE=2 SV=1	Q3KNM9 (+1)	Apoo	19 kDa		unknown	0	0	0.99867	0
1022	TRUE	Empty	Golgi apparatus protein 1 (Fragment) OS=Mus musculus OX=10090 GN=Glg1 PE=1 SV=1	F8WHM5 (+2)	Glg1	132 kDa		unknown	0	0	0	0.9901
1023	TRUE	Empty	UBX domain-containing protein 4 (Fragment) OS=Mus musculus OX=10090 GN=Ubxn4 PE=1 SV=1	A0A087WSK5 (+3)	Ubxn4	9 kDa		unknown	0	2.0901	0	0
1024	TRUE	Empty	Ataxin-2 OS=Mus musculus OX=10090 GN=Atxn2 PE=1 SV=1	E9QM77 (+6)	Atxn2	136 kDa		unknown	0	2.0901	0	0
1025	TRUE	Empty	Actin-related protein 2/3 complex subunit OS=Mus musculus OX=10090 GN=Arpc1b PE=2 SV=1	Q3TCE7 (+3)	Arpc1b	41 kDa		unknown	0	1.045	0	0
1026	TRUE	Empty	WD repeat-containing protein 26 OS=Mus musculus OX=10090 GN=Wdr26 PE=1 SV=1	A0A494BB75 (+3)	Wdr26	79 kDa		unknown	1.9384	0	0	0
1027	TRUE	Empty	Sulfide:quinone oxidoreductase, mitochondrial OS=Mus musculus OX=10090 GN=Sqor PE=1 SV=1	F6ZKZ3 (+2)	Sqor	33 kDa		unknown	1.9384	0	0	0
1028	TRUE	Empty	Aldo-keto reductase family 1 member A1 (Fragment) OS=Mus musculus OX=10090 GN=Akr1a1 PE=1 SV=8	B1AXW3 (+5)	Akr1a1	23 kDa		unknown	0	0	0	1.9802
1029	TRUE	Empty	Cytoskeleton-associated protein 2 OS=Mus musculus OX=10090 GN=Ckap2 PE=1 SV=1	Q3V1H1	Ckap2	74 kDa		unknown	0	0	0	1.9802
1030	TRUE	Empty	Protein disulfide-isomerase A5 OS=Mus musculus OX=10090 GN=Pdia5 PE=1 SV=1	Q921X9	Pdia5	59 kDa		unknown	0	0	0	1.9802
1031	TRUE	Empty	Calcyclin-binding protein OS=Mus musculus OX=10090 GN=Cacybp PE=1 SV=1	Q9CXW3	Cacybp	27 kDa		unknown	0	0	0	0.9901
1032	TRUE	Empty	RNA polymerase II-associated protein 3 OS=Mus musculus OX=10090 GN=Rpap3 PE=1 SV=1	Q9D706	Rpap3	74 kDa		unknown	0	0	0	1.9802
1033	TRUE	Empty	Ragulator complex protein LAMTOR2 OS=Mus musculus OX=10090 GN=Lamtor2 PE=1 SV=1	Q9JHS3	Lamtor2	13 kDa		unknown	0	0	0	1.9802
1034	TRUE	Empty	Solute carrier family 25 (Mitochondrial carnitine/acylcarnitine translocase), member 20 OS=Mus musculus OX=10090 GN=Slc25a20 PE=2 SV=1	Q7TPW6 (+1)	Slc25a20	33 kDa		unknown	0	0	0	0.9901
1035	TRUE	Empty	ER lumen protein-retaining receptor OS=Mus musculus OX=10090 GN=Kdelr1 PE=1 SV=1	A0A1B0GQW0 (+3)	Kdelr1	18 kDa		unknown	0	0	0.99867	0
1036	TRUE	Empty	Oligosaccharyltransferase complex subunit OSTC OS=Mus musculus OX=10090 GN=Ostc PE=1 SV=1	Q78XF5	Ostc	17 kDa		unknown	0	0	1.9973	0
1037	TRUE	Empty	BRI3-binding protein OS=Mus musculus OX=10090 GN=Bri3bp PE=1 SV=1	Q8BXV2	Bri3bp	28 kDa		unknown	0	0	0.99867	0
1038	TRUE	Empty	Acrosomal protein KIAA1210 OS=Mus musculus OX=10090 GN=Kiaa1210 PE=1 SV=1	E9Q0C6	Kiaa1210	181 kDa		unknown	0.96922	0	0	0
1039	TRUE	Empty	Proteasome adapter and scaffold protein ECM29 OS=Mus musculus OX=10090 GN=Ecpas PE=1 SV=3	Q6PDI5	Ecpas	204 kDa		unknown	0	0	0.99867	0
1040	TRUE	Empty	Coiled-coil domain-containing protein 13 OS=Mus musculus OX=10090 GN=Ccdc13 PE=1 SV=1	D3YV10	Ccdc13	80 kDa		unknown	0	1.045	0	0
1041	TRUE	Empty	Guanine nucleotide-binding protein G(I)/G(S)/G(T) subunit beta-1 (Fragment) OS=Mus musculus OX=10090 GN=Gnb1 PE=1 SV=8	H3BKR2 (+4)	Gnb1	30 kDa		unknown	0	0	0	0.9901
1042	TRUE	Empty	Hypoxia up-regulated protein 1 (Fragment) OS=Mus musculus OX=10090 GN=Hyou1 PE=1 SV=1	F6TRP3 (+2)	Hyou1	26 kDa		unknown	0	0	0	0.9901
1043	TRUE	Empty	26S proteasome non-ATPase regulatory subunit 12 OS=Mus musculus OX=10090 GN=Psmd12 PE=1 SV=1	B1AT36 (+3)	Psmd12	51 kDa		unknown	0	1.045	0	0
1044	TRUE	Empty	Cold-inducible RNA-binding protein (Fragment) OS=Mus musculus OX=10090 GN=Cirbp PE=1 SV=1	D3YU80 (+2)	Cirbp	12 kDa		unknown	0	1.045	0	0
1045	TRUE	Empty	Ig kappa chain V-V region HP 91A3 OS=Mus musculus OX=10090 PE=1 SV=1	P01648 (+1)		12 kDa		unknown	0	1.045	0	0
1046	TRUE	Empty	Developmentally-regulated GTP-binding protein 1 OS=Mus musculus OX=10090 GN=Drg1 PE=1 SV=1	P32233 (+3)	Drg1	41 kDa		unknown	0	1.045	0	0
1047	TRUE	Empty	26S proteasome regulatory subunit 7 OS=Mus musculus OX=10090 GN=Psmc2 PE=1 SV=5	P46471 (+3)	Psmc2	49 kDa		unknown	0	1.045	0	0
1048	TRUE	Empty	LIM domain-containing protein 2 OS=Mus musculus OX=10090 GN=Limd2 PE=1 SV=1	Q8BGB5	Limd2	14 kDa		unknown	0	1.045	0	0
1049	TRUE	Empty	Deoxyuridine 5'-triphosphate nucleotidohydrolase OS=Mus musculus OX=10090 GN=Dut PE=1 SV=1	Q8VCG1 (+2)	Dut	21 kDa		unknown	0	1.045	0	0
1050	TRUE	Empty	Methylcrotonoyl-CoA carboxylase subunit alpha, mitochondrial OS=Mus musculus OX=10090 GN=Mccc1 PE=1 SV=2	Q99MR8	Mccc1	79 kDa		unknown	0	1.045	0	0
1051	TRUE	Empty	Cytochrome c oxidase assembly protein COX20, mitochondrial OS=Mus musculus OX=10090 GN=Cox20 PE=1 SV=1	Q9D7J4	Cox20	13 kDa		unknown	0	1.045	0	0
1052	TRUE	Empty	Ig kappa chain V-I region S107A OS=Mus musculus OX=10090 GN=Igkv7-33 PE=1 SV=7	A0A075B5N1 (+2)	Igkv7-33	13 kDa		unknown	0.96922	0	0	0
1053	TRUE	Empty	Protein-glutamine gamma-glutamyltransferase 2 OS=Mus musculus OX=10090 GN=Tgm2 PE=1 SV=4	P21981	Tgm2	77 kDa		unknown	0.96922	0	0	0
1054	TRUE	Empty	Immunoglobulin heavy variable 9-1 OS=Mus musculus OX=10090 GN=Ighv9-1 PE=4 SV=1	A0A075B5S1 (+1)	Ighv9-1	11 kDa		unknown	0	0	0	0.9901
1055	TRUE	Empty	60S ribosomal protein L18a OS=Mus musculus OX=10090 GN=Rpl18a PE=1 SV=1	A0A1D5RLW5 (+4)	Rpl18a	17 kDa		unknown	0	0	0	0.9901
1056	TRUE	Empty	Cysteine and histidine-rich domain-containing protein 1 OS=Mus musculus OX=10090 GN=Chordc1 PE=1 SV=1	A0A1L1STZ1 (+1)	Chordc1	21 kDa		unknown	0	0	0	0.9901
1057	TRUE	Empty	AP-1 complex subunit mu-1 (Fragment) OS=Mus musculus OX=10090 GN=Ap1m1 PE=1 SV=1	D3YZ71 (+3)	Ap1m1	21 kDa		unknown	0	0	0	0.9901
1058	TRUE	Empty	Esterase D (Fragment) OS=Mus musculus OX=10090 GN=Esd PE=1 SV=1	H3BJC6 (+6)	Esd	15 kDa		unknown	0	0	0	0.9901
1059	TRUE	Empty	Actin-related protein 2/3 complex subunit 3 OS=Mus musculus OX=10090 GN=Arpc3 PE=1 SV=1	H7BWZ3 (+1)	Arpc3	20 kDa		unknown	0	0	0	0.9901
1060	TRUE	Empty	Prefoldin subunit 2 OS=Mus musculus OX=10090 GN=Pfdn2 PE=1 SV=2	O70591	Pfdn2	17 kDa		unknown	0	0	0	0.9901
1061	TRUE	Empty	Eukaryotic translation initiation factor 3 30 kDa subunit (Fragment) OS=Mus musculus OX=10090 GN=Eif3j PE=2 SV=1	Q2YDW1 (+4)	Eif3j	25 kDa		unknown	0	0	0	0.9901
1062	TRUE	Empty	Meiosis-expressed gene 1 protein OS=Mus musculus OX=10090 GN=Meig1 PE=1 SV=1	Q61845 (+1)	Meig1	11 kDa		unknown	0	0	0	0.9901
1063	TRUE	Empty	Thioredoxin domain-containing protein 15 OS=Mus musculus OX=10090 GN=Txndc15 PE=1 SV=1	Q6P6J9	Txndc15	38 kDa		unknown	0	0	0	0.9901
1064	TRUE	Empty	Serine/threonine-protein kinase OSR1 OS=Mus musculus OX=10090 GN=Oxsr1 PE=1 SV=1	Q6P9R2 (+1)	Oxsr1	58 kDa		unknown	0	0	0	0.9901
1065	TRUE	Empty	Sperm acrosome-associated protein 9 OS=Mus musculus OX=10090 GN=Spaca9 PE=1 SV=1	Q7TPM5	Spaca9	19 kDa		unknown	0	0	0	0.9901
1066	TRUE	Empty	Probable ATP-dependent RNA helicase DDX28 OS=Mus musculus OX=10090 GN=Ddx28 PE=2 SV=2	Q9CWT6	Ddx28	60 kDa		unknown	0	0	0	0.9901
1067	TRUE	Empty	DnaJ homolog subfamily B member 9 OS=Mus musculus OX=10090 GN=Dnajb9 PE=1 SV=2	Q9QYI6	Dnajb9	26 kDa		unknown	0	0	0	0.9901
1068	TRUE	Empty	Succinate--CoA ligase [GDP-forming] subunit beta, mitochondrial OS=Mus musculus OX=10090 GN=Suclg2 PE=1 SV=3	Q9Z2I8	Suclg2	47 kDa		unknown	0	0	0	0.9901
1069	TRUE	Empty	Q8R1K1-DECOY	Q8R1K1-DECOY (+1)		?		unknown	0	0	0.99867	0
1070	TRUE	Empty	Aldehyde dehydrogenase X, mitochondrial OS=Mus musculus OX=10090 GN=Aldh1b1 PE=1 SV=1	Q9CZS1	Aldh1b1	58 kDa		unknown	0	0	0.99867	0
1071	TRUE	Empty	Polypyrimidine tract-binding protein 2 OS=Mus musculus OX=10090 GN=Ptbp2 PE=1 SV=1	A0A0G2JGW0 (+1)	Ptbp2	38 kDa		unknown	0	0	0	0.9901
1072	TRUE	Empty	Serine/arginine repetitive matrix protein 1 OS=Mus musculus OX=10090 GN=Srrm1 PE=1 SV=1	A2A8V8 (+4)	Srrm1	103 kDa		unknown	0	1.045	0	0
END OF FILE

## Sheet: 3. Magnetic IP
1700029I15Rik_Magnetic
Experiment: 1700029I15Rik_Magnetic
	Peak List Generator: unknown
		Version: unknown
		Charge States Calculated: unknown
		Deisotoped: unknown
		Textual Annotation: unknown
	Database Set: 1 Database
		Database Name: the Uniprot_MusMusculus_20201110 database
			Version: unknown
			Taxonomy: All Entries
			Number of Proteins: 88017
		Does database contain common contaminants?: unknown
	Search Engine Set: 1 Search Engine
		Search Engine: Mascot
			Version: 2.7.0
			Samples: All Samples
			Fragment Tolerance: 0.050 Da (Monoisotopic)
			Parent Tolerance: 15 PPM (Monoisotopic)
			Fixed Modifications: +57 on C (Carbamidomethyl)
			Variable Modifications: +1 on NQ (Deamidated), +16 on M (Oxidation), +42 on Peptide N-Terminal (Acetyl)
			Database: the Uniprot_MusMusculus_20201110 database (unknown version, 88017 entries)
			Digestion Enzyme: Trypsin
			Max Missed Cleavages: 2
			Probability Model:
				Sample_03_Slot1-30_1_15436_5.3.236 (F079198): Peptide Prophet with Delta Mass Correction [+1,+2,+3,+4,+5 and above]
				Sample_04_Slot1-31_1_15438_5.3.236 (F079199): Peptide Prophet with Delta Mass Correction [+1,+2,+3,+4,+5 and above]
	Scaffold: Version: Scaffold_5.0.0
		Modification Metadata Set: 2334 modifications
			Source: C:\Program Files\Scaffold 4\parameters\unimod.xml
			Comment:
		Protein Grouping Strategy: Experiment-wide grouping with binary peptide-protein weights
		Peptide Thresholds: 95.0% minimum
		Protein Thresholds: 99.0% minimum and 1 peptide minimum
		Peptide FDR: 0.2% (Decoy)
		Protein FDR: 0.2% (Decoy)
		GO Annotation Source(s):
		Pathway Annotation Source(s):
		Alternate ID Source(s): FASTA:UniProt/Swiss-Prot Alt. Accession (UniProtKB)
									Quantitative Value (Normalized Total Spectra)	Quantitative Value (Normalized Total Spectra)
1700029I15Rik_Magnetic									Magnetic_I15Rik_KO	Magnetic_I15Rik_WT
#	Visible?	Starred?	Identified Proteins (435)	Accession Number	Alternate ID	Molecular Weight	Protein Grouping Ambiguity	Taxonomy	Magnetic_I15Rik_KO	Magnetic_I15Rik_WT
1	TRUE	Empty	Y box protein 2 OS=Mus musculus OX=10090 GN=Ybx2 PE=1 SV=1	B2RUF0	Ybx2	38 kDa	TRUE	1.1unknown	39.808	37.039
2	TRUE	Empty	Centrosome-associated protein 350 OS=Mus musculus OX=10090 GN=Cep350 PE=1 SV=1	E9Q309	Cep350	346 kDa		0.7unknown	18.008	25.398
3	TRUE	Empty	Tubulin beta-4B chain OS=Mus musculus OX=10090 GN=Tubb4b PE=1 SV=1	P68372	Tubb4b	50 kDa	TRUE	0.8unknown	18.008	22.224
4	TRUE	Empty	Pericentriolar material 1 OS=Mus musculus OX=10090 GN=Pcm1 PE=2 SV=1	B2RSW8 (+1)	Pcm1	229 kDa		0.6unknown	14.217	24.34
5	TRUE	Empty	Tubulin beta-5 chain OS=Mus musculus OX=10090 GN=Tubb5 PE=1 SV=1	P99024	Tubb5	50 kDa	TRUE	0.7unknown	17.061	23.282
6	TRUE	Empty	Elongation factor 1-alpha 1 (Fragment) OS=Mus musculus OX=10090 GN=Eef1a1 PE=1 SV=1	D3YZ68 (+5)	Eef1a1	28 kDa		2.4unknown	7.5825	3.1748
7	TRUE	Empty	Dolichyl-diphosphooligosaccharide--protein glycosyltransferase subunit 2 OS=Mus musculus OX=10090 GN=Rpn2 PE=1 SV=1	A2ACG7 (+3)	Rpn2	68 kDa		0.8unknown	15.165	19.049
8	TRUE	Empty	Y-box-binding protein 1 OS=Mus musculus OX=10090 GN=Ybx1 PE=1 SV=3	P62960 (+4)	Ybx1	36 kDa	TRUE	1.6unknown	21.8	13.758
9	TRUE	Empty	Polyadenylate-binding protein 1 OS=Mus musculus OX=10090 GN=Pabpc1 PE=1 SV=2	P29341 (+2)	Pabpc1	71 kDa	TRUE	0.8unknown	16.113	20.107
10	TRUE	Empty	Centrosomal protein 43 OS=Mus musculus OX=10090 GN=Cep43 PE=1 SV=1	Q66JX5	Cep43	43 kDa		1.1unknown	18.008	16.932
11	TRUE	Empty	Heat shock protein 70-2 OS=Mus musculus OX=10090 PE=3 SV=1	B7U582 (+1)		70 kDa	TRUE	1.0unknown	14.217	13.758
12	TRUE	Empty	Tubulin beta-3 chain OS=Mus musculus OX=10090 GN=Tubb3 PE=1 SV=1	Q9ERD7	Tubb3	50 kDa	TRUE	0.0unknown	0	15.874
13	TRUE	Empty	Dolichyl-diphosphooligosaccharide--protein glycosyltransferase subunit 1 OS=Mus musculus OX=10090 GN=Rpn1 PE=2 SV=1	Q3U900 (+3)	Rpn1	69 kDa		1.0unknown	7.5825	7.4079
14	TRUE	Empty	Y-box-binding protein 3 OS=Mus musculus OX=10090 GN=Ybx3 PE=1 SV=2	Q9JKB3	Ybx3	39 kDa	TRUE	1.5unknown	18.956	12.699
15	TRUE	Empty	Heterogeneous nuclear ribonucleoprotein K OS=Mus musculus OX=10090 GN=Hnrnpk PE=1 SV=1	P61979 (+3)	Hnrnpk	51 kDa	TRUE	0.9unknown	17.061	17.991
16	TRUE	Empty	Complex I-PDSW (Fragment) OS=Mus musculus OX=10090 GN=Ndufb10 PE=1 SV=1	D3YUK4 (+1)	Ndufb10	18 kDa		9.0unknown	18.956	2.1165
17	TRUE	Empty	Uncharacterized protein OS=Mus musculus OX=10090 GN=Matr3 PE=2 SV=1	Q3TTX0 (+4)	Matr3	95 kDa		2.1unknown	19.904	9.5244
18	TRUE	Empty	Catenin beta-1 OS=Mus musculus OX=10090 GN=Ctnnb1 PE=1 SV=1	Q02248 (+1)	Ctnnb1	85 kDa		0.6unknown	9.4781	16.932
19	TRUE	Empty	Vesicle-associated membrane protein-associated protein A OS=Mus musculus OX=10090 GN=Vapa PE=1 SV=2	Q9WV55	Vapa	28 kDa	TRUE	0.8unknown	13.269	15.874
20	TRUE	Empty	Tubulin alpha-1A chain OS=Mus musculus OX=10090 GN=Tuba1a PE=1 SV=1	P68369	Tuba1a	50 kDa	TRUE	0.7unknown	11.374	15.874
21	TRUE	Empty	Heterogeneous nuclear ribonucleoprotein K OS=Mus musculus OX=10090 GN=Hnrnpk PE=2 SV=1	Q3TL71	Hnrnpk	51 kDa	TRUE	0.0unknown	0	15.874
22	TRUE	Empty	ATP-binding cassette sub-family D member 3 OS=Mus musculus OX=10090 GN=Abcd3 PE=1 SV=2	P55096 (+3)	Abcd3	75 kDa		1.1unknown	10.426	9.5244
23	TRUE	Empty	Cytochrome b-c1 complex subunit 2, mitochondrial OS=Mus musculus OX=10090 GN=Uqcrc2 PE=1 SV=1	Q9DB77	Uqcrc2	48 kDa		1.3unknown	13.269	10.583
24	TRUE	Empty	Cytosolic 5'-nucleotidase 1B OS=Mus musculus OX=10090 GN=Nt5c1b PE=4 SV=1	A0A1W2P6X8 (+1)	Nt5c1b	72 kDa	TRUE	0.8unknown	9.4781	11.641
25	TRUE	Empty	Adenomatosis polyposis coli OS=Mus musculus OX=10090 GN=Apc PE=1 SV=1	B2RUG9 (+2)	Apc	311 kDa		0.7unknown	8.5303	12.699
26	TRUE	Empty	Allantoate amidinohydrolase OS=Mus musculus OX=10090 GN=Allc PE=2 SV=1	Q32MW4 (+1)	Allc	46 kDa		1.8unknown	13.269	7.4079
27	TRUE	Empty	Cytosolic 5'-nucleotidase 1B OS=Mus musculus OX=10090 GN=Nt5c1b PE=4 SV=2	A0A1W2P7E9 (+3)	Nt5c1b	65 kDa	TRUE	0.7unknown	8.5303	11.641
28	TRUE	Empty	Uncharacterized protein OS=Mus musculus OX=10090 GN=Uqcrc1 PE=2 SV=1	Q3THM1 (+2)	Uqcrc1	53 kDa		1.2unknown	12.322	10.583
29	TRUE	Empty	Erlin-2 OS=Mus musculus OX=10090 GN=Erlin2 PE=1 SV=1	Q8BFZ9	Erlin2	38 kDa	TRUE	1.0unknown	8.5303	8.4662
30	TRUE	Empty	ATP synthase subunit alpha, mitochondrial OS=Mus musculus OX=10090 GN=Atp5f1a PE=1 SV=1	Q03265	Atp5f1a	60 kDa		1.2unknown	8.5303	7.4079
31	TRUE	Empty	Vesicle-associated membrane protein, associated protein B and C OS=Mus musculus OX=10090 GN=Vapb PE=1 SV=1	Q8BH80 (+1)	Vapb	27 kDa	TRUE	0.5unknown	6.6347	13.758
32	TRUE	Empty	Outer mitochondrial membrane protein porin 2 OS=Mus musculus OX=10090 GN=Vdac2 PE=1 SV=1	G3UX26 (+1)	Vdac2	30 kDa		0.8unknown	8.5303	10.583
33	TRUE	Empty	Prohibitin-2 OS=Mus musculus OX=10090 GN=Phb2 PE=1 SV=1	O35129 (+1)	Phb2	33 kDa		1.4unknown	10.426	7.4079
34	TRUE	Empty	Solute carrier family 2, facilitated glucose transporter member 3 OS=Mus musculus OX=10090 GN=Slc2a3 PE=1 SV=1	P32037 (+3)	Slc2a3	53 kDa		0.5unknown	6.6347	12.699
35	TRUE	Empty	Protease, serine 1 (trypsin 1) OS=Mus musculus OX=10090 GN=Prss1 PE=1 SV=1	Q9Z1R9	Prss1	26 kDa		1.8unknown	7.5825	4.2331
36	TRUE	Empty	Sarcoplasmic/endoplasmic reticulum calcium ATPase 2 OS=Mus musculus OX=10090 GN=Atp2a2 PE=1 SV=2	O55143 (+1)	Atp2a2	115 kDa		1.8unknown	7.5825	4.2331
37	TRUE	Empty	ATP synthase subunit beta, mitochondrial OS=Mus musculus OX=10090 GN=Atp5f1b PE=1 SV=2	P56480	Atp5f1b	56 kDa		1.2unknown	10.426	8.4662
38	TRUE	Empty	Fragile X mental retardation syndrome-related protein 1 OS=Mus musculus OX=10090 GN=Fxr1 PE=1 SV=2	Q61584	Fxr1	76 kDa	TRUE	0.8unknown	7.5825	9.5244
39	TRUE	Empty	40S ribosomal protein S3a OS=Mus musculus OX=10090 GN=Rps3a PE=1 SV=3	P97351 (+5)	Rps3a	30 kDa		14unknown	15.165	1.0583
40	TRUE	Empty	Heterogeneous nuclear ribonucleoprotein R OS=Mus musculus OX=10090 GN=Hnrnpr PE=1 SV=1	F7B5B5 (+6)	Hnrnpr	60 kDa	TRUE	0.4unknown	2.8434	6.3496
41	TRUE	Empty	Cytochrome c1, heme protein, mitochondrial OS=Mus musculus OX=10090 GN=Cyc1 PE=1 SV=1	Q9D0M3	Cyc1	35 kDa		1.0unknown	8.5303	8.4662
42	TRUE	Empty	Synaptic functional regulator FMR1 OS=Mus musculus OX=10090 GN=Fmr1 PE=1 SV=1	E9QAT0 (+3)	Fmr1	66 kDa	TRUE	0.6unknown	4.7391	8.4662
43	TRUE	Empty	Catenin alpha-1 OS=Mus musculus OX=10090 GN=Ctnna1 PE=1 SV=1	P26231 (+2)	Ctnna1	100 kDa	TRUE	0.4unknown	4.7391	10.583
44	TRUE	Empty	Aamy domain-containing protein OS=Mus musculus OX=10090 GN=Slc3a2 PE=2 SV=1	Q8BTJ9	Slc3a2	58 kDa		1.3unknown	6.6347	5.2914
45	TRUE	Empty	Spermatid perinuclear RNA-binding protein OS=Mus musculus OX=10090 GN=Strbp PE=1 SV=1	Q91WM1	Strbp	74 kDa	TRUE	0.9unknown	6.6347	7.4079
46	TRUE	Empty	Epoxide hydrolase 1 OS=Mus musculus OX=10090 GN=Ephx1 PE=1 SV=2	Q9D379	Ephx1	53 kDa		3.6unknown	11.374	3.1748
47	TRUE	Empty	La ribonucleoprotein domain family member 7 OS=Mus musculus OX=10090 GN=Larp7 PE=3 SV=1	I3PQW3	Larp7	65 kDa	TRUE	0.7unknown	2.8434	4.2331
48	TRUE	Empty	14-3-3 protein zeta/delta OS=Mus musculus OX=10090 GN=Ywhaz PE=1 SV=1	P63101	Ywhaz	28 kDa		0.9unknown	7.5825	8.4662
49	TRUE	Empty	Prohibitin OS=Mus musculus OX=10090 GN=Phb PE=1 SV=1	P67778	Phb	30 kDa		1.8unknown	5.6869	3.1748
50	TRUE	Empty	ARF GTPase-activating protein GIT1 OS=Mus musculus OX=10090 GN=Git1 PE=1 SV=1	Q68FF6	Git1	85 kDa		0.6unknown	4.7391	8.4662
51	TRUE	Empty	NADH dehydrogenase [ubiquinone] 1 alpha subcomplex subunit 10, mitochondrial OS=Mus musculus OX=10090 GN=Ndufa10 PE=1 SV=1	Q99LC3	Ndufa10	41 kDa		0.6unknown	6.6347	10.583
52	TRUE	Empty	Trifunctional enzyme subunit alpha, mitochondrial OS=Mus musculus OX=10090 GN=Hadha PE=1 SV=1	Q8BMS1	Hadha	83 kDa		1.0unknown	8.5303	8.4662
53	TRUE	Empty	Vesicle-associated membrane protein-associated protein A (Fragment) OS=Mus musculus OX=10090 GN=Vapa PE=1 SV=1	A0A3B2W837	Vapa	26 kDa	TRUE	0.8unknown	6.6347	8.4662
54	TRUE	Empty	Steroid 17-alpha-hydroxylase/17,20 lyase OS=Mus musculus OX=10090 GN=Cyp17a1 PE=1 SV=1	A0A494B9N2 (+4)	Cyp17a1	52 kDa		1.2unknown	7.5825	6.3496
55	TRUE	Empty	Endoplasmic reticulum metallopeptidase 1 OS=Mus musculus OX=10090 GN=Ermp1 PE=1 SV=2	Q3UVK0	Ermp1	100 kDa		1.2unknown	3.7912	3.1748
56	TRUE	Empty	Q6GQT9-DECOY	Q6GQT9-DECOY		?		0.9unknown	1.8956	2.1165
57	TRUE	Empty	NADH dehydrogenase [ubiquinone] 1 alpha subcomplex subunit 9, mitochondrial OS=Mus musculus OX=10090 GN=Ndufa9 PE=1 SV=1	A0A0R3P9C8 (+1)	Ndufa9	42 kDa		2.1unknown	6.6347	3.1748
58	TRUE	Empty	Cytochrome c oxidase subunit IV isoform 1 OS=Mus musculus OX=10090 GN=Cox4i1 PE=1 SV=1	A2RSV8 (+1)	Cox4i1	20 kDa		0.6unknown	3.7912	6.3496
59	TRUE	Empty	Heterogeneous nuclear ribonucleoprotein L (Fragment) OS=Mus musculus OX=10090 GN=Hnrnpl PE=1 SV=1	G5E924 (+2)	Hnrnpl	67 kDa		0.6unknown	4.7391	8.4662
60	TRUE	Empty	ADP/ATP translocase 2 OS=Mus musculus OX=10090 GN=Slc25a5 PE=1 SV=3	P51881 (+1)	Slc25a5	33 kDa	TRUE	1.3unknown	8.5303	6.3496
61	TRUE	Empty	Uncharacterized protein OS=Mus musculus OX=10090 GN=Hnrnpm PE=1 SV=1	Q3THB3 (+2)	Hnrnpm	74 kDa		1.6unknown	8.5303	5.2914
62	TRUE	Empty	Surfeit locus protein 4 OS=Mus musculus OX=10090 GN=Surf4 PE=1 SV=1	Q545Q2 (+1)	Surf4	30 kDa		0.9unknown	7.5825	8.4662
63	TRUE	Empty	Fragile X mental retardation syndrome-related protein 2 OS=Mus musculus OX=10090 GN=Fxr2 PE=1 SV=1	Q6P5B5	Fxr2	74 kDa	TRUE	1.2unknown	7.5825	6.3496
64	TRUE	Empty	Kinesin-like protein KIF11 OS=Mus musculus OX=10090 GN=Kif11 PE=1 SV=1	Q6P9P6	Kif11	118 kDa		1.6unknown	6.6347	4.2331
65	TRUE	Empty	Heterogeneous nuclear ribonucleoprotein F OS=Mus musculus OX=10090 GN=Hnrnpf PE=1 SV=3	Q9Z2X1	Hnrnpf	46 kDa	TRUE	0.9unknown	5.6869	6.3496
66	TRUE	Empty	Progranulin (Fragment) OS=Mus musculus OX=10090 GN=Grn PE=1 SV=1	H3BJE0 (+12)	Grn	27 kDa		0.9unknown	4.7391	5.2914
67	TRUE	Empty	Cytochrome c oxidase subunit OS=Mus musculus OX=10090 GN=Cox6b2 PE=1 SV=1	Q059Q8 (+1)	Cox6b2	11 kDa		0.8unknown	6.6347	8.4662
68	TRUE	Empty	Sarcolemmal membrane-associated protein OS=Mus musculus OX=10090 GN=Slmap PE=1 SV=1	D3Z7V3 (+2)	Slmap	91 kDa		1.8unknown	7.5825	4.2331
69	TRUE	Empty	E3 SUMO-protein ligase RanBP2 OS=Mus musculus OX=10090 GN=Ranbp2 PE=1 SV=2	Q9ERU9	Ranbp2	341 kDa		0.4unknown	3.7912	8.4662
70	TRUE	Empty	Calnexin OS=Mus musculus OX=10090 GN=Canx PE=1 SV=1	P35564 (+2)	Canx	67 kDa		0.2unknown	1.8956	8.4662
71	TRUE	Empty	Uncharacterized protein OS=Mus musculus OX=10090 GN=Pigs PE=1 SV=1	Q3V307 (+2)	Pigs	62 kDa		0.7unknown	5.6869	8.4662
72	TRUE	Empty	Cytochrome c oxidase subunit 6C OS=Mus musculus OX=10090 GN=Cox6c PE=1 SV=3	Q9CPQ1	Cox6c	8 kDa		0.9unknown	4.7391	5.2914
73	TRUE	Empty	Endoplasmic reticulum chaperone BiP OS=Mus musculus OX=10090 GN=Hspa5 PE=1 SV=3	P20029 (+5)	Hspa5	72 kDa		0.6unknown	3.7912	6.3496
74	TRUE	Empty	Cell cycle and apoptosis regulator protein 2 OS=Mus musculus OX=10090 GN=Ccar2 PE=1 SV=2	Q8VDP4	Ccar2	103 kDa		0.3unknown	2.8434	8.4662
75	TRUE	Empty	Transitional endoplasmic reticulum ATPase OS=Mus musculus OX=10090 GN=Vcp PE=1 SV=4	Q01853 (+1)	Vcp	89 kDa		1.8unknown	7.5825	4.2331
76	TRUE	Empty	Heme oxygenase 2 OS=Mus musculus OX=10090 GN=Hmox2 PE=1 SV=1	O70252 (+2)	Hmox2	36 kDa		0.9unknown	4.7391	5.2914
77	TRUE	Empty	NAD(P)(+)--arginine ADP-ribosyltransferase OS=Mus musculus OX=10090 GN=Art3 PE=1 SV=1	A0A0R4J1M9 (+8)	Art3	42 kDa		6.3unknown	6.6347	1.0583
78	TRUE	Empty	Uncharacterized protein OS=Mus musculus OX=10090 GN=Hspa8 PE=2 SV=1	Q3TQ13	Hspa8	71 kDa	TRUE	1.3unknown	6.6347	5.2914
79	TRUE	Empty	BTB/POZ domain-containing protein 9 (Fragment) OS=Mus musculus OX=10090 GN=Btbd9 PE=1 SV=1	A0A494B9M3 (+3)	Btbd9	66 kDa		0.9unknown	5.6869	6.3496
80	TRUE	Empty	CDK5 regulatory subunit-associated protein 2 OS=Mus musculus OX=10090 GN=Cdk5rap2 PE=2 SV=1	Q0VGR5 (+1)	Cdk5rap2	206 kDa		0.4unknown	2.8434	7.4079
81	TRUE	Empty	Piwi-like protein 1 OS=Mus musculus OX=10090 GN=Piwil1 PE=1 SV=1	Q9JMB7	Piwil1	99 kDa		0.9unknown	5.6869	6.3496
82	TRUE	Empty	Testis-expressed protein 101 OS=Mus musculus OX=10090 GN=Tex101 PE=1 SV=1	Q9JMI7	Tex101	27 kDa		0.5unknown	2.8434	5.2914
83	TRUE	Empty	RNA transcription, translation and transport factor protein OS=Mus musculus OX=10090 GN=Rtraf PE=1 SV=1	Q4VA29 (+1)	Rtraf	28 kDa		3.6unknown	7.5825	2.1165
84	TRUE	Empty	Lipase maturation factor 1 OS=Mus musculus OX=10090 GN=Lmf1 PE=1 SV=1	Q3U3R4 (+1)	Lmf1	66 kDa		1.1unknown	4.7391	4.2331
85	TRUE	Empty	40S ribosomal protein S2 OS=Mus musculus OX=10090 GN=Rps2 PE=1 SV=3	P25444 (+7)	Rps2	31 kDa		1.3unknown	6.6347	5.2914
86	TRUE	Empty	Calcium-transporting ATPase OS=Mus musculus OX=10090 GN=Atp2b4 PE=2 SV=2	D1FNM8 (+5)	Atp2b4	129 kDa		2.7unknown	5.6869	2.1165
87	TRUE	Empty	60S ribosomal protein L4 OS=Mus musculus OX=10090 GN=Rpl4 PE=1 SV=1	Q564E8 (+1)	Rpl4	47 kDa		0.6unknown	3.7912	6.3496
88	TRUE	Empty	Transmembrane emp24 domain-containing protein 10 OS=Mus musculus OX=10090 GN=Tmed10 PE=1 SV=1	Q9D1D4	Tmed10	25 kDa		0.7unknown	4.7391	6.3496
89	TRUE	Empty	Uncharacterized protein OS=Mus musculus OX=10090 GN=Slc25a3 PE=2 SV=1	Q3THU8 (+3)	Slc25a3	40 kDa		0.9unknown	3.7912	4.2331
90	TRUE	Empty	IgG3 (Fragment) OS=Mus musculus OX=10090 GN=IGHG3 PE=4 SV=1	A0A4E9FT70	IGHG3	41 kDa		0.4unknown	0.94781	2.1165
91	TRUE	Empty	Heterogeneous nuclear ribonucleoprotein H OS=Mus musculus OX=10090 GN=Hnrnph1 PE=1 SV=3	O35737 (+2)	Hnrnph1	49 kDa	TRUE	0.7unknown	3.7912	5.2914
92	TRUE	Empty	Sideroflexin-3 OS=Mus musculus OX=10090 GN=Sfxn3 PE=1 SV=1	Q91V61	Sfxn3	35 kDa		0.6unknown	4.7391	7.4079
93	TRUE	Empty	Cytoskeleton-associated protein 4 OS=Mus musculus OX=10090 GN=Ckap4 PE=1 SV=2	Q8BMK4	Ckap4	64 kDa		8.1unknown	8.5303	1.0583
94	TRUE	Empty	UDP-glucuronosyltransferase 1A7 OS=Mus musculus OX=10090 GN=Ugt1a7 PE=1 SV=1	Q6ZQM8	Ugt1a7	60 kDa		1.8unknown	3.7912	2.1165
95	TRUE	Empty	Constitutive coactivator of PPAR-gamma-like protein 1 OS=Mus musculus OX=10090 GN=FAM120A PE=1 SV=2	Q6A0A9	FAM120A	122 kDa		1.5unknown	4.7391	3.1748
96	TRUE	Empty	Outer dense fiber protein 2 OS=Mus musculus OX=10090 GN=Odf2 PE=1 SV=1	A3KGV1	Odf2	96 kDa		1.3unknown	5.6869	4.2331
97	TRUE	Empty	AU015836 protein OS=Mus musculus OX=10090 GN=AU015836 PE=1 SV=1	B2RUM3 (+1)	AU015836	31 kDa		1.2unknown	3.7912	3.1748
98	TRUE	Empty	Kinesin-like protein OS=Mus musculus OX=10090 GN=Kif3a PE=1 SV=1	B1AQZ2 (+3)	Kif3a	83 kDa	TRUE	0.7unknown	2.8434	4.2331
99	TRUE	Empty	ATP synthase peripheral stalk subunit OSCP OS=Mus musculus OX=10090 GN=Atp5o PE=2 SV=1	Q3TF25 (+2)	Atp5o	23 kDa		1.3unknown	5.6869	4.2331
100	TRUE	Empty	Membrane-associated progesterone receptor component 1 OS=Mus musculus OX=10090 GN=Pgrmc1 PE=1 SV=4	O55022 (+3)	Pgrmc1	22 kDa		0.9unknown	3.7912	4.2331
101	TRUE	Empty	Glucose-6-phosphatase 3 OS=Mus musculus OX=10090 GN=G6pc3 PE=1 SV=1	Q6NSQ9	G6pc3	39 kDa		2.4unknown	7.5825	3.1748
102	TRUE	Empty	Cadherin-2 OS=Mus musculus OX=10090 GN=Cdh2 PE=1 SV=1	D3YYT0 (+3)	Cdh2	94 kDa		0.6unknown	3.7912	6.3496
103	TRUE	Empty	NADH-ubiquinone oxidoreductase chain 5 OS=Mus musculus castaneus OX=10091 GN=ND5 PE=3 SV=1	A0A023J672 (+21)	ND5	69 kDa		0.7unknown	2.8434	4.2331
104	TRUE	Empty	SAYSvFN domain-containing protein 1 OS=Mus musculus OX=10090 GN=Saysd1 PE=1 SV=1	Q8K190	Saysd1	21 kDa		1.1unknown	4.7391	4.2331
105	TRUE	Empty	Polyadenylate-binding protein OS=Mus musculus OX=10090 GN=Pabpc2 PE=1 SV=1	Q62029 (+1)	Pabpc2	69 kDa	TRUE	0.5unknown	3.7912	7.4079
106	TRUE	Empty	La-related protein 7 OS=Mus musculus OX=10090 GN=Larp7 PE=1 SV=2	Q05CL8	Larp7	65 kDa	TRUE	INFunknown	2.8434	0
107	TRUE	Empty	Centrosomal protein of 72 kDa (Fragment) OS=Mus musculus OX=10090 GN=Cep72 PE=1 SV=1	A0A1Y7VJU1 (+1)	Cep72	52 kDa		1.2unknown	3.7912	3.1748
108	TRUE	Empty	Mitochondrial pyruvate carrier 2 OS=Mus musculus OX=10090 GN=Mpc2 PE=1 SV=1	Q9D023	Mpc2	14 kDa		0.4unknown	2.8434	6.3496
109	TRUE	Empty	ATP synthase subunit g, mitochondrial OS=Mus musculus OX=10090 GN=Atp5mg PE=1 SV=1	Q9CPQ8 (+2)	Atp5mg	11 kDa		1.8unknown	5.6869	3.1748
110	TRUE	Empty	Transmembrane emp24 domain trafficking protein 2 OS=Mus musculus OX=10090 GN=Tmed2 PE=1 SV=1	A2RS53 (+3)	Tmed2	23 kDa		0.7unknown	2.8434	4.2331
111	TRUE	Empty	NADH-ubiquinone oxidoreductase 75 kDa subunit, mitochondrial OS=Mus musculus OX=10090 GN=Ndufs1 PE=2 SV=1	Q3UIQ2 (+1)	Ndufs1	80 kDa		3.6unknown	7.5825	2.1165
112	TRUE	Empty	Calmegin OS=Mus musculus OX=10090 GN=Clgn PE=1 SV=2	P52194	Clgn	69 kDa		0.2unknown	0.94781	5.2914
113	TRUE	Empty	KN motif and ankyrin repeat domain-containing protein 2 OS=Mus musculus OX=10090 GN=Kank2 PE=1 SV=1	Q8BX02	Kank2	90 kDa		1.1unknown	4.7391	4.2331
114	TRUE	Empty	Solute carrier family 25 (Mitochondrial carrier adenine nucleotide translocator), member 31 OS=Mus musculus OX=10090 GN=Slc25a31 PE=1 SV=1	B2RTC8 (+1)	Slc25a31	35 kDa	TRUE	2.7unknown	5.6869	2.1165
115	TRUE	Empty	Interleukin enhancer-binding factor 3 OS=Mus musculus OX=10090 GN=Ilf3 PE=1 SV=1	A0A1L1STE4 (+3)	Ilf3	97 kDa	TRUE	0.9unknown	2.8434	3.1748
116	TRUE	Empty	Kinesin-like protein OS=Mus musculus OX=10090 GN=Kif3b PE=2 SV=1	Q3UFZ8 (+4)	Kif3b	85 kDa	TRUE	1.2unknown	3.7912	3.1748
117	TRUE	Empty	Dolichyl-diphosphooligosaccharide--protein glycosyltransferase 48 kDa subunit OS=Mus musculus OX=10090 GN=Ddost PE=1 SV=2	O54734 (+2)	Ddost	49 kDa		0.3unknown	1.8956	6.3496
118	TRUE	Empty	Voltage-dependent anion-selective channel protein 3 OS=Mus musculus OX=10090 GN=Vdac3 PE=2 SV=1	Q3TTN3 (+2)	Vdac3	31 kDa		0.4unknown	2.8434	6.3496
119	TRUE	Empty	Spermatogenesis-associated protein 9 OS=Mus musculus OX=10090 GN=Spata9 PE=2 SV=1	Q9D9R3	Spata9	28 kDa		2.2unknown	4.7391	2.1165
120	TRUE	Empty	Cytochrome b-c1 complex subunit 7 OS=Mus musculus OX=10090 GN=Uqcrb PE=1 SV=1	Q9CQB4 (+1)	Uqcrb	14 kDa		0.7unknown	2.8434	4.2331
121	TRUE	Empty	60S ribosomal protein L6 OS=Mus musculus OX=10090 GN=Rpl6 PE=1 SV=3	P47911 (+1)	Rpl6	34 kDa		0.9unknown	3.7912	4.2331
122	TRUE	Empty	Membrane-associated progesterone receptor component 2 OS=Mus musculus OX=10090 GN=Pgrmc2 PE=1 SV=2	Q80UU9	Pgrmc2	23 kDa		0.9unknown	3.7912	4.2331
123	TRUE	Empty	5-azacytidine induced gene 1 OS=Mus musculus OX=10090 GN=Cep131 PE=1 SV=1	B1AXI9 (+2)	Cep131	120 kDa		0.5unknown	2.8434	5.2914
124	TRUE	Empty	Polypyrimidine tract-binding protein 1 OS=Mus musculus OX=10090 GN=Ptbp1 PE=1 SV=2	P17225 (+9)	Ptbp1	56 kDa		0.4unknown	1.8956	4.2331
125	TRUE	Empty	Serine/threonine-protein phosphatase 2A 65 kDa regulatory subunit A beta isoform OS=Mus musculus OX=10090 GN=Ppp2r1b PE=1 SV=1	G3UWS4 (+7)	Ppp2r1b	76 kDa		0.3unknown	1.8956	6.3496
126	TRUE	Empty	Feline leukemia virus subgroup C receptor-related protein 2 OS=Mus musculus OX=10090 GN=Flvcr2 PE=1 SV=1	A0A0R4J0E9 (+2)	Flvcr2	60 kDa		0.4unknown	2.8434	6.3496
127	TRUE	Empty	Uncharacterized protein OS=Mus musculus OX=10090 GN=Slc29a1 PE=2 SV=1	Q3TCZ2 (+2)	Slc29a1	50 kDa		0.9unknown	2.8434	3.1748
128	TRUE	Empty	BCL2-associated athanogene 6 (Fragment) OS=Mus musculus OX=10090 GN=Bag6 PE=1 SV=1	A0A1B0GX81 (+7)	Bag6	115 kDa		0.1unknown	0.94781	6.3496
129	TRUE	Empty	RNA helicase OS=Mus musculus OX=10090 GN=Dhx9 PE=1 SV=1	E9QNN1	Dhx9	150 kDa		INFunknown	2.8434	0
130	TRUE	Empty	Signal peptide peptidase-like 2C OS=Mus musculus OX=10090 GN=Sppl2c PE=2 SV=1	A2A6C4	Sppl2c	76 kDa		0.0unknown	0	6.3496
131	TRUE	Empty	Transmembrane p24-trafficking protein 7 OS=Mus musculus OX=10090 GN=Tmed7 PE=1 SV=1	D3YZZ5 (+1)	Tmed7	25 kDa		1.8unknown	3.7912	2.1165
132	TRUE	Empty	G kinase-anchoring protein 1 OS=Mus musculus OX=10090 GN=Gkap1 PE=1 SV=1	Q9JMB0	Gkap1	42 kDa		1.2unknown	3.7912	3.1748
133	TRUE	Empty	Dolichyl-diphosphooligosaccharide--protein glycotransferase OS=Mus musculus OX=10090 GN=Stt3b PE=1 SV=1	A0A0R4J0D3 (+1)	Stt3b	93 kDa		0.2unknown	0.94781	5.2914
134	TRUE	Empty	Voltage-dependent anion-selective channel protein 1 OS=Mus musculus OX=10090 GN=Vdac1 PE=2 SV=1	Q3U6K8 (+1)	Vdac1	31 kDa		1.3unknown	2.8434	2.1165
135	TRUE	Empty	Transmembrane protein 35A OS=Mus musculus OX=10090 GN=Tmem35a PE=1 SV=1	Q9D328	Tmem35a	19 kDa		1.2unknown	3.7912	3.1748
136	TRUE	Empty	Manganese-transporting ATPase 13A1 OS=Mus musculus OX=10090 GN=Atp13a1 PE=1 SV=2	Q9EPE9	Atp13a1	132 kDa		2.7unknown	2.8434	1.0583
137	TRUE	Empty	Regulator of nonsense transcripts 1 OS=Mus musculus OX=10090 GN=Upf1 PE=1 SV=2	Q9EPU0	Upf1	124 kDa		0.9unknown	2.8434	3.1748
138	TRUE	Empty	ATP synthase subunit d, mitochondrial (Fragment) OS=Mus musculus OX=10090 GN=Atp5h PE=1 SV=1	B1ASE2 (+1)	Atp5h	16 kDa		0.9unknown	2.8434	3.1748
139	TRUE	Empty	Protein PRRC2A OS=Mus musculus OX=10090 GN=Prrc2a PE=1 SV=1	G3UX48 (+2)	Prrc2a	219 kDa		0.9unknown	1.8956	2.1165
140	TRUE	Empty	Erlin-1 OS=Mus musculus OX=10090 GN=Erlin1 PE=1 SV=2	Q91X78	Erlin1	39 kDa	TRUE	0.9unknown	2.8434	3.1748
141	TRUE	Empty	ATP synthase subunit gamma OS=Mus musculus OX=10090 GN=Atp5c1 PE=1 SV=1	A2AKU9 (+7)	Atp5c1	33 kDa		0.9unknown	1.8956	2.1165
142	TRUE	Empty	RNA helicase OS=Mus musculus OX=10090 GN=Ddx3x PE=2 SV=1	B7ZWF1 (+5)	Ddx3x	73 kDa		0.9unknown	2.8434	3.1748
143	TRUE	Empty	Delta(14)-sterol reductase LBR (Fragment) OS=Mus musculus OX=10090 GN=Lbr PE=1 SV=1	A0A0A6YY12 (+1)	Lbr	23 kDa		0.4unknown	1.8956	4.2331
144	TRUE	Empty	NADH dehydrogenase [ubiquinone] 1 alpha subcomplex subunit 5 OS=Mus musculus OX=10090 GN=Ndufa5 PE=1 SV=3	Q9CPP6	Ndufa5	13 kDa		0.4unknown	1.8956	5.2914
145	TRUE	Empty	Uncharacterized protein FAM241A OS=Mus musculus OX=10090 GN=Fam241a PE=1 SV=1	A0A0H2UKC2 (+1)	Fam241a	7 kDa		1.2unknown	3.7912	3.1748
146	TRUE	Empty	Complement C1q subcomponent subunit A OS=Mus musculus OX=10090 GN=C1qa PE=4 SV=1	A0A3B0IP04 (+3)	C1qa	26 kDa		1.2unknown	3.7912	3.1748
147	TRUE	Empty	Myelin expression factor 2 OS=Mus musculus OX=10090 GN=Myef2 PE=1 SV=1	A2ATP5 (+2)	Myef2	60 kDa		5.4unknown	5.6869	1.0583
148	TRUE	Empty	Cleavage and polyadenylation specificity factor subunit 4 OS=Mus musculus OX=10090 GN=Cpsf4 PE=1 SV=1	B2LVG5 (+4)	Cpsf4	27 kDa		2.7unknown	5.6869	2.1165
149	TRUE	Empty	Histone H2AX OS=Mus musculus OX=10090 GN=H2ax PE=1 SV=2	P27661 (+1)	H2ax	15 kDa		0.9unknown	2.8434	3.1748
150	TRUE	Empty	Histone H1.1 OS=Mus musculus OX=10090 GN=H1-1 PE=1 SV=2	P43275	H1-1	22 kDa		1.8unknown	3.7912	2.1165
151	TRUE	Empty	3-beta-hydroxysteroid-Delta(8),Delta(7)-isomerase OS=Mus musculus OX=10090 GN=Ebp PE=1 SV=3	P70245	Ebp	26 kDa		0.2unknown	0.94781	5.2914
152	TRUE	Empty	Heterogeneous nuclear ribonucleoprotein H3 OS=Mus musculus OX=10090 GN=Hnrnph3 PE=1 SV=1	D3YWT1 (+1)	Hnrnph3	35 kDa		INFunknown	4.7391	0
153	TRUE	Empty	Catenin alpha-2 OS=Mus musculus OX=10090 GN=Ctnna2 PE=1 SV=1	E0CXB9 (+1)	Ctnna2	107 kDa	TRUE	0.0unknown	0	5.2914
154	TRUE	Empty	Alpha-T-catenin OS=Mus musculus OX=10090 GN=Ctnna3 PE=2 SV=1	A4GE64 (+2)	Ctnna3	100 kDa		0.0unknown	0	5.2914
155	TRUE	Empty	OCIA domain-containing protein 2 OS=Mus musculus OX=10090 GN=Ociad2 PE=1 SV=1	A0A0J9YU56 (+2)	Ociad2	11 kDa		INFunknown	5.6869	0
156	TRUE	Empty	WD_REPEATS_REGION domain-containing protein OS=Mus musculus OX=10090 GN=Tbl2 PE=2 SV=1	Q9CY49 (+1)	Tbl2	50 kDa		0.9unknown	2.8434	3.1748
157	TRUE	Empty	Mitochondrial amidoxime reducing component 2 OS=Mus musculus OX=10090 GN=Mtarc2 PE=1 SV=1	Q922Q1	Mtarc2	38 kDa		0.7unknown	2.8434	4.2331
158	TRUE	Empty	Succinate dehydrogenase [ubiquinone] flavoprotein subunit, mitochondrial OS=Mus musculus OX=10090 GN=Sdha PE=1 SV=1	Q8K2B3	Sdha	73 kDa		2.7unknown	2.8434	1.0583
159	TRUE	Empty	Dynein light chain Tctex-type 1A OS=Mus musculus OX=10090 GN=Dynlt1a PE=1 SV=1	A0A338P7B7 (+4)	Dynlt1a	12 kDa		0.9unknown	2.8434	3.1748
160	TRUE	Empty	Cytochrome b5 OS=Mus musculus OX=10090 GN=Cyb5a PE=1 SV=1	G5E850 (+2)	Cyb5a	11 kDa		1.3unknown	2.8434	2.1165
161	TRUE	Empty	PACT_coil_coil domain-containing protein (Fragment) OS=Mus musculus OX=10090 GN=Pcnt PE=2 SV=1	Q8CDL2	Pcnt	169 kDa		0.3unknown	0.94781	3.1748
162	TRUE	Empty	MICOS complex subunit MIC60 OS=Mus musculus OX=10090 GN=Immt PE=1 SV=1	E9Q800 (+6)	Immt	76 kDa		1.8unknown	3.7912	2.1165
163	TRUE	Empty	DEAD box protein 5 OS=Mus musculus OX=10090 GN=Ddx5 PE=2 SV=1	A1L333 (+4)	Ddx5	69 kDa	TRUE	0.9unknown	0.94781	1.0583
164	TRUE	Empty	Transmembrane emp24 domain-containing protein 3 OS=Mus musculus OX=10090 GN=Tmed3 PE=1 SV=1	Q78IS1	Tmed3	25 kDa		4.5unknown	4.7391	1.0583
165	TRUE	Empty	B-cell receptor-associated protein OS=Mus musculus OX=10090 GN=Bcap29 PE=1 SV=1	Q542A1 (+1)	Bcap29	28 kDa		0.2unknown	0.94781	4.2331
166	TRUE	Empty	EG627828 protein OS=Mus musculus OX=10090 GN=Gm6793 PE=2 SV=1	B2RXM2 (+2)	Gm6793	37 kDa		2.7unknown	2.8434	1.0583
167	TRUE	Empty	Calmodulin-1 OS=Mus musculus OX=10090 GN=Calm1 PE=1 SV=1	P0DP26 (+3)	Calm1	17 kDa		1.3unknown	2.8434	2.1165
168	TRUE	Empty	Ribosomal protein OS=Mus musculus OX=10090 GN=Rpl10a PE=1 SV=1	A0A3B2WBL1 (+3)	Rpl10a	25 kDa		1.3unknown	2.8434	2.1165
169	TRUE	Empty	RNA-binding motif protein, X-linked-like 2 OS=Mus musculus OX=10090 GN=Rbmxl2 PE=1 SV=1	Q9DAE2	Rbmxl2	42 kDa	TRUE	1.3unknown	2.8434	2.1165
170	TRUE	Empty	Stomatin-like protein 2, mitochondrial OS=Mus musculus OX=10090 GN=Stoml2 PE=1 SV=1	Q99JB2	Stoml2	38 kDa		0.9unknown	2.8434	3.1748
171	TRUE	Empty	HTH La-type RNA-binding domain-containing protein (Fragment) OS=Mus musculus OX=10090 GN=Larp1 PE=2 SV=1	Q3UU34 (+2)	Larp1	71 kDa		0.4unknown	0.94781	2.1165
172	TRUE	Empty	Centromere/kinetochore protein zw10 homolog OS=Mus musculus OX=10090 GN=Zw10 PE=1 SV=3	O54692	Zw10	88 kDa		1.2unknown	3.7912	3.1748
173	TRUE	Empty	Plasminogen activator inhibitor 1 RNA-binding protein OS=Mus musculus OX=10090 GN=Serbp1 PE=1 SV=1	A0A0N4SV32 (+6)	Serbp1	40 kDa		0.9unknown	2.8434	3.1748
174	TRUE	Empty	Dolichyl-diphosphooligosaccharide--protein glycotransferase OS=Mus musculus OX=10090 GN=Stt3a PE=2 SV=1	A0A1S6GWK0 (+10)	Stt3a	86 kDa		2.2unknown	4.7391	2.1165
175	TRUE	Empty	Enhancer of rudimentary homolog OS=Mus musculus OX=10090 GN=Erh PE=1 SV=1	A0A1W2P7H9 (+3)	Erh	8 kDa		2.2unknown	4.7391	2.1165
176	TRUE	Empty	Thioredoxin-related transmembrane protein 2 (Fragment) OS=Mus musculus OX=10090 GN=Tmx2 PE=1 SV=1	D3YYX0 (+2)	Tmx2	9 kDa		0.2unknown	0.94781	5.2914
177	TRUE	Empty	Protein disulfide-isomerase-like protein of the testis OS=Mus musculus OX=10090 GN=Pdilt PE=1 SV=2	Q9DAN1	Pdilt	68 kDa		0.4unknown	1.8956	5.2914
178	TRUE	Empty	Immunoglobulin kappa variable 8-28 OS=Mus musculus OX=10090 GN=Igkv8-28 PE=1 SV=7	A0A075B5N3 (+1)	Igkv8-28	11 kDa		0.9unknown	0.94781	1.0583
179	TRUE	Empty	La ribonucleoprotein domain family, member 1B OS=Mus musculus OX=10090 GN=Larp1b PE=1 SV=1	A0A0A6YWC2 (+3)	Larp1b	39 kDa		3.6unknown	3.7912	1.0583
180	TRUE	Empty	Cullin-3 OS=Mus musculus OX=10090 GN=Cul3 PE=1 SV=1	E9Q4T8 (+2)	Cul3	81 kDa		INFunknown	1.8956	0
181	TRUE	Empty	ATP-dependent RNA helicase DDX1 OS=Mus musculus OX=10090 GN=Ddx1 PE=2 SV=1	Q3V1Z7 (+2)	Ddx1	83 kDa		1.3unknown	2.8434	2.1165
182	TRUE	Empty	Peptidyl-tRNA hydrolase 2, mitochondrial OS=Mus musculus OX=10090 GN=Ptrh2 PE=1 SV=1	Q8R2Y8	Ptrh2	20 kDa		1.3unknown	2.8434	2.1165
183	TRUE	Empty	NADH dehydrogenase [ubiquinone] iron-sulfur protein 3, mitochondrial OS=Mus musculus OX=10090 GN=Ndufs3 PE=1 SV=2	Q9DCT2	Ndufs3	30 kDa		0.4unknown	1.8956	4.2331
184	TRUE	Empty	Transmembrane 9 superfamily member 2 OS=Mus musculus OX=10090 GN=Tm9sf2 PE=1 SV=1	P58021 (+4)	Tm9sf2	75 kDa		1.3unknown	2.8434	2.1165
185	TRUE	Empty	40S ribosomal protein S24 OS=Mus musculus OX=10090 GN=Rps24 PE=1 SV=1	A0A286YEB7 (+6)	Rps24	14 kDa		0.9unknown	1.8956	2.1165
186	TRUE	Empty	40S ribosomal protein S4 OS=Mus musculus OX=10090 GN=Rps4l PE=2 SV=1	Q3V1Z5	Rps4l	29 kDa	TRUE	0.4unknown	0.94781	2.1165
187	TRUE	Empty	Histone H2A OS=Mus musculus OX=10090 GN=H2aj PE=1 SV=1	A0A0N4SV66 (+25)	H2aj	14 kDa		0.4unknown	1.8956	4.2331
188	TRUE	Empty	RNA-binding motif protein, X chromosome OS=Mus musculus OX=10090 GN=Rbmx PE=1 SV=1	A2AFI3 (+1)	Rbmx	33 kDa	TRUE	0.9unknown	0.94781	1.0583
189	TRUE	Empty	Sperm mitochondrial-associated cysteine-rich protein OS=Mus musculus OX=10090 GN=Smcp PE=2 SV=4	P15265	Smcp	15 kDa		1.8unknown	3.7912	2.1165
190	TRUE	Empty	60S ribosomal protein L32 OS=Mus musculus OX=10090 GN=Rpl32 PE=1 SV=2	P62911 (+1)	Rpl32	16 kDa		0.9unknown	2.8434	3.1748
191	TRUE	Empty	Polyprenol reductase OS=Mus musculus OX=10090 GN=Srd5a3 PE=1 SV=2	Q9WUP4	Srd5a3	38 kDa		0.9unknown	1.8956	2.1165
192	TRUE	Empty	Deleted in azoospermia-like OS=Mus musculus OX=10090 GN=Dazl PE=2 SV=1	Q499F1 (+1)	Dazl	33 kDa		0.9unknown	1.8956	2.1165
193	TRUE	Empty	Alpha-1-antitrypsin 1-1 OS=Mus musculus OX=10090 GN=Serpina1a PE=1 SV=1	A0A0A0MQA3 (+4)	Serpina1a	49 kDa		3.6unknown	3.7912	1.0583
194	TRUE	Empty	Pinin OS=Mus musculus OX=10090 GN=Pnn PE=1 SV=4	O35691 (+2)	Pnn	82 kDa		3.6unknown	3.7912	1.0583
195	TRUE	Empty	Uncharacterized protein OS=Mus musculus OX=10090 GN=AA467197 PE=1 SV=1	Q3UCF3 (+1)	AA467197	10 kDa		INFunknown	3.7912	0
196	TRUE	Empty	60S ribosomal protein L21 OS=Mus musculus OX=10090 GN=Rpl21 PE=1 SV=3	O09167 (+2)	Rpl21	19 kDa		INFunknown	2.8434	0
197	TRUE	Empty	Keratin 5 OS=Mus musculus OX=10090 GN=Krt5 PE=1 SV=2	Q32P04 (+1)	Krt5	62 kDa	TRUE	INFunknown	3.7912	0
198	TRUE	Empty	Uncharacterized protein OS=Mus musculus OX=10090 PE=1 SV=1	Q9D8L4		52 kDa	TRUE	INFunknown	3.7912	0
199	TRUE	Empty	Uncharacterized protein C11orf94 homolog OS=Mus musculus OX=10090 PE=3 SV=1	Q8CF31		11 kDa		0.0unknown	0	5.2914
200	TRUE	Empty	O-acyltransferase OS=Mus musculus OX=10090 GN=Soat1 PE=2 SV=1	Q06EZ3 (+1)	Soat1	64 kDa		INFunknown	3.7912	0
201	TRUE	Empty	1-acyl-sn-glycerol-3-phosphate acyltransferase OS=Mus musculus OX=10090 GN=Agpat1 PE=1 SV=1	A0A0R4J263 (+4)	Agpat1	32 kDa		INFunknown	3.7912	0
202	TRUE	Empty	Malectin OS=Mus musculus OX=10090 GN=Mlec PE=1 SV=2	Q6ZQI3	Mlec	32 kDa		0.9unknown	1.8956	2.1165
203	TRUE	Empty	14-3-3 protein theta OS=Mus musculus OX=10090 GN=Ywhaq PE=2 SV=1	A3KML3 (+1)	Ywhaq	28 kDa		0.9unknown	1.8956	2.1165
204	TRUE	Empty	Protein transport protein Sec61 subunit alpha isoform 1 OS=Mus musculus OX=10090 GN=Sec61a1 PE=1 SV=2	P61620 (+1)	Sec61a1	52 kDa		0.4unknown	0.94781	2.1165
205	TRUE	Empty	TAR DNA-binding protein 43 (Fragment) OS=Mus musculus OX=10090 GN=Tardbp PE=1 SV=1	A0A087WR97 (+12)	Tardbp	27 kDa		0.4unknown	0.94781	2.1165
206	TRUE	Empty	Mitochondrial carrier homolog 2 OS=Mus musculus OX=10090 GN=Mtch2 PE=1 SV=1	A2AFW6 (+4)	Mtch2	32 kDa		0.3unknown	0.94781	3.1748
207	TRUE	Empty	NADH dehydrogenase [ubiquinone] 1 alpha subcomplex subunit 6 OS=Mus musculus OX=10090 GN=Ndufa6 PE=1 SV=1	Q9CQZ5	Ndufa6	15 kDa		0.4unknown	0.94781	2.1165
208	TRUE	Empty	Mitochondrial import receptor subunit TOM22 homolog OS=Mus musculus OX=10090 GN=Tomm22 PE=2 SV=1	Q3UBW3 (+1)	Tomm22	16 kDa		2.7unknown	2.8434	1.0583
209	TRUE	Empty	Peroxisomal membrane protein PEX14 OS=Mus musculus OX=10090 GN=Pex14 PE=1 SV=1	Q9R0A0	Pex14	41 kDa		0.9unknown	0.94781	1.0583
210	TRUE	Empty	Uncharacterized protein OS=Mus musculus OX=10090 GN=Hnrnpu PE=2 SV=1	Q3TWN5	Hnrnpu	88 kDa		0.9unknown	1.8956	2.1165
211	TRUE	Empty	Dipeptidase 3 OS=Mus musculus OX=10090 GN=Dpep3 PE=1 SV=1	Q9DA79	Dpep3	54 kDa		1.8unknown	1.8956	1.0583
212	TRUE	Empty	RNA granule protein 140 OS=Mus musculus OX=10090 GN=Caprin2 PE=2 SV=1	E4NKG5 (+1)	Caprin2	114 kDa		1.8unknown	1.8956	1.0583
213	TRUE	Empty	Cytochrome b5 heme-binding domain-containing protein OS=Mus musculus OX=10090 GN=Cyb5b PE=2 SV=1	Q3TH64 (+1)	Cyb5b	16 kDa		1.8unknown	1.8956	1.0583
214	TRUE	Empty	Adiponectin b OS=Mus musculus OX=10090 GN=Adib PE=4 SV=1	A0A3B0INZ4 (+1)	Adib	29 kDa		0.4unknown	0.94781	2.1165
215	TRUE	Empty	Endoplasmic reticulum lectin 1 (Fragment) OS=Mus musculus OX=10090 GN=Erlec1 PE=1 SV=1	F6Z458 (+2)	Erlec1	27 kDa		0.9unknown	1.8956	2.1165
216	TRUE	Empty	Keratin 77 OS=Mus musculus OX=10090 GN=Krt77 PE=2 SV=1	Q08EK4 (+2)	Krt77	61 kDa	TRUE	1.3unknown	2.8434	2.1165
217	TRUE	Empty	Succinate dehydrogenase [ubiquinone] iron-sulfur subunit, mitochondrial (Fragment) OS=Mus musculus OX=10090 GN=Sdhb PE=2 SV=1	Q0QEZ4 (+2)	Sdhb	27 kDa		0.9unknown	1.8956	2.1165
218	TRUE	Empty	Vesicle transport protein GOT1B OS=Mus musculus OX=10090 GN=Golt1b PE=1 SV=1	Q9CR60	Golt1b	15 kDa		0.9unknown	1.8956	2.1165
219	TRUE	Empty	60S ribosomal protein L12 OS=Mus musculus OX=10090 GN=Rpl12 PE=1 SV=2	P35979 (+2)	Rpl12	18 kDa		0.3unknown	0.94781	3.1748
220	TRUE	Empty	Spindle and centriole-associated protein 1 OS=Mus musculus OX=10090 GN=Spice1 PE=1 SV=2	Q8C804	Spice1	96 kDa		0.9unknown	1.8956	2.1165
221	TRUE	Empty	Kinesin-associated protein 3 OS=Mus musculus OX=10090 GN=Kifap3 PE=1 SV=1	P70188	Kifap3	91 kDa		1.3unknown	2.8434	2.1165
222	TRUE	Empty	RNA-splicing ligase RtcB homolog OS=Mus musculus OX=10090 GN=Rtcb PE=1 SV=1	Q99LF4	Rtcb	55 kDa		0.6unknown	1.8956	3.1748
223	TRUE	Empty	1-acyl-sn-glycerol-3-phosphate acyltransferase gamma OS=Mus musculus OX=10090 GN=Agpat3 PE=1 SV=2	Q9D517	Agpat3	43 kDa		1.3unknown	2.8434	2.1165
224	TRUE	Empty	Cytochrome c oxidase subunit 2 OS=Mus musculus musculus OX=39442 GN=COX2 PE=3 SV=1	A0A023J5Y1 (+13)	COX2	26 kDa		0.9unknown	1.8956	2.1165
225	TRUE	Empty	Insulin-like growth factor 2 mRNA-binding protein 2 OS=Mus musculus OX=10090 GN=Igf2bp2 PE=1 SV=1	A6X8Z3 (+2)	Igf2bp2	58 kDa		0.3unknown	0.94781	3.1748
226	TRUE	Empty	60S ribosomal protein L8 OS=Mus musculus OX=10090 GN=Rpl8 PE=1 SV=2	P62918 (+3)	Rpl8	28 kDa		0.9unknown	1.8956	2.1165
227	TRUE	Empty	KH domain-containing, RNA-binding, signal transduction-associated protein 1 OS=Mus musculus OX=10090 GN=Khdrbs1 PE=1 SV=2	Q60749	Khdrbs1	48 kDa		1.3unknown	2.8434	2.1165
228	TRUE	Empty	Atlastin-1 OS=Mus musculus OX=10090 GN=Atl1 PE=1 SV=1	Q8BH66	Atl1	63 kDa		3.6unknown	3.7912	1.0583
229	TRUE	Empty	Cytochrome c oxidase subunit 3 OS=Mus musculus castaneus OX=10091 GN=COX3 PE=3 SV=1	A0A023J622 (+19)	COX3	30 kDa		0.9unknown	1.8956	2.1165
230	TRUE	Empty	Cytochrome c oxidase subunit 7A2, mitochondrial OS=Mus musculus OX=10090 GN=Cox7a2 PE=1 SV=2	P48771	Cox7a2	9 kDa		0.9unknown	0.94781	1.0583
231	TRUE	Empty	Lysophospholipid acyltransferase 2 OS=Mus musculus OX=10090 GN=Mboat2 PE=1 SV=1	A0A217FL69 (+2)	Mboat2	44 kDa		0.9unknown	1.8956	2.1165
232	TRUE	Empty	60S ribosomal protein L17 (Fragment) OS=Mus musculus OX=10090 GN=Rpl17 PE=2 SV=1	Q505B1 (+4)	Rpl17	21 kDa		0.4unknown	0.94781	2.1165
233	TRUE	Empty	Transmembrane emp24 domain-containing protein 4 (Fragment) OS=Mus musculus OX=10090 GN=Tmed4 PE=1 SV=1	Q5SVW9 (+1)	Tmed4	19 kDa		0.0unknown	0	1.0583
234	TRUE	Empty	Dolichyldiphosphatase OS=Mus musculus OX=10090 GN=Dolpp1 PE=1 SV=1	A0A140T8S3 (+1)	Dolpp1	17 kDa		1.8unknown	1.8956	1.0583
235	TRUE	Empty	NADH dehydrogenase [ubiquinone] 1 alpha subcomplex subunit 8 OS=Mus musculus OX=10090 GN=Ndufa8 PE=1 SV=3	Q9DCJ5	Ndufa8	20 kDa		INFunknown	0.94781	0
236	TRUE	Empty	Thyroid hormone receptor-associated protein 3 OS=Mus musculus OX=10090 GN=Thrap3 PE=1 SV=1	Q569Z6	Thrap3	108 kDa		INFunknown	2.8434	0
237	TRUE	Empty	Immunoglobulin heavy constant gamma 3 (Fragment) OS=Mus musculus OX=10090 GN=Ighg3 PE=4 SV=1	A0A075B5P5 (+3)	Ighg3	36 kDa		INFunknown	4.7391	0
238	TRUE	Empty	Xaa-Pro aminopeptidase 3 OS=Mus musculus OX=10090 GN=Xpnpep3 PE=1 SV=1	B7ZMP1	Xpnpep3	57 kDa		0.0unknown	0	4.2331
239	TRUE	Empty	NADH dehydrogenase [ubiquinone] iron-sulfur protein 6, mitochondrial OS=Mus musculus OX=10090 GN=Ndufs6 PE=1 SV=2	P52503	Ndufs6	13 kDa		0.9unknown	1.8956	2.1165
240	TRUE	Empty	Adiponectin a OS=Mus musculus OX=10090 GN=Adia PE=4 SV=1	A0A3B0ITG8 (+3)	Adia	30 kDa		0.4unknown	0.94781	2.1165
241	TRUE	Empty	RNA helicase OS=Mus musculus OX=10090 GN=Mov10 PE=1 SV=2	D3YVL0 (+6)	Mov10	121 kDa		2.7unknown	2.8434	1.0583
242	TRUE	Empty	Uncharacterized protein (Fragment) OS=Mus musculus OX=10090 GN=Tomm40 PE=2 SV=1	Q3UQD0 (+1)	Tomm40	31 kDa		2.7unknown	2.8434	1.0583
243	TRUE	Empty	Ribosomal protein L15 OS=Mus musculus OX=10090 GN=Rpl15 PE=2 SV=1	Q3U7D2 (+2)	Rpl15	24 kDa		1.8unknown	1.8956	1.0583
244	TRUE	Empty	Cell growth-regulating nucleolar protein OS=Mus musculus OX=10090 GN=Lyar PE=1 SV=2	Q08288	Lyar	44 kDa		1.8unknown	1.8956	1.0583
245	TRUE	Empty	Cellular nucleic acid-binding protein OS=Mus musculus OX=10090 GN=Cnbp PE=1 SV=1	A0A0N4SVS6 (+2)	Cnbp	19 kDa		0.3unknown	0.94781	3.1748
246	TRUE	Empty	FAS-associated factor 2 OS=Mus musculus OX=10090 GN=Faf2 PE=1 SV=2	Q3TDN2	Faf2	52 kDa		0.9unknown	0.94781	1.0583
247	TRUE	Empty	Transmembrane protein 41B OS=Mus musculus OX=10090 GN=Tmem41b PE=1 SV=1	D6RFP3 (+2)	Tmem41b	14 kDa		1.8unknown	1.8956	1.0583
248	TRUE	Empty	Centrosomal protein of 78 kDa OS=Mus musculus OX=10090 GN=Cep78 PE=2 SV=1	Q6IRU7	Cep78	87 kDa		0.3unknown	0.94781	3.1748
249	TRUE	Empty	Sacchrp_dh_NADP domain-containing protein OS=Mus musculus OX=10090 GN=Sccpdh PE=2 SV=1	Q3ULN6 (+1)	Sccpdh	35 kDa		0.9unknown	0.94781	1.0583
250	TRUE	Empty	CDKN2A-interacting protein OS=Mus musculus OX=10090 GN=Cdkn2aip PE=1 SV=1	Q8BI72	Cdkn2aip	60 kDa		2.7unknown	2.8434	1.0583
251	TRUE	Empty	BTB/POZ domain-containing protein 10 OS=Mus musculus OX=10090 GN=Btbd10 PE=1 SV=1	E9Q6L8	Btbd10	48 kDa		0.9unknown	0.94781	1.0583
252	TRUE	Empty	85/88 kDa calcium-independent phospholipase A2 (Fragment) OS=Mus musculus OX=10090 GN=Pla2g6 PE=1 SV=1	G3UX52 (+6)	Pla2g6	23 kDa		1.8unknown	1.8956	1.0583
253	TRUE	Empty	Metaxin-2 OS=Mus musculus OX=10090 GN=Mtx2 PE=1 SV=1	O88441 (+4)	Mtx2	30 kDa		2.7unknown	2.8434	1.0583
254	TRUE	Empty	Albumin OS=Mus musculus OX=10090 GN=Alb PE=1 SV=3	P07724 (+1)	Alb	69 kDa		0.9unknown	1.8956	2.1165
255	TRUE	Empty	Dolichyl-diphosphooligosaccharide--protein glycosyltransferase subunit DAD1 OS=Mus musculus OX=10090 GN=Dad1 PE=1 SV=3	P61804	Dad1	12 kDa		0.3unknown	0.94781	3.1748
256	TRUE	Empty	Uncharacterized protein OS=Mus musculus OX=10090 GN=Tmpo PE=2 SV=1	Q3TNH0 (+5)	Tmpo	46 kDa		0.9unknown	1.8956	2.1165
257	TRUE	Empty	Importin N-terminal domain-containing protein OS=Mus musculus OX=10090 GN=Ipo5 PE=2 SV=1	Q3TT04 (+2)	Ipo5	93 kDa		2.7unknown	2.8434	1.0583
258	TRUE	Empty	Uncharacterized protein OS=Mus musculus OX=10090 GN=Uqcr10 PE=1 SV=1	Q5NCJ9 (+1)	Uqcr10	7 kDa		0.4unknown	0.94781	2.1165
259	TRUE	Empty	APC membrane recruitment protein 1 OS=Mus musculus OX=10090 GN=Amer1 PE=2 SV=3	Q7TS75	Amer1	124 kDa		0.9unknown	1.8956	2.1165
260	TRUE	Empty	CDGSH iron-sulfur domain-containing protein 1 OS=Mus musculus OX=10090 GN=Cisd1 PE=1 SV=1	Q91WS0	Cisd1	12 kDa		0.9unknown	1.8956	2.1165
261	TRUE	Empty	Acetyl-coenzyme A transporter 1 OS=Mus musculus OX=10090 GN=Slc33a1 PE=1 SV=1	Q99J27	Slc33a1	61 kDa		0.9unknown	1.8956	2.1165
262	TRUE	Empty	Histone H4 OS=Mus musculus OX=10090 GN=Hist2h4 PE=1 SV=1	B2RTM0 (+1)	Hist2h4	11 kDa		0.3unknown	0.94781	3.1748
263	TRUE	Empty	Protein jagunal homolog 1 OS=Mus musculus OX=10090 GN=Jagn1 PE=1 SV=1	A0A0N4SV89 (+1)	Jagn1	7 kDa		0.3unknown	0.94781	3.1748
264	TRUE	Empty	Importin subunit beta-1 OS=Mus musculus OX=10090 GN=Kpnb1 PE=1 SV=2	P70168 (+3)	Kpnb1	97 kDa		2.7unknown	2.8434	1.0583
265	TRUE	Empty	40S ribosomal protein S5 (Fragment) OS=Mus musculus OX=10090 GN=Rps5 PE=1 SV=1	D3YYM6 (+2)	Rps5	20 kDa		0.3unknown	0.94781	3.1748
266	TRUE	Empty	Uncharacterized protein OS=Mus musculus OX=10090 GN=Sympk PE=2 SV=1	Q3TA76 (+4)	Sympk	83 kDa		0.9unknown	0.94781	1.0583
267	TRUE	Empty	Uncharacterized protein OS=Mus musculus OX=10090 GN=Tmem14c PE=2 SV=1	Q8C297 (+1)	Tmem14c	11 kDa		0.3unknown	0.94781	3.1748
268	TRUE	Empty	Cytochrome c oxidase subunit 6B1 OS=Mus musculus OX=10090 GN=Cox6b1 PE=1 SV=2	P56391	Cox6b1	10 kDa		1.8unknown	1.8956	1.0583
269	TRUE	Empty	Catalase OS=Mus musculus OX=10090 GN=Cat PE=1 SV=4	P24270 (+6)	Cat	60 kDa		1.8unknown	1.8956	1.0583
270	TRUE	Empty	Mitochondrial dicarboxylate carrier OS=Mus musculus OX=10090 GN=Slc25a10 PE=1 SV=2	Q9QZD8	Slc25a10	32 kDa		0.9unknown	0.94781	1.0583
271	TRUE	Empty	Transcriptional activator protein Pur-beta OS=Mus musculus OX=10090 GN=Purb PE=1 SV=3	O35295	Purb	34 kDa		0.4unknown	0.94781	2.1165
272	TRUE	Empty	Transmembrane protein 177 OS=Mus musculus OX=10090 GN=Tmem177 PE=1 SV=1	Q8BPE4	Tmem177	34 kDa		2.7unknown	2.8434	1.0583
273	TRUE	Empty	Seipin OS=Mus musculus OX=10090 GN=Bscl2 PE=1 SV=1	A0A0R4J225 (+1)	Bscl2	50 kDa		INFunknown	1.8956	0
274	TRUE	Empty	DZF domain-containing protein OS=Mus musculus OX=10090 GN=Ilf2 PE=2 SV=1	Q3UXI9 (+1)	Ilf2	43 kDa		INFunknown	1.8956	0
275	TRUE	Empty	Torsin-1A-interacting protein 1 OS=Mus musculus OX=10090 GN=Tor1aip1 PE=1 SV=3	Q921T2	Tor1aip1	67 kDa		INFunknown	1.8956	0
276	TRUE	Empty	Immunoglobulin lambda constant 1 (Fragment) OS=Mus musculus OX=10090 GN=Iglc1 PE=4 SV=1	A0A0G2JE99 (+4)	Iglc1	12 kDa		INFunknown	2.8434	0
277	TRUE	Empty	Protein disulfide-isomerase A3 OS=Mus musculus OX=10090 GN=Pdia3 PE=1 SV=2	P27773	Pdia3	57 kDa		0.0unknown	0	1.0583
278	TRUE	Empty	Guanine nucleotide-binding protein G(i) subunit alpha-2 OS=Mus musculus OX=10090 GN=Gnai2 PE=1 SV=5	P08752	Gnai2	40 kDa		0.0unknown	0	2.1165
279	TRUE	Empty	Stromal interaction molecule 1 OS=Mus musculus OX=10090 GN=Stim1 PE=1 SV=1	A0A1B0GRA5 (+1)	Stim1	89 kDa		INFunknown	1.8956	0
280	TRUE	Empty	Heterogeneous nuclear ribonucleoprotein Q OS=Mus musculus OX=10090 GN=Syncrip PE=1 SV=1	A0A0R4J259 (+4)	Syncrip	63 kDa	TRUE	INFunknown	2.8434	0
281	TRUE	Empty	Keratin 90 OS=Mus musculus OX=10090 GN=Krt90 PE=1 SV=1	E9Q1Z0 (+2)	Krt90	58 kDa		INFunknown	3.7912	0
282	TRUE	Empty	Cytochrome b-c1 complex subunit 6, mitochondrial OS=Mus musculus OX=10090 GN=Uqcrh PE=1 SV=2	P99028 (+1)	Uqcrh	10 kDa		INFunknown	3.7912	0
283	TRUE	Empty	14-3-3 protein epsilon OS=Mus musculus OX=10090 GN=Ywhae PE=1 SV=1	P62259 (+2)	Ywhae	29 kDa		0.4unknown	0.94781	2.1165
284	TRUE	Empty	Basigin OS=Mus musculus OX=10090 GN=Bsg PE=1 SV=1	K3W4Q8 (+3)	Bsg	24 kDa		0.9unknown	0.94781	1.0583
285	TRUE	Empty	Retinol dehydrogenase 11 OS=Mus musculus OX=10090 GN=Rdh11 PE=1 SV=2	Q9QYF1 (+3)	Rdh11	35 kDa		0.9unknown	0.94781	1.0583
286	TRUE	Empty	Histone H1t OS=Mus musculus OX=10090 GN=H1-6 PE=1 SV=4	Q07133	H1-6	22 kDa		0.9unknown	0.94781	1.0583
287	TRUE	Empty	Ribosome-binding protein 1 OS=Mus musculus OX=10090 GN=Rrbp1 PE=1 SV=1	A2AVJ7 (+1)	Rrbp1	158 kDa		0.9unknown	0.94781	1.0583
288	TRUE	Empty	Phospholipid hydroperoxide glutathione peroxidase OS=Mus musculus OX=10090 GN=Gpx4 PE=1 SV=4	O70325 (+5)	Gpx4	22 kDa		1.8unknown	1.8956	1.0583
289	TRUE	Empty	3 beta-hydroxysteroid dehydrogenase/Delta 5-->4-isomerase type 1 OS=Mus musculus OX=10090 GN=Hsd3b1 PE=1 SV=3	P24815 (+2)	Hsd3b1	42 kDa		0.4unknown	0.94781	2.1165
290	TRUE	Empty	60S ribosomal protein L3 OS=Mus musculus OX=10090 GN=Rpl3 PE=1 SV=3	P27659 (+5)	Rpl3	46 kDa		0.9unknown	0.94781	1.0583
291	TRUE	Empty	Regulator of microtubule dynamics protein 2 OS=Mus musculus OX=10090 GN=Rmdn2 PE=1 SV=1	Q8BSE0	Rmdn2	47 kDa		0.4unknown	0.94781	2.1165
292	TRUE	Empty	Serine/arginine repetitive matrix protein 2 OS=Mus musculus OX=10090 GN=Srrm2 PE=1 SV=3	Q8BTI8	Srrm2	295 kDa		0.0unknown	0	1.0583
293	TRUE	Empty	WD repeat-containing protein 62 OS=Mus musculus OX=10090 GN=Wdr62 PE=1 SV=1	E9QK36 (+1)	Wdr62	167 kDa		0.9unknown	0.94781	1.0583
294	TRUE	Empty	Cytochrome c oxidase subunit 1 OS=Mus musculus castaneus OX=10091 GN=COX1 PE=3 SV=1	A0A023J612 (+28)	COX1	57 kDa		1.8unknown	1.8956	1.0583
295	TRUE	Empty	Inosine-5'-monophosphate dehydrogenase 2 (Fragment) OS=Mus musculus OX=10090 GN=Impdh2 PE=1 SV=1	A0A0A6YY72 (+5)	Impdh2	34 kDa		0.4unknown	0.94781	2.1165
296	TRUE	Empty	OCIA domain-containing protein 1 (Fragment) OS=Mus musculus OX=10090 GN=Ociad1 PE=1 SV=1	A0A0J9YTV6 (+2)	Ociad1	2 kDa		0.4unknown	0.94781	2.1165
297	TRUE	Empty	2-hydroxyacyl-CoA lyase 2 OS=Mus musculus OX=10090 GN=Ilvbl PE=1 SV=1	A0A1W2P727 (+3)	Ilvbl	57 kDa		0.4unknown	0.94781	2.1165
298	TRUE	Empty	Integrin-associated protein OS=Mus musculus OX=10090 GN=Cd47 PE=1 SV=1	A0A2R8VI30 (+8)	Cd47	29 kDa		0.9unknown	0.94781	1.0583
299	TRUE	Empty	Synaptobrevin-2 OS=Mus musculus OX=10090 GN=Vamp2 PE=1 SV=1	B0QZN5 (+4)	Vamp2	18 kDa		0.4unknown	0.94781	2.1165
300	TRUE	Empty	Ubiquitin-conjugating enzyme E2 J1 (Fragment) OS=Mus musculus OX=10090 GN=Ube2j1 PE=1 SV=1	B1AWT7 (+4)	Ube2j1	17 kDa		1.8unknown	1.8956	1.0583
301	TRUE	Empty	Signal peptidase complex catalytic subunit SEC11 OS=Mus musculus OX=10090 GN=Sec11a PE=1 SV=1	D3YTS1 (+3)	Sec11a	28 kDa		0.4unknown	0.94781	2.1165
302	TRUE	Empty	Lysophospholipid acyltransferase 7 (Fragment) OS=Mus musculus OX=10090 GN=Mboat7 PE=1 SV=1	F6UP63 (+1)	Mboat7	13 kDa		1.8unknown	1.8956	1.0583
303	TRUE	Empty	Zinc finger CCCH domain-containing protein 18 OS=Mus musculus OX=10090 GN=Zc3h18 PE=1 SV=1	G3X8T2 (+2)	Zc3h18	108 kDa		1.8unknown	1.8956	1.0583
304	TRUE	Empty	Cleavage and polyadenylation specificity factor subunit 6 OS=Mus musculus OX=10090 GN=Cpsf6 PE=1 SV=1	H3BJ30 (+3)	Cpsf6	59 kDa		1.8unknown	1.8956	1.0583
305	TRUE	Empty	Signal recognition particle receptor subunit beta OS=Mus musculus OX=10090 GN=Srprb PE=1 SV=1	P47758 (+1)	Srprb	30 kDa		0.9unknown	0.94781	1.0583
306	TRUE	Empty	40S ribosomal protein S20 OS=Mus musculus OX=10090 GN=Rps20 PE=1 SV=1	P60867 (+1)	Rps20	13 kDa		1.8unknown	1.8956	1.0583
307	TRUE	Empty	60S acidic ribosomal protein P2 OS=Mus musculus OX=10090 GN=Rplp2 PE=1 SV=3	P99027	Rplp2	12 kDa		1.8unknown	1.8956	1.0583
308	TRUE	Empty	Translocation protein SEC62 (Fragment) OS=Mus musculus OX=10090 GN=Sec62 PE=2 SV=1	Q05DA2 (+2)	Sec62	16 kDa		1.8unknown	1.8956	1.0583
309	TRUE	Empty	ATP synthase membrane subunit DAPIT, mitochondrial OS=Mus musculus OX=10090 GN=Atp5md PE=1 SV=1	Q78IK2	Atp5md	6 kDa		0.9unknown	0.94781	1.0583
310	TRUE	Empty	Oligosaccharyltransferase complex subunit OSTC OS=Mus musculus OX=10090 GN=Ostc PE=1 SV=1	Q78XF5	Ostc	17 kDa		0.4unknown	0.94781	2.1165
311	TRUE	Empty	Membrane magnesium transporter 1 OS=Mus musculus OX=10090 GN=Mmgt1 PE=1 SV=1	Q8K273	Mmgt1	15 kDa		0.4unknown	0.94781	2.1165
312	TRUE	Empty	Heterogeneous nuclear ribonucleoprotein U-like protein 1 OS=Mus musculus OX=10090 GN=Hnrnpul1 PE=1 SV=1	Q8VDM6	Hnrnpul1	96 kDa		0.9unknown	0.94781	1.0583
313	TRUE	Empty	ER membrane protein complex subunit 1 OS=Mus musculus OX=10090 GN=Emc1 PE=2 SV=1	A1L2Z3 (+2)	Emc1	112 kDa		0.4unknown	0.94781	2.1165
314	TRUE	Empty	40S ribosomal protein S8 OS=Mus musculus OX=10090 GN=Rps8 PE=1 SV=2	P62242 (+2)	Rps8	24 kDa		INFunknown	0.94781	0
315	TRUE	Empty	DDRGK domain-containing protein 1 OS=Mus musculus OX=10090 GN=Ddrgk1 PE=1 SV=2	Q80WW9	Ddrgk1	36 kDa		0.9unknown	0.94781	1.0583
316	TRUE	Empty	Cellular disintegrin-related protein (Fragment) OS=Mus musculus OX=10090 GN=Adam5 PE=2 SV=1	Q78E93 (+1)	Adam5	5 kDa		1.8unknown	1.8956	1.0583
317	TRUE	Empty	40S ribosomal protein S15 OS=Mus musculus OX=10090 GN=Rps15 PE=1 SV=1	D3YTQ9 (+2)	Rps15	14 kDa		0.9unknown	0.94781	1.0583
318	TRUE	Empty	TBC1 domain family member 31 OS=Mus musculus OX=10090 GN=Tbc1d31 PE=1 SV=1	Q6NXY1	Tbc1d31	116 kDa		0.9unknown	0.94781	1.0583
319	TRUE	Empty	2500003M10Rik protein OS=Mus musculus OX=10090 GN=Chtop PE=2 SV=1	B7ZMS6	Chtop	19 kDa		0.0unknown	0	1.0583
320	TRUE	Empty	YLP motif-containing protein 1 OS=Mus musculus OX=10090 GN=Ylpm1 PE=1 SV=2	D3YWX2	Ylpm1	241 kDa		1.8unknown	1.8956	1.0583
321	TRUE	Empty	RIMS-binding protein 3 OS=Mus musculus OX=10090 GN=Rimbp3 PE=1 SV=2	Q3V0F0	Rimbp3	177 kDa		0.9unknown	0.94781	1.0583
322	TRUE	Empty	60S ribosomal protein L37a OS=Mus musculus OX=10090 GN=Rpl37a PE=1 SV=2	P61514 (+3)	Rpl37a	10 kDa		INFunknown	0.94781	0
323	TRUE	Empty	E3 ubiquitin-protein ligase MARCHF5 OS=Mus musculus OX=10090 GN=Marchf5 PE=1 SV=1	A0A0R4J1H0 (+2)	Marchf5	27 kDa		INFunknown	0.94781	0
324	TRUE	Empty	CAAX prenyl protease OS=Mus musculus OX=10090 GN=Zmpste24 PE=1 SV=1	B9EHY2 (+1)	Zmpste24	55 kDa		0.0unknown	0	1.0583
325	TRUE	Empty	SURP and G-patch domain-containing protein 2 OS=Mus musculus OX=10090 GN=Sugp2 PE=1 SV=2	Q8CH09	Sugp2	118 kDa		INFunknown	0.94781	0
326	TRUE	Empty	AP complex subunit beta OS=Mus musculus OX=10090 GN=Ap2b1 PE=1 SV=1	H3BIY9 (+3)	Ap2b1	105 kDa		INFunknown	1.8956	0
327	TRUE	Empty	60S ribosomal protein L7 OS=Mus musculus OX=10090 GN=Rpl7 PE=1 SV=2	P14148 (+3)	Rpl7	31 kDa		INFunknown	1.8956	0
328	TRUE	Empty	40S ribosomal protein S13 OS=Mus musculus OX=10090 GN=Rps13 PE=1 SV=2	P62301 (+2)	Rps13	17 kDa		0.0unknown	0	2.1165
329	TRUE	Empty	116 kDa U5 small nuclear ribonucleoprotein component OS=Mus musculus OX=10090 GN=Eftud2 PE=1 SV=1	A2AH85 (+7)	Eftud2	109 kDa		INFunknown	0.94781	0
330	TRUE	Empty	MKIAA0670 protein (Fragment) OS=Mus musculus OX=10090 GN=Acin1 PE=2 SV=1	Q80TU6	Acin1	143 kDa		0.0unknown	0	2.1165
331	TRUE	Empty	Heterogeneous nuclear ribonucleoprotein H2 OS=Mus musculus OX=10090 GN=Hnrnph2 PE=1 SV=1	P70333	Hnrnph2	49 kDa	TRUE	1.8unknown	1.8956	1.0583
332	TRUE	Empty	Tricarboxylate transport protein, mitochondrial OS=Mus musculus OX=10090 GN=Slc25a1 PE=1 SV=1	Q8JZU2	Slc25a1	34 kDa		INFunknown	2.8434	0
333	TRUE	Empty	NADH-ubiquinone oxidoreductase chain 4 OS=Mus musculus musculus OX=39442 GN=ND4 PE=3 SV=1	A0A023J5X7 (+32)	ND4	52 kDa		INFunknown	2.8434	0
334	TRUE	Empty	Acyl-CoA-binding domain-containing protein 5 OS=Mus musculus OX=10090 GN=Acbd5 PE=1 SV=1	A0A2I3BRB9 (+1)	Acbd5	54 kDa		INFunknown	0.94781	0
335	TRUE	Empty	Cilia- and flagella-associated protein 410 OS=Mus musculus OX=10090 GN=Cfap410 PE=1 SV=1	Q3U699 (+2)	Cfap410	24 kDa		0.0unknown	0	3.1748
336	TRUE	Empty	ORM1-like protein 3 OS=Mus musculus OX=10090 GN=Ormdl3 PE=2 SV=1	Q9CPZ6	Ormdl3	17 kDa		0.0unknown	0	2.1165
337	TRUE	Empty	Nek1 protein OS=Mus musculus OX=10090 GN=Nek1 PE=1 SV=1	B2RXQ4 (+5)	Nek1	134 kDa		INFunknown	0.94781	0
338	TRUE	Empty	IgM heavy chain variable region (Fragment) OS=Mus musculus OX=10090 PE=2 SV=1	K7THH7 (+2)		12 kDa		INFunknown	1.8956	0
339	TRUE	Empty	Keratin, type I cytoskeletal 14 OS=Mus musculus OX=10090 GN=Krt14 PE=1 SV=2	Q61781 (+2)	Krt14	53 kDa		INFunknown	2.8434	0
340	TRUE	Empty	Heat shock protein 1-like OS=Mus musculus OX=10090 GN=Hspa1l PE=1 SV=1	A1L347 (+2)	Hspa1l	71 kDa	TRUE	INFunknown	1.8956	0
341	TRUE	Empty	Glycerol kinase 2 OS=Mus musculus OX=10090 GN=Gk2 PE=1 SV=1	Q9WU65	Gk2	61 kDa		0.0unknown	0	1.0583
342	TRUE	Empty	60S ribosomal protein L30 OS=Mus musculus OX=10090 GN=Rpl30 PE=1 SV=1	A0A2I3BQF4 (+3)	Rpl30	10 kDa		0.9unknown	0.94781	1.0583
343	TRUE	Empty	Outer dense fiber protein 1 OS=Mus musculus OX=10090 GN=Odf1 PE=2 SV=1	A6H656 (+1)	Odf1	28 kDa		0.9unknown	0.94781	1.0583
344	TRUE	Empty	Isocitrate dehydrogenase [NADP] cytoplasmic OS=Mus musculus OX=10090 GN=Idh1 PE=1 SV=2	O88844 (+4)	Idh1	47 kDa		0.9unknown	0.94781	1.0583
345	TRUE	Empty	NADH-ubiquinone oxidoreductase chain 3 OS=Mus musculus musculus OX=39442 GN=ND3 PE=3 SV=1	A0A023J682 (+12)	ND3	13 kDa		0.9unknown	0.94781	1.0583
346	TRUE	Empty	NADH dehydrogenase [ubiquinone] flavoprotein 1, mitochondrial (Fragment) OS=Mus musculus OX=10090 GN=Ndufv1 PE=1 SV=1	A0A494BAS8 (+2)	Ndufv1	14 kDa		0.9unknown	0.94781	1.0583
347	TRUE	Empty	Exportin-1 (Fragment) OS=Mus musculus OX=10090 GN=Xpo1 PE=1 SV=1	A2AKT6 (+1)	Xpo1	7 kDa		0.9unknown	0.94781	1.0583
348	TRUE	Empty	Predicted gene 21992 OS=Mus musculus OX=10090 GN=Gm21992 PE=2 SV=1	B0LM42 (+7)	Gm21992	37 kDa		0.9unknown	0.94781	1.0583
349	TRUE	Empty	Phenylalanine--tRNA ligase OS=Mus musculus OX=10090 GN=Farsa PE=1 SV=1	E9PWY9 (+5)	Farsa	57 kDa		0.9unknown	0.94781	1.0583
350	TRUE	Empty	Vesicle-trafficking protein SEC22b OS=Mus musculus OX=10090 GN=Sec22b PE=1 SV=1	E9Q6R3 (+2)	Sec22b	19 kDa		0.9unknown	0.94781	1.0583
351	TRUE	Empty	ELAV-like protein 1 OS=Mus musculus OX=10090 GN=Elavl1 PE=1 SV=2	P70372 (+3)	Elavl1	36 kDa		0.9unknown	0.94781	1.0583
352	TRUE	Empty	Nucleoplasmin domain-containing protein OS=Mus musculus OX=10090 GN=Npm3 PE=2 SV=1	Q3TAH3 (+1)	Npm3	19 kDa		0.9unknown	0.94781	1.0583
353	TRUE	Empty	Glycosyltransferase 8 domain-containing protein 1 OS=Mus musculus OX=10090 GN=Glt8d1 PE=1 SV=1	Q6NSU3 (+1)	Glt8d1	42 kDa		0.9unknown	0.94781	1.0583
354	TRUE	Empty	1-acyl-sn-glycerol-3-phosphate acyltransferase delta OS=Mus musculus OX=10090 GN=Agpat4 PE=1 SV=1	Q8K4X7	Agpat4	44 kDa		0.9unknown	0.94781	1.0583
355	TRUE	Empty	GPI transamidase component PIG-T OS=Mus musculus OX=10090 GN=Pigt PE=1 SV=1	B7ZC19 (+3)	Pigt	49 kDa		0.9unknown	0.94781	1.0583
356	TRUE	Empty	Transmembrane protein 205 (Fragment) OS=Mus musculus OX=10090 GN=Tmem205 PE=1 SV=1	A0A1L1SSA8	Tmem205	20 kDa		0.9unknown	0.94781	1.0583
357	TRUE	Empty	7-dehydrocholesterol reductase OS=Mus musculus OX=10090 GN=Dhcr7 PE=1 SV=1	A0A140LIT2 (+4)	Dhcr7	54 kDa		0.9unknown	0.94781	1.0583
358	TRUE	Empty	Lon protease homolog 2, peroxisomal OS=Mus musculus OX=10090 GN=Lonp2 PE=1 SV=1	Q9DBN5	Lonp2	95 kDa		0.9unknown	0.94781	1.0583
359	TRUE	Empty	ER lumen protein-retaining receptor 2 OS=Mus musculus OX=10090 GN=Kdelr2 PE=1 SV=1	Q9CQM2	Kdelr2	24 kDa		0.9unknown	0.94781	1.0583
360	TRUE	Empty	Uncharacterized protein OS=Mus musculus OX=10090 GN=Rcn2 PE=2 SV=1	Q3TE95 (+1)	Rcn2	41 kDa		0.9unknown	0.94781	1.0583
361	TRUE	Empty	Acylglycerol kinase, mitochondrial OS=Mus musculus OX=10090 GN=Agk PE=1 SV=1	Q9ESW4	Agk	47 kDa		0.9unknown	0.94781	1.0583
362	TRUE	Empty	Diacylglycerol kinase (ATP) OS=Mus musculus OX=10090 GN=Dgke PE=1 SV=1	F2Z490 (+2)	Dgke	46 kDa		0.9unknown	0.94781	1.0583
363	TRUE	Empty	Bcl-2-associated transcription factor 1 (Fragment) OS=Mus musculus OX=10090 GN=Bclaf1 PE=1 SV=1	A0A087WRN1 (+4)	Bclaf1	68 kDa		0.9unknown	0.94781	1.0583
364	TRUE	Empty	BTB/POZ domain-containing protein KCTD20 OS=Mus musculus OX=10090 GN=Kctd20 PE=1 SV=1	A0A3F2YNM3 (+3)	Kctd20	40 kDa		0.9unknown	0.94781	1.0583
365	TRUE	Empty	40S ribosomal protein S7 OS=Mus musculus OX=10090 GN=Rps7 PE=2 SV=1	P62082 (+1)	Rps7	22 kDa		0.9unknown	0.94781	1.0583
366	TRUE	Empty	Complex I-SGDH (Fragment) OS=Mus musculus OX=10090 GN=Ndufb5 PE=1 SV=1	D3YX99 (+4)	Ndufb5	20 kDa		0.9unknown	0.94781	1.0583
367	TRUE	Empty	Uncharacterized protein OS=Mus musculus OX=10090 GN=Nxf1 PE=2 SV=1	Q8BP60 (+1)	Nxf1	70 kDa		0.9unknown	0.94781	1.0583
368	TRUE	Empty	Pumilio homolog 1 OS=Mus musculus OX=10090 GN=Pum1 PE=1 SV=1	E9Q6M7 (+6)	Pum1	100 kDa		INFunknown	0.94781	0
369	TRUE	Empty	40S ribosomal protein S9 OS=Mus musculus OX=10090 GN=Rps9 PE=1 SV=1	D3YWH9 (+5)	Rps9	16 kDa		INFunknown	0.94781	0
370	TRUE	Empty	Splicing factor U2AF 35 kDa subunit OS=Mus musculus OX=10090 GN=U2af1 PE=4 SV=1	A0A494B9X9 (+13)	U2af1	9 kDa		0.0unknown	0	1.0583
371	TRUE	Empty	Y+L amino acid transporter 2 (Fragment) OS=Mus musculus OX=10090 GN=Slc7a6 PE=1 SV=1	A0A1D5RM43 (+3)	Slc7a6	25 kDa		INFunknown	0.94781	0
372	TRUE	Empty	Phosphatidylinositol glycan anchor biosynthesis class U protein OS=Mus musculus OX=10090 GN=Pigu PE=1 SV=1	Q3TAA8 (+1)	Pigu	50 kDa		0.0unknown	0	1.0583
373	TRUE	Empty	Ceramide synthase 2 (Fragment) OS=Mus musculus OX=10090 GN=Cers2 PE=1 SV=1	D3YTM0 (+3)	Cers2	26 kDa		0.0unknown	0	1.0583
374	TRUE	Empty	Transmembrane emp24 domain-containing protein 9 OS=Mus musculus OX=10090 GN=Tmed9 PE=1 SV=1	A0A286YDS5 (+6)	Tmed9	25 kDa		0.0unknown	0	1.0583
375	TRUE	Empty	Cleavage and polyadenylation specificity factor subunit 5 OS=Mus musculus OX=10090 GN=Nudt21 PE=1 SV=1	Q9CQF3 (+1)	Nudt21	26 kDa		INFunknown	0.94781	0
376	TRUE	Empty	Alpha-taxilin (Fragment) OS=Mus musculus OX=10090 GN=Txlna PE=1 SV=1	A2ADZ2 (+5)	Txlna	33 kDa		0.0unknown	0	1.0583
377	TRUE	Empty	NADH dehydrogenase [ubiquinone] 1 alpha subcomplex subunit 13 OS=Mus musculus OX=10090 GN=Ndufa13 PE=1 SV=3	Q9ERS2	Ndufa13	17 kDa		0.0unknown	0	1.0583
378	TRUE	Empty	CD151 antigen (Fragment) OS=Mus musculus OX=10090 GN=Cd151 PE=1 SV=1	A0A1B0GRG3 (+2)	Cd151	17 kDa		0.0unknown	0	1.0583
379	TRUE	Empty	Disintegrin and metalloproteinase domain-containing protein 2 (Fragment) OS=Mus musculus OX=10090 GN=Adam2 PE=2 SV=1	Q3TTP6 (+3)	Adam2	82 kDa		INFunknown	0.94781	0
380	TRUE	Empty	E3 UFM1-protein ligase 1 OS=Mus musculus OX=10090 GN=Ufl1 PE=1 SV=2	Q8CCJ3	Ufl1	90 kDa		INFunknown	0.94781	0
381	TRUE	Empty	Ankycorbin OS=Mus musculus OX=10090 GN=Rai14 PE=1 SV=1	A0A2I3BPY7 (+1)	Rai14	106 kDa		INFunknown	0.94781	0
382	TRUE	Empty	40S ribosomal protein S4, X isoform OS=Mus musculus OX=10090 GN=Rps4x PE=1 SV=2	P62702 (+3)	Rps4x	30 kDa	TRUE	INFunknown	0.94781	0
383	TRUE	Empty	Myosin-9 OS=Mus musculus OX=10090 GN=Myh9 PE=1 SV=4	Q8VDD5	Myh9	226 kDa		INFunknown	1.8956	0
384	TRUE	Empty	Delta-6 desaturase (Fragment) OS=Mus musculus OX=10090 GN=Fads2 PE=2 SV=1	F2WWK5 (+2)	Fads2	51 kDa		INFunknown	0.94781	0
385	TRUE	Empty	ENSMUSG00000076577 protein OS=Mus musculus OX=10090 GN=Igkv8-30 PE=1 SV=1	Q52L64	Igkv8-30	27 kDa		INFunknown	0.94781	0
386	TRUE	Empty	cDNA sequence BC051142 (Fragment) OS=Mus musculus OX=10090 GN=BC051142 PE=1 SV=1	A0A286YDZ4 (+1)	BC051142	15 kDa		0.0unknown	0	1.0583
387	TRUE	Empty	Solute carrier family 35 member B1 (Fragment) OS=Mus musculus OX=10090 GN=Slc35b1 PE=1 SV=1	E0CZ89 (+1)	Slc35b1	17 kDa		0.0unknown	0	2.1165
388	TRUE	Empty	GrpE protein homolog OS=Mus musculus OX=10090 GN=Grpel1 PE=2 SV=1	Q3UTB8 (+1)	Grpel1	24 kDa		0.0unknown	0	2.1165
389	TRUE	Empty	Junctional adhesion molecule C OS=Mus musculus OX=10090 GN=Jam3 PE=1 SV=2	Q9D8B7	Jam3	35 kDa		0.0unknown	0	2.1165
390	TRUE	Empty	Immunoglobulin heavy constant gamma 2B (Fragment) OS=Mus musculus OX=10090 GN=Ighg2b PE=1 SV=1	A0A075B5P3 (+4)	Ighg2b	37 kDa	TRUE	INFunknown	1.8956	0
391	TRUE	Empty	Very-long-chain enoyl-CoA reductase (Fragment) OS=Mus musculus OX=10090 GN=Tecr PE=1 SV=1	A0A1D5RLH3 (+6)	Tecr	11 kDa		INFunknown	0.94781	0
392	TRUE	Empty	Spermatogenesis-associated 31 subfamily D, member 1B OS=Mus musculus OX=10090 GN=Spata31d1b PE=4 SV=1	E9QA57	Spata31d1b	150 kDa		INFunknown	1.8956	0
393	TRUE	Empty	A-kinase anchor protein 1, mitochondrial OS=Mus musculus OX=10090 GN=Akap1 PE=1 SV=4	O08715	Akap1	92 kDa		INFunknown	0.94781	0
394	TRUE	Empty	Pre-mRNA-splicing factor ATP-dependent RNA helicase DHX15 OS=Mus musculus OX=10090 GN=Dhx15 PE=1 SV=2	O35286 (+4)	Dhx15	91 kDa		INFunknown	1.8956	0
395	TRUE	Empty	Ig heavy chain V region 6.96 OS=Mus musculus OX=10090 PE=4 SV=1	P18528 (+1)		11 kDa		INFunknown	1.8956	0
396	TRUE	Empty	Transcriptional activator protein Pur-alpha OS=Mus musculus OX=10090 GN=Pura PE=1 SV=1	P42669 (+1)	Pura	35 kDa		INFunknown	0.94781	0
397	TRUE	Empty	Zinc finger CCCH domain-containing protein 14 OS=Mus musculus OX=10090 GN=Zc3h14 PE=1 SV=1	Q8BJ05	Zc3h14	82 kDa		INFunknown	0.94781	0
398	TRUE	Empty	Cholesterol side-chain cleavage enzyme, mitochondrial (Fragment) OS=Mus musculus OX=10090 GN=Cyp11a1 PE=1 SV=1	A0A087WRU6 (+2)	Cyp11a1	32 kDa		0.0unknown	0	2.1165
399	TRUE	Empty	Lymphocyte antigen 6K OS=Mus musculus OX=10090 GN=Ly6k PE=1 SV=1	Q9CWP4	Ly6k	17 kDa		INFunknown	1.8956	0
400	TRUE	Empty	Glutathione transferase OS=Mus musculus OX=10090 GN=Mgst1 PE=1 SV=1	E9QJW0 (+2)	Mgst1	26 kDa		INFunknown	0.94781	0
401	TRUE	Empty	60S ribosomal protein L7a OS=Mus musculus OX=10090 GN=Rpl7a PE=1 SV=2	P12970 (+4)	Rpl7a	30 kDa		0.0unknown	0	1.0583
402	TRUE	Empty	PexRAP OS=Mus musculus OX=10090 GN=Dhrs7b PE=2 SV=1	I7DM66 (+2)	Dhrs7b	35 kDa		INFunknown	0.94781	0
403	TRUE	Empty	DnaJ heat shock protein family (Hsp40) member C13 OS=Mus musculus OX=10090 GN=Dnajc13 PE=1 SV=1	D4AFX7 (+4)	Dnajc13	255 kDa		INFunknown	0.94781	0
404	TRUE	Empty	Uncharacterized protein OS=Mus musculus OX=10090 GN=Tmem115 PE=1 SV=1	Q543Y8 (+1)	Tmem115	38 kDa		0.0unknown	0	1.0583
405	TRUE	Empty	RING-type E3 ubiquitin transferase OS=Mus musculus OX=10090 GN=Syvn1 PE=1 SV=1	A0A0R4J1R1 (+3)	Syvn1	67 kDa		INFunknown	0.94781	0
406	TRUE	Empty	40S ribosomal protein S11 OS=Mus musculus OX=10090 GN=Rps11 PE=1 SV=3	P62281 (+2)	Rps11	18 kDa		INFunknown	0.94781	0
407	TRUE	Empty	Heterogeneous nuclear ribonucleoprotein D0 (Fragment) OS=Mus musculus OX=10090 GN=Hnrnpd PE=1 SV=1	E9Q5B6 (+5)	Hnrnpd	12 kDa		0.0unknown	0	1.0583
408	TRUE	Empty	Ceramide synthase 5 (Fragment) OS=Mus musculus OX=10090 GN=Cers5 PE=1 SV=1	H3BJ49 (+3)	Cers5	29 kDa		0.0unknown	0	1.0583
409	TRUE	Empty	t-SNARE coiled-coil homology domain-containing protein OS=Mus musculus OX=10090 GN=Stx12 PE=2 SV=1	Q3TDG9 (+2)	Stx12	31 kDa		0.0unknown	0	1.0583
410	TRUE	Empty	Target of rapamycin complex 2 subunit MAPKAP1 (Fragment) OS=Mus musculus OX=10090 GN=Mapkap1 PE=1 SV=1	A0A0A6YW60 (+1)	Mapkap1	19 kDa		INFunknown	0.94781	0
411	TRUE	Empty	Immunoglobulin kappa chain variable 5-43 (Fragment) OS=Mus musculus OX=10090 GN=Igkv5-43 PE=1 SV=1	A0A0B4J1J2	Igkv5-43	13 kDa		INFunknown	0.94781	0
412	TRUE	Empty	TBP-associated factor 170 OS=Mus musculus OX=10090 GN=Btaf1 PE=2 SV=1	A0ZVB6 (+1)	Btaf1	207 kDa		INFunknown	0.94781	0
413	TRUE	Empty	Double-stranded RNA-binding protein Staufen homolog 1 OS=Mus musculus OX=10090 GN=Stau1 PE=1 SV=1	A2A5R8 (+14)	Stau1	54 kDa		INFunknown	0.94781	0
414	TRUE	Empty	ARF6 guanine nucleotide exchange factor IQArfGEF OS=Mus musculus OX=10090 GN=Iqsec2 PE=1 SV=1	A4GZ26 (+3)	Iqsec2	162 kDa		INFunknown	0.94781	0
415	TRUE	Empty	AHNAK nucleoprotein (desmoyokin) OS=Mus musculus OX=10090 GN=Ahnak PE=1 SV=1	E9Q616	Ahnak	604 kDa		INFunknown	0.94781	0
416	TRUE	Empty	Hexokinase OS=Mus musculus OX=10090 GN=Hk1 PE=1 SV=1	G3UVV4 (+6)	Hk1	102 kDa		INFunknown	0.94781	0
417	TRUE	Empty	3-ketoacyl-CoA thiolase A, peroxisomal OS=Mus musculus OX=10090 GN=Acaa1a PE=1 SV=1	H3BKL5 (+5)	Acaa1a	38 kDa		INFunknown	0.94781	0
418	TRUE	Empty	Centrosomal protein of 170 kDa OS=Mus musculus OX=10090 GN=Cep170 PE=1 SV=1	H7BX26 (+1)	Cep170	174 kDa		INFunknown	0.94781	0
419	TRUE	Empty	Centrin-1 OS=Mus musculus OX=10090 GN=Cetn1 PE=1 SV=1	P41209	Cetn1	20 kDa		INFunknown	0.94781	0
420	TRUE	Empty	Mitochondrial 18 kDa protein OS=Mus musculus OX=10090 GN=Mtfp1 PE=2 SV=1	Q3TI65 (+1)	Mtfp1	18 kDa		INFunknown	0.94781	0
421	TRUE	Empty	ATP synthase F(0) complex subunit B1, mitochondrial OS=Mus musculus OX=10090 GN=Atp5pb PE=2 SV=1	Q3TJD4 (+3)	Atp5pb	29 kDa		INFunknown	0.94781	0
422	TRUE	Empty	L-type lectin-like domain-containing protein OS=Mus musculus OX=10090 GN=Lman1 PE=2 SV=1	Q3U944 (+1)	Lman1	61 kDa		INFunknown	0.94781	0
423	TRUE	Empty	Nucleoside diphosphate-linked moiety X motif 12 OS=Mus musculus OX=10090 GN=Nudt12 PE=2 SV=1	Q3UGL8 (+1)	Nudt12	52 kDa		INFunknown	0.94781	0
424	TRUE	Empty	GPI inositol-deacylase OS=Mus musculus OX=10090 GN=Pgap1 PE=1 SV=3	Q3UUQ7	Pgap1	105 kDa		INFunknown	0.94781	0
425	TRUE	Empty	Uncharacterized protein (Fragment) OS=Mus musculus OX=10090 GN=Itpr1 PE=2 SV=1	Q3UVA1 (+1)	Itpr1	131 kDa		INFunknown	0.94781	0
426	TRUE	Empty	MKIAA0866 protein (Fragment) OS=Mus musculus OX=10090 GN=Myh11 PE=2 SV=1	Q69ZX3	Myh11	228 kDa		INFunknown	0.94781	0
427	TRUE	Empty	SH3 domain-containing protein 21 OS=Mus musculus OX=10090 GN=Sh3d21 PE=1 SV=1	Q7TSG5 (+2)	Sh3d21	60 kDa		INFunknown	0.94781	0
428	TRUE	Empty	Calcium-binding mitochondrial carrier protein Aralar1 OS=Mus musculus OX=10090 GN=Slc25a12 PE=1 SV=1	Q8BH59	Slc25a12	75 kDa		INFunknown	0.94781	0
429	TRUE	Empty	Seipin OS=Mus musculus OX=10090 GN=Bscl2 PE=1 SV=2	Q9Z2E9	Bscl2	43 kDa		INFunknown	0.94781	0
430	TRUE	Empty	NADH dehydrogenase [ubiquinone] 1 alpha subcomplex subunit 6 (Fragment) OS=Mus musculus OX=10090 GN=Ndufa6 PE=1 SV=1	A0A2R8VHX1	Ndufa6	6 kDa		INFunknown	0.94781	0
431	TRUE	Empty	ORM1-like protein 1 (Fragment) OS=Mus musculus OX=10090 GN=Gm28778 PE=3 SV=1	A0A087WSK7 (+2)	Gm28778	26 kDa		0.0unknown	0	1.0583
432	TRUE	Empty	Estradiol 17-beta-dehydrogenase 11 OS=Mus musculus OX=10090 GN=Hsd17b11 PE=1 SV=1	Q9EQ06	Hsd17b11	33 kDa		0.0unknown	0	1.0583
433	TRUE	Empty	TRIO and F-actin-binding protein OS=Mus musculus OX=10090 GN=Triobp PE=1 SV=1	A0A2U3TZ82 (+1)	Triobp	72 kDa		INFunknown	0.94781	0
434	TRUE	Empty	3'-5' exonuclease domain-containing protein OS=Mus musculus OX=10090 GN=Exd2 PE=2 SV=1	Q3UIJ1 (+1)	Exd2	74 kDa		0.0unknown	0	1.0583
435	TRUE	Empty	Microtubule-associated protein RP/EB family member 3 OS=Mus musculus OX=10090 GN=Mapre3 PE=1 SV=1	D3Z6G3	Mapre3	30 kDa		0.0unknown	0	1.0583
END OF FILE

## Sheet: 4. Whole sperm proteome
1700029I15Rik_Whole sperm proteome
Experiment: 1700029I15Rik_Whole sperm proteome
	Peak List Generator: unknown
		Version: unknown
		Charge States Calculated: unknown
		Deisotoped: unknown
		Textual Annotation: unknown
	Database Set: 1 Database
		Database Name: the Uniprot_MusMusculus_20201110 database
			Version: unknown
			Taxonomy: All Entries
			Number of Proteins: 88017
		Does database contain common contaminants?: unknown
	Search Engine Set: 1 Search Engine
		Search Engine: Mascot
			Version: 2.7.0
			Samples: All Samples
			Fragment Tolerance: 0.050 Da (Monoisotopic)
			Parent Tolerance: 15 PPM (Monoisotopic)
			Fixed Modifications: +57 on C (Carbamidomethyl)
			Variable Modifications: +1 on NQ (Deamidated), +16 on M (Oxidation), +42 on Peptide N-Terminal (Acetyl)
			Database: the Uniprot_MusMusculus_20201110 database (unknown version, 88017 entries)
			Digestion Enzyme: Trypsin
			Max Missed Cleavages: 2
			Probability Model:
				Sample_03_Slot2-21_1_16467_5.3.236 (F079710): Peptide Prophet with Delta Mass Correction [+1,+2,+3,+4,+5 and above]
				Sample_04_Slot2-22_1_16469_5.3.236 (F079711): Peptide Prophet with Delta Mass Correction [+1,+2,+3,+4,+5 and above]
	Scaffold: Version: Scaffold_5.0.0
		Modification Metadata Set: 2334 modifications
			Source: C:\Program Files\Scaffold 4\parameters\unimod.xml
			Comment:
		Protein Grouping Strategy: Experiment-wide grouping with binary peptide-protein weights
		Peptide Thresholds: 95.0% minimum
		Protein Thresholds: 99.0% minimum and 1 peptide minimum
		Peptide FDR: 0.0% (Decoy)
		Protein FDR: 0.0% (Decoy)
		GO Annotation Source(s):
		Pathway Annotation Source(s):
		Alternate ID Source(s): FASTA:UniProt/Swiss-Prot Alt. Accession (UniProtKB)
									Quantitative Value (Normalized Total Spectra)	Quantitative Value (Normalized Total Spectra)
1700029I15Rik_Whole sperm proteome									Sperm_I15Rik_KO	Sperm_I15Rik_WT
#	Visible?	Starred?	Identified Proteins (663)	Accession Number	Alternate ID	Molecular Weight	Protein Grouping Ambiguity	Taxonomy	Sperm_I15Rik_KO	Sperm_I15Rik_WT
448	TRUE	Empty	Hexokinase-1 OS=Mus musculus OX=10090 GN=Hk1 PE=1 SV=3	P17710	Hk1	108 kDa	TRUE	0.8unknown	99.947	121.06
472	TRUE	Empty	Succinyl-CoA:3-ketoacid coenzyme A transferase 2A, mitochondrial OS=Mus musculus OX=10090 GN=Oxct2a PE=2 SV=2	Q9JJN4	Oxct2a	56 kDa	TRUE	0.8unknown	81.957	107.06
269	TRUE	Empty	L-lactate dehydrogenase C chain OS=Mus musculus OX=10090 GN=Ldhc PE=1 SV=2	P00342 (+1)	Ldhc	36 kDa	TRUE	1.2unknown	104.94	86.046
422	TRUE	Empty	Aconitate hydratase, mitochondrial OS=Mus musculus OX=10090 GN=Aco2 PE=1 SV=1	Q99KI0	Aco2	85 kDa	TRUE	0.9unknown	84.955	94.05
455	TRUE	Empty	L-lactate dehydrogenase OS=Mus musculus OX=10090 GN=Ldhal6b PE=1 SV=1	Q8BVP2	Ldhal6b	42 kDa		0.8unknown	61.967	77.041
496	TRUE	Empty	ATP synthase subunit beta, mitochondrial OS=Mus musculus OX=10090 GN=Atp5f1b PE=1 SV=2	P56480	Atp5f1b	56 kDa		0.7unknown	46.975	64.034
410	TRUE	Empty	ATP synthase subunit alpha, mitochondrial OS=Mus musculus OX=10090 GN=Atp5f1a PE=1 SV=1	Q03265	Atp5f1a	60 kDa		0.9unknown	53.971	57.03
300	TRUE	Empty	Cytochrome b-c1 complex subunit 2, mitochondrial OS=Mus musculus OX=10090 GN=Uqcrc2 PE=1 SV=1	Q9DB77	Uqcrc2	48 kDa		1.1unknown	53.971	51.027
304	TRUE	Empty	60 kDa heat shock protein, mitochondrial OS=Mus musculus OX=10090 GN=Hspd1 PE=1 SV=1	P63038	Hspd1	61 kDa		1.0unknown	46.975	46.024
541	TRUE	Empty	Succinate-CoA ligase subunit beta (Fragment) OS=Mus musculus OX=10090 GN=Sucla2 PE=2 SV=1	Q3U6C7 (+2)	Sucla2	51 kDa		0.7unknown	33.982	52.028
473	TRUE	Empty	Carnitine O-acetyltransferase OS=Mus musculus OX=10090 GN=Crat PE=1 SV=1	H7BX88 (+1)	Crat	69 kDa		0.8unknown	39.979	53.028
495	TRUE	Empty	Succinate dehydrogenase [ubiquinone] flavoprotein subunit, mitochondrial OS=Mus musculus OX=10090 GN=Sdha PE=1 SV=1	Q8K2B3	Sdha	73 kDa		0.7unknown	35.981	49.026
470	TRUE	Empty	Solute carrier family 2, facilitated glucose transporter member 3 OS=Mus musculus OX=10090 GN=Slc2a3 PE=1 SV=1	P32037 (+2)	Slc2a3	53 kDa		0.8unknown	37.98	49.026
301	TRUE	Empty	Uncharacterized protein OS=Mus musculus OX=10090 GN=Uqcrc1 PE=2 SV=1	Q3TIC8 (+1)	Uqcrc1	53 kDa		1.0unknown	41.978	40.021
466	TRUE	Empty	Calcium-transporting ATPase OS=Mus musculus OX=10090 GN=Atp2b4 PE=1 SV=1	E9Q828 (+1)	Atp2b4	129 kDa		0.8unknown	31.983	41.022
423	TRUE	Empty	Sodium/potassium-transporting ATPase subunit alpha-4 OS=Mus musculus OX=10090 GN=Atp1a4 PE=1 SV=3	Q9WV27	Atp1a4	115 kDa		0.9unknown	35.981	40.021
305	TRUE	Empty	Acetyl-CoA acetyltransferase, mitochondrial OS=Mus musculus OX=10090 GN=Acat1 PE=1 SV=1	Q8QZT1	Acat1	45 kDa		1.0unknown	37.98	38.02
493	TRUE	Empty	2-oxoglutarate dehydrogenase, mitochondrial OS=Mus musculus OX=10090 GN=Ogdh PE=1 SV=1	Z4YJV4	Ogdh	116 kDa		0.7unknown	28.985	39.021
419	TRUE	Empty	Pmis1 protein OS=Mus musculus OX=10090 GN=Gm128 PE=1 SV=1	G9MDF2 (+1)	Gm128	38 kDa	TRUE	0.9unknown	31.983	35.019
450	TRUE	Empty	Pyruvate dehydrogenase E1 component subunit alpha, testis-specific form, mitochondrial OS=Mus musculus OX=10090 GN=Pdha2 PE=1 SV=1	P35487 (+1)	Pdha2	43 kDa		0.8unknown	26.986	33.018
303	TRUE	Empty	Zpbp protein OS=Mus musculus OX=10090 GN=Zpbp PE=2 SV=1	B7ZP49 (+1)	Zpbp	39 kDa		1.0unknown	31.983	31.016
411	TRUE	Empty	Malate dehydrogenase, mitochondrial OS=Mus musculus OX=10090 GN=Mdh2 PE=1 SV=3	P08249	Mdh2	36 kDa		0.9unknown	33.982	36.019
245	TRUE	Empty	Phosphoglycerate kinase 2 OS=Mus musculus OX=10090 GN=Pgk2 PE=1 SV=4	P09041	Pgk2	45 kDa		1.4unknown	35.981	26.014
408	TRUE	Empty	Sacchrp_dh_NADP domain-containing protein OS=Mus musculus OX=10090 GN=Sccpdh PE=2 SV=1	Q3ULN6 (+1)	Sccpdh	35 kDa	TRUE	1.0unknown	29.984	31.016
550	TRUE	Empty	Acrosin OS=Mus musculus OX=10090 GN=Acr PE=2 SV=1	Q3ZB05	Acr	43 kDa		0.6unknown	22.988	38.02
412	TRUE	Empty	Citrate synthase OS=Mus musculus OX=10090 GN=Csl PE=1 SV=1	Q80X68 (+1)	Csl	52 kDa	TRUE	0.9unknown	27.985	30.016
306	TRUE	Empty	ATP-dependent 6-phosphofructokinase OS=Mus musculus OX=10090 GN=Pfkp PE=1 SV=1	Q8C605 (+1)	Pfkp	86 kDa		1.0unknown	28.985	29.015
212	TRUE	Empty	Serine (or cysteine) peptidase inhibitor, clade A (alpha-1 antiproteinase, antitrypsin), member 16 OS=Mus musculus OX=10090 GN=Serpina16 PE=3 SV=1	D3Z660	Serpina16	47 kDa		1.7unknown	37.98	22.012
409	TRUE	Empty	Sperm equatorial segment protein 1 OS=Mus musculus OX=10090 GN=Spesp1 PE=1 SV=2	Q9D5A0	Spesp1	45 kDa		1.0unknown	25.986	27.014
413	TRUE	Empty	Dihydrolipoyl dehydrogenase, mitochondrial OS=Mus musculus OX=10090 GN=Dld PE=1 SV=2	O08749	Dld	54 kDa		0.9unknown	25.986	28.015
505	TRUE	Empty	Izumo sperm-egg fusion protein 1 OS=Mus musculus OX=10090 GN=Izumo1 PE=2 SV=1	A0A455R725 (+1)	Izumo1	48 kDa		0.7unknown	21.988	31.016
509	TRUE	Empty	Alpha-enolase OS=Mus musculus OX=10090 GN=Eno1 PE=1 SV=3	P17182 (+1)	Eno1	47 kDa		0.7unknown	21.988	32.017
512	TRUE	Empty	Succinate--CoA ligase [ADP/GDP-forming] subunit alpha, mitochondrial OS=Mus musculus OX=10090 GN=Suclg1 PE=1 SV=4	Q9WUM5	Suclg1	36 kDa		0.7unknown	22.988	34.018
498	TRUE	Empty	Solute carrier family 25 (Mitochondrial carrier adenine nucleotide translocator), member 31 OS=Mus musculus OX=10090 GN=Slc25a31 PE=1 SV=1	B2RTC8 (+1)	Slc25a31	35 kDa	TRUE	0.7unknown	18.99	26.014
569	TRUE	Empty	Long-chain-fatty-acid--CoA ligase 1 OS=Mus musculus OX=10090 GN=Acsl1 PE=1 SV=1	D3Z041 (+1)	Acsl1	78 kDa		0.5unknown	15.992	32.017
465	TRUE	Empty	Isoleucine--tRNA ligase, mitochondrial OS=Mus musculus OX=10090 GN=Iars2 PE=1 SV=1	Q8BIJ6	Iars2	113 kDa		0.8unknown	21.988	28.015
293	TRUE	Empty	Phosphoglycerate mutase 2 OS=Mus musculus OX=10090 GN=Pgam2 PE=1 SV=3	O70250 (+1)	Pgam2	29 kDa	TRUE	1.1unknown	23.987	22.012
283	TRUE	Empty	Threonine synthase-like 1 (Bacterial) OS=Mus musculus OX=10090 GN=Thnsl1 PE=1 SV=1	Q149D1 (+1)	Thnsl1	83 kDa		1.1unknown	24.987	22.012
562	TRUE	Empty	Zonadhesin OS=Mus musculus OX=10090 GN=Zan PE=1 SV=1	E9PWQ7	Zan	585 kDa		0.5unknown	11.994	22.012
454	TRUE	Empty	Acyl-coenzyme A thioesterase 9, mitochondrial OS=Mus musculus OX=10090 GN=Acot9 PE=1 SV=1	Q9R0X4	Acot9	51 kDa	TRUE	0.8unknown	20.989	26.014
494	TRUE	Empty	Predicted gene 884 OS=Mus musculus OX=10090 GN=Gm884 PE=1 SV=1	A2A9H6	Gm884	406 kDa	TRUE	0.7unknown	16.991	23.012
262	TRUE	Empty	Heat shock protein 1-like OS=Mus musculus OX=10090 GN=Hspa1l PE=1 SV=1	A1L347 (+2)	Hspa1l	71 kDa	TRUE	1.3unknown	23.987	19.01
438	TRUE	Empty	Leucine-rich repeat-containing 37A OS=Mus musculus OX=10090 GN=Lrrc37a PE=1 SV=2	B1AWG4	Lrrc37a	367 kDa	TRUE	0.8unknown	19.989	24.013
302	TRUE	Empty	Zona pellucida sperm-binding protein 3 receptor OS=Mus musculus OX=10090 GN=Zp3r PE=1 SV=1	G3X970	Zp3r	65 kDa		1.0unknown	20.989	20.011
416	TRUE	Empty	Stress-70 protein, mitochondrial OS=Mus musculus OX=10090 GN=Hspa9 PE=1 SV=3	P38647	Hspa9	73 kDa		0.9unknown	21.988	24.013
644	TRUE	Empty	Renalase OS=Mus musculus OX=10090 GN=Rnls PE=1 SV=2	A7RDN6	Rnls	38 kDa	TRUE	0.0unknown	0	45.024
557	TRUE	Empty	Fumarylacetoacetate hydrolase domain-containing 2A OS=Mus musculus OX=10090 GN=Fahd2a PE=1 SV=1	A0A0R4J094	Fahd2a	35 kDa		0.6unknown	15.992	28.015
471	TRUE	Empty	Superoxide dismutase [Mn], mitochondrial OS=Mus musculus OX=10090 GN=Sod2 PE=1 SV=3	P09671 (+1)	Sod2	25 kDa		0.8unknown	16.991	22.012
474	TRUE	Empty	Citrate synthase, mitochondrial OS=Mus musculus OX=10090 GN=Cs PE=1 SV=1	Q9CZU6	Cs	52 kDa	TRUE	0.7unknown	17.99	24.013
215	TRUE	Empty	Fructose-1,6-bisphosphatase 1 OS=Mus musculus OX=10090 GN=Fbp1 PE=1 SV=3	Q9QXD6	Fbp1	37 kDa		1.7unknown	28.985	17.009
169	TRUE	Empty	Glucose-6-phosphate isomerase OS=Mus musculus OX=10090 GN=Gpi PE=1 SV=4	P06745	Gpi	63 kDa		2.0unknown	25.986	13.007
545	TRUE	Empty	Carnitine O-palmitoyltransferase 2, mitochondrial OS=Mus musculus OX=10090 GN=Cpt2 PE=1 SV=2	P52825 (+1)	Cpt2	74 kDa		0.6unknown	13.993	22.012
307	TRUE	Empty	Serine/threonine-protein phosphatase PP1-gamma catalytic subunit OS=Mus musculus OX=10090 GN=Ppp1cc PE=1 SV=1	P63087 (+2)	Ppp1cc	37 kDa		1.0unknown	20.989	21.011
292	TRUE	Empty	Ras-related protein Rab-2A OS=Mus musculus OX=10090 GN=Rab2a PE=1 SV=1	P53994 (+1)	Rab2a	24 kDa	TRUE	1.1unknown	22.988	21.011
449	TRUE	Empty	Epididymis-specific alpha-mannosidase OS=Mus musculus OX=10090 GN=Man2b2 PE=1 SV=2	O54782 (+1)	Man2b2	116 kDa		0.8unknown	13.993	17.009
437	TRUE	Empty	Pyruvate dehydrogenase E1 component subunit beta, mitochondrial OS=Mus musculus OX=10090 GN=Pdhb PE=1 SV=1	Q9D051	Pdhb	39 kDa		0.8unknown	15.992	19.01
267	TRUE	Empty	Transitional endoplasmic reticulum ATPase OS=Mus musculus OX=10090 GN=Vcp PE=1 SV=4	Q01853	Vcp	89 kDa		1.2unknown	20.989	17.009
424	TRUE	Empty	cAMP-dependent protein kinase type II-alpha regulatory subunit OS=Mus musculus OX=10090 GN=Prkar2a PE=1 SV=1	A0A0A6YX73 (+1)	Prkar2a	43 kDa		0.9unknown	17.99	20.011
425	TRUE	Empty	Isochorismatase domain-containing protein 2A OS=Mus musculus OX=10090 GN=Isoc2a PE=1 SV=1	P85094	Isoc2a	22 kDa	TRUE	0.9unknown	16.991	19.01
289	TRUE	Empty	Peroxiredoxin-5, mitochondrial OS=Mus musculus OX=10090 GN=Prdx5 PE=1 SV=2	P99029 (+2)	Prdx5	22 kDa		1.1unknown	19.989	18.01
549	TRUE	Empty	Cytochrome c1, heme protein, mitochondrial OS=Mus musculus OX=10090 GN=Cyc1 PE=1 SV=1	Q9D0M3	Cyc1	35 kDa		0.6unknown	10.994	18.01
130	TRUE	Empty	Endoplasmic reticulum chaperone BiP OS=Mus musculus OX=10090 GN=Hspa5 PE=1 SV=3	P20029 (+3)	Hspa5	72 kDa	TRUE	4.5unknown	26.986	6.0032
220	TRUE	Empty	Fructose-bisphosphate aldolase OS=Mus musculus OX=10090 GN=Aldoa PE=1 SV=1	A6ZI44 (+2)	Aldoa	45 kDa	TRUE	1.6unknown	17.99	11.006
240	TRUE	Empty	Acrosin-binding protein OS=Mus musculus OX=10090 GN=Acrbp PE=1 SV=1	Q3V140	Acrbp	61 kDa		1.4unknown	22.988	16.008
467	TRUE	Empty	cAMP-dependent protein kinase catalytic subunit alpha OS=Mus musculus OX=10090 GN=Prkaca PE=1 SV=3	P05132	Prkaca	41 kDa		0.8unknown	13.993	18.01
447	TRUE	Empty	Hyaluronidase-5 OS=Mus musculus OX=10090 GN=Hyal5 PE=1 SV=1	Q812F3 (+1)	Hyal5	61 kDa		0.8unknown	14.992	18.01
607	TRUE	Empty	Dipeptidase 3 OS=Mus musculus OX=10090 GN=Dpep3 PE=1 SV=1	Q9DA79	Dpep3	54 kDa		0.4unknown	9.9947	23.012
537	TRUE	Empty	Nipsnap homolog 3A OS=Mus musculus OX=10090 GN=Nipsnap3a PE=1 SV=1	B1AWZ3 (+1)	Nipsnap3a	28 kDa		0.7unknown	11.994	18.01
435	TRUE	Empty	Basigin OS=Mus musculus OX=10090 GN=Bsg PE=1 SV=1	K3W4Q8 (+3)	Bsg	24 kDa		0.8unknown	10.994	13.007
297	TRUE	Empty	Succinate dehydrogenase [ubiquinone] iron-sulfur subunit, mitochondrial (Fragment) OS=Mus musculus OX=10090 GN=Sdhb PE=2 SV=1	Q0QEZ4 (+1)	Sdhb	27 kDa		1.1unknown	14.992	14.007
507	TRUE	Empty	Glycerol-3-phosphate dehydrogenase, mitochondrial OS=Mus musculus OX=10090 GN=Gpd2 PE=1 SV=2	Q64521	Gpd2	81 kDa		0.7unknown	13.993	20.011
513	TRUE	Empty	Ropporin-1 OS=Mus musculus OX=10090 GN=Ropn1 PE=1 SV=1	Q9ESG2	Ropn1	24 kDa		0.7unknown	13.993	21.011
170	TRUE	Empty	T-complex protein 1 subunit beta OS=Mus musculus OX=10090 GN=Cct2 PE=1 SV=4	P80314 (+1)	Cct2	57 kDa		2.0unknown	21.988	11.006
278	TRUE	Empty	ATP synthase peripheral stalk subunit OSCP OS=Mus musculus OX=10090 GN=Atp5o PE=2 SV=1	Q3TF25 (+2)	Atp5o	23 kDa		1.1unknown	15.992	14.007
468	TRUE	Empty	Trifunctional enzyme subunit alpha, mitochondrial OS=Mus musculus OX=10090 GN=Hadha PE=1 SV=1	Q8BMS1	Hadha	83 kDa		0.8unknown	13.993	18.01
542	TRUE	Empty	Uncharacterized protein OS=Mus musculus OX=10090 GN=Slc25a3 PE=2 SV=1	Q3THU8 (+1)	Slc25a3	40 kDa		0.6unknown	10.994	17.009
299	TRUE	Empty	Uncharacterized protein OS=Mus musculus OX=10090 GN=Uqcr10 PE=1 SV=1	Q5NCJ9 (+1)	Uqcr10	7 kDa		1.1unknown	15.992	15.008
558	TRUE	Empty	Sperm acrosome associated 1 OS=Mus musculus OX=10090 GN=Spaca1 PE=1 SV=1	B1AWF2 (+1)	Spaca1	33 kDa	TRUE	0.6unknown	11.994	21.011
604	TRUE	Empty	Inactive serine protease 39 OS=Mus musculus OX=10090 GN=Prss39 PE=2 SV=1	O70169	Prss39	41 kDa		0.5unknown	9.9947	22.012
543	TRUE	Empty	Cytochrome c oxidase subunit 5A, mitochondrial OS=Mus musculus OX=10090 GN=Cox5a PE=1 SV=2	P12787	Cox5a	16 kDa		0.6unknown	10.994	17.009
168	TRUE	Empty	Actin, cytoplasmic 2 OS=Mus musculus OX=10090 GN=Actg1 PE=1 SV=1	P63260 (+1)	Actg1	42 kDa		2.3unknown	22.988	10.005
456	TRUE	Empty	NADH dehydrogenase [ubiquinone] 1 alpha subcomplex subunit 10, mitochondrial OS=Mus musculus OX=10090 GN=Ndufa10 PE=1 SV=1	Q99LC3	Ndufa10	41 kDa		0.8unknown	11.994	15.008
556	TRUE	Empty	Angiotensin-converting enzyme OS=Mus musculus OX=10090 GN=Ace PE=1 SV=3	P09470 (+2)	Ace	151 kDa	TRUE	0.6unknown	9.9947	17.009
453	TRUE	Empty	L-2-hydroxyglutarate dehydrogenase, mitochondrial OS=Mus musculus OX=10090 GN=L2hgdh PE=1 SV=1	Q91YP0	L2hgdh	51 kDa		0.8unknown	12.993	16.008
296	TRUE	Empty	ATP synthase subunit g, mitochondrial OS=Mus musculus OX=10090 GN=Atp5mg PE=1 SV=1	Q9CPQ8 (+2)	Atp5mg	11 kDa		1.1unknown	13.993	13.007
207	TRUE	Empty	Adenylate kinase isoenzyme 1 OS=Mus musculus OX=10090 GN=Ak1 PE=1 SV=1	Q9R0Y5	Ak1	22 kDa		1.8unknown	17.99	10.005
428	TRUE	Empty	Phosphatidylethanolamine-binding protein 1 OS=Mus musculus OX=10090 GN=Pebp1 PE=1 SV=3	P70296 (+2)	Pebp1	21 kDa		0.9unknown	12.993	15.008
415	TRUE	Empty	Serine protease 46 OS=Mus musculus OX=10090 GN=Prss46 PE=1 SV=2	Q5M8S2	Prss46	35 kDa		0.9unknown	11.994	13.007
436	TRUE	Empty	Palmitoyl-protein thioesterase ABHD10, mitochondrial OS=Mus musculus OX=10090 GN=Abhd10 PE=1 SV=1	Q6PE15	Abhd10	33 kDa		0.8unknown	10.994	13.007
510	TRUE	Empty	Isocitrate dehydrogenase [NAD] subunit, mitochondrial OS=Mus musculus OX=10090 GN=Idh3a PE=1 SV=1	A0A1L1STE6 (+1)	Idh3a	42 kDa		0.7unknown	10.994	16.008
295	TRUE	Empty	Fructose-bisphosphate aldolase OS=Mus musculus OX=10090 GN=Aldoart2 PE=1 SV=1	A6ZI47	Aldoart2	39 kDa	TRUE	1.1unknown	12.993	12.006
506	TRUE	Empty	3-hydroxyisobutyrate dehydrogenase, mitochondrial OS=Mus musculus OX=10090 GN=Hibadh PE=1 SV=1	Q99L13	Hibadh	35 kDa		0.7unknown	11.994	17.009
497	TRUE	Empty	ATP synthase subunit d, mitochondrial OS=Mus musculus OX=10090 GN=Atp5pd PE=1 SV=3	Q9DCX2	Atp5pd	19 kDa		0.7unknown	10.994	15.008
429	TRUE	Empty	Acyl-coenzyme A thioesterase 10, mitochondrial OS=Mus musculus OX=10090 GN=Acot10 PE=2 SV=1	Q32MW3	Acot10	51 kDa	TRUE	0.9unknown	12.993	15.008
276	TRUE	Empty	H2-K region protein 6 OS=Mus musculus OX=10090 GN=H2-Ke6 PE=2 SV=1	A0A068BEQ2 (+1)	H2-Ke6	27 kDa		1.2unknown	13.993	12.006
298	TRUE	Empty	A disintegrin and metallopeptidase domain 6 OS=Mus musculus OX=10090 GN=Adam6a PE=1 SV=1	B2RSY5 (+2)	Adam6a	85 kDa	TRUE	1.1unknown	14.992	14.007
261	TRUE	Empty	Aspartyl aminopeptidase OS=Mus musculus OX=10090 GN=Dnpep PE=1 SV=1	Q3TVK3 (+4)	Dnpep	52 kDa		1.3unknown	13.993	11.006
567	TRUE	Empty	Maestro heat-like repeat-containing protein family member 2B OS=Mus musculus OX=10090 GN=Mroh2b PE=1 SV=2	Q7M6Y6	Mroh2b	180 kDa		0.5unknown	8.9952	17.009
511	TRUE	Empty	3-hydroxyisobutyryl-CoA hydrolase, mitochondrial OS=Mus musculus OX=10090 GN=Hibch PE=1 SV=1	Q8QZS1	Hibch	43 kDa		0.7unknown	10.994	16.008
457	TRUE	Empty	Dynein heavy chain 17, axonemal OS=Mus musculus OX=10090 GN=Dnah17 PE=1 SV=3	A2A520 (+3)	Dnah17	510 kDa		0.8unknown	7.9958	10.005
475	TRUE	Empty	Cytochrome c oxidase subunit IV isoform 1 OS=Mus musculus OX=10090 GN=Cox4i1 PE=1 SV=1	A2RSV8 (+1)	Cox4i1	20 kDa		0.7unknown	11.994	16.008
559	TRUE	Empty	Fumarate hydratase, mitochondrial OS=Mus musculus OX=10090 GN=Fh PE=1 SV=3	P97807	Fh	54 kDa		0.6unknown	8.9952	16.008
414	TRUE	Empty	Cytochrome c oxidase subunit OS=Mus musculus OX=10090 GN=Cox6b2 PE=1 SV=1	Q059Q8 (+1)	Cox6b2	11 kDa		0.9unknown	12.993	14.007
158	TRUE	Empty	Tripeptidyl-peptidase 2 OS=Mus musculus OX=10090 GN=Tpp2 PE=2 SV=1	Q3TW28 (+1)	Tpp2	138 kDa		2.7unknown	15.992	6.0032
514	TRUE	Empty	Uncharacterized protein OS=Mus musculus OX=10090 GN=AA467197 PE=1 SV=1	Q3UCF3 (+1)	AA467197	10 kDa		0.7unknown	9.9947	15.008
566	TRUE	Empty	Succinate dehydrogenase cytochrome b560 subunit, mitochondrial OS=Mus musculus OX=10090 GN=Sdhc PE=2 SV=1	Q5XK33 (+1)	Sdhc	18 kDa		0.5unknown	7.9958	15.008
548	TRUE	Empty	NADH-ubiquinone oxidoreductase 75 kDa subunit, mitochondrial OS=Mus musculus OX=10090 GN=Ndufs1 PE=1 SV=2	Q91VD9	Ndufs1	80 kDa		0.6unknown	9.9947	16.008
476	TRUE	Empty	Amine oxidase OS=Mus musculus OX=10090 GN=Il4i1 PE=1 SV=1	A0A0R4J0C2 (+2)	Il4i1	70 kDa		0.7unknown	8.9952	12.006
275	TRUE	Empty	Carbonic anhydrase 4 OS=Mus musculus OX=10090 GN=Ca4 PE=1 SV=1	Q64444	Ca4	34 kDa		1.2unknown	12.993	11.006
294	TRUE	Empty	Alpha globin 1 OS=Mus musculus OX=10090 GN=Hba-a1 PE=1 SV=1	Q91VB8 (+2)	Hba-a1	15 kDa		1.1unknown	11.994	11.006
568	TRUE	Empty	Cytosol aminopeptidase OS=Mus musculus OX=10090 GN=Lap3 PE=1 SV=3	Q9CPY7	Lap3	56 kDa		0.5unknown	8.9952	17.009
515	TRUE	Empty	Cytochrome b-c1 complex subunit 7 OS=Mus musculus OX=10090 GN=Uqcrb PE=1 SV=1	Q9CQB4 (+1)	Uqcrb	14 kDa		0.7unknown	9.9947	15.008
121	TRUE	Empty	Heat shock-related 70 kDa protein 2 OS=Mus musculus OX=10090 GN=Hspa2 PE=1 SV=2	P17156 (+1)	Hspa2	70 kDa	TRUE	5.7unknown	22.988	4.0021
499	TRUE	Empty	Angiotensin-converting enzyme-like protein Ace3 OS=Mus musculus OX=10090 GN=Ace3 PE=1 SV=1	D0G895	Ace3	86 kDa	TRUE	0.7unknown	7.9958	11.006
140	TRUE	Empty	Aspartate aminotransferase, mitochondrial OS=Mus musculus OX=10090 GN=Got2 PE=1 SV=1	P05202	Got2	47 kDa		3.2unknown	15.992	5.0027
544	TRUE	Empty	Sperm acrosome membrane-associated protein 3 OS=Mus musculus OX=10090 GN=Spaca3 PE=3 SV=1	A0A077S9M6 (+1)	Spaca3	18 kDa		0.6unknown	8.9952	14.007
219	TRUE	Empty	Naglu OS=Mus musculus OX=10090 GN=Naglu PE=2 SV=1	O54752 (+1)	Naglu	83 kDa		1.7unknown	14.992	9.0048
206	TRUE	Empty	T-complex protein 1 subunit delta OS=Mus musculus OX=10090 GN=Cct4 PE=1 SV=3	P80315 (+3)	Cct4	58 kDa		1.9unknown	14.992	8.0042
477	TRUE	Empty	Sodium/potassium-transporting ATPase subunit beta-3 OS=Mus musculus OX=10090 GN=Atp1b3 PE=1 SV=1	P97370 (+1)	Atp1b3	32 kDa		0.7unknown	8.9952	12.006
420	TRUE	Empty	Uncharacterized protein OS=Mus musculus OX=10090 GN=Prkar1a PE=2 SV=1	Q3TYK4 (+2)	Prkar1a	57 kDa		0.9unknown	9.9947	11.006
291	TRUE	Empty	Calmodulin OS=Mus musculus OX=10090 PE=1 SV=1	Q3UKW2		22 kDa		1.1unknown	10.994	10.005
263	TRUE	Empty	Zona pellucida-binding protein 2 OS=Mus musculus OX=10090 GN=Zpbp2 PE=1 SV=2	Q6X786	Zpbp2	37 kDa		1.2unknown	9.9947	8.0042
406	TRUE	Empty	Lysosomal Pro-X carboxypeptidase OS=Mus musculus OX=10090 GN=Prcp PE=1 SV=2	Q7TMR0	Prcp	55 kDa		1.0unknown	8.9952	9.0048
246	TRUE	Empty	Methylmalonate-semialdehyde dehydrogenase [acylating], mitochondrial OS=Mus musculus OX=10090 GN=Aldh6a1 PE=1 SV=1	Q9EQ20	Aldh6a1	58 kDa		1.4unknown	10.994	8.0042
141	TRUE	Empty	Clusterin OS=Mus musculus OX=10090 GN=Clu PE=1 SV=1	Q06890 (+1)	Clu	52 kDa		3.2unknown	15.992	5.0027
157	TRUE	Empty	Uncharacterized protein OS=Mus musculus OX=10090 GN=Hspa8 PE=2 SV=1	Q3TF16	Hspa8	71 kDa	TRUE	2.8unknown	16.991	6.0032
570	TRUE	Empty	Lysozyme b OS=Mus musculus OX=10090 GN=Lyzl6 PE=1 SV=1	A0A077S2U3 (+1)	Lyzl6	17 kDa		0.5unknown	7.9958	16.008
417	TRUE	Empty	Nuclear pore membrane glycoprotein 210-like OS=Mus musculus OX=10090 GN=Nup210l PE=1 SV=1	A0A0G2JFZ8 (+1)	Nup210l	209 kDa		0.9unknown	10.994	12.006
451	TRUE	Empty	Phospholipase B-like OS=Mus musculus OX=10090 GN=Plbd1 PE=1 SV=1	A0A0R4J0B2 (+1)	Plbd1	63 kDa		0.8unknown	8.9952	11.006
222	TRUE	Empty	Beta-globin OS=Mus musculus OX=10090 GN=Hbbt1 PE=3 SV=1	A8DUM2	Hbbt1	16 kDa	TRUE	1.5unknown	11.994	8.0042
139	TRUE	Empty	Calreticulin OS=Mus musculus OX=10090 GN=Calr PE=1 SV=1	B2MWM9 (+2)	Calr	48 kDa		3.4unknown	16.991	5.0027
308	TRUE	Empty	Sorbitol dehydrogenase OS=Mus musculus OX=10090 GN=Sord PE=1 SV=3	Q64442	Sord	38 kDa		1.0unknown	10.994	11.006
501	TRUE	Empty	Cytochrome c oxidase subunit 2 OS=Mus musculus musculus OX=39442 GN=COX2 PE=3 SV=1	A0A023J6F3 (+10)	COX2	26 kDa		0.7unknown	9.9947	14.007
478	TRUE	Empty	Aconitate hydratase, mitochondrial (Fragment) OS=Mus musculus OX=10090 GN=Aco2 PE=1 SV=1	A0A2R8VJW0	Aco2	8 kDa	TRUE	0.7unknown	8.9952	12.006
565	TRUE	Empty	Equatorin OS=Mus musculus OX=10090 GN=Eqtn PE=2 SV=1	B7SXT5	Eqtn	38 kDa		0.5unknown	6.9963	13.007
309	TRUE	Empty	Cytochrome c, testis-specific OS=Mus musculus OX=10090 GN=Cyct PE=1 SV=3	P00015 (+1)	Cyct	12 kDa		1.0unknown	9.9947	10.005
290	TRUE	Empty	T-complex protein 1 subunit alpha OS=Mus musculus OX=10090 GN=Tcp1 PE=1 SV=3	P11983	Tcp1	60 kDa		1.1unknown	9.9947	9.0048
122	TRUE	Empty	Protein disulfide-isomerase A3 OS=Mus musculus OX=10090 GN=Pdia3 PE=1 SV=2	P27773	Pdia3	57 kDa		5.7unknown	16.991	3.0016
407	TRUE	Empty	T-complex protein 1 subunit gamma OS=Mus musculus OX=10090 GN=Cct3 PE=1 SV=1	P80318 (+1)	Cct3	61 kDa		1.0unknown	8.9952	9.0048
213	TRUE	Empty	26S proteasome non-ATPase regulatory subunit 2 OS=Mus musculus OX=10090 GN=Psmd2 PE=2 SV=1	Q3TI61 (+6)	Psmd2	100 kDa		1.7unknown	11.994	7.0037
268	TRUE	Empty	Probable isocitrate dehydrogenase [NAD] gamma 2, mitochondrial OS=Mus musculus OX=10090 PE=2 SV=1	Q8BPC6		44 kDa		1.2unknown	10.994	9.0048
418	TRUE	Empty	A disintegrin and metallopeptidase domain 4 OS=Mus musculus OX=10090 GN=Adam4 PE=2 SV=1	Q8CGQ2	Adam4	84 kDa	TRUE	0.9unknown	10.994	12.006
605	TRUE	Empty	NAD(P)H-hydrate epimerase OS=Mus musculus OX=10090 GN=Naxe PE=1 SV=1	Q8K4Z3	Naxe	31 kDa		0.5unknown	4.9973	11.006
516	TRUE	Empty	Isocitrate dehydrogenase [NAD] subunit, mitochondrial OS=Mus musculus OX=10090 GN=Idh3b PE=1 SV=1	Q91VA7	Idh3b	42 kDa		0.7unknown	7.9958	12.006
546	TRUE	Empty	Dynein heavy chain 8, axonemal OS=Mus musculus OX=10090 GN=Dnah8 PE=1 SV=2	Q91XQ0	Dnah8	541 kDa		0.6unknown	6.9963	11.006
284	TRUE	Empty	Cytochrome b-c1 complex subunit Rieske, mitochondrial OS=Mus musculus OX=10090 GN=Uqcrfs1 PE=1 SV=1	Q9CR68	Uqcrfs1	29 kDa		1.1unknown	8.9952	8.0042
458	TRUE	Empty	Sperm autoantigenic protein 17 OS=Mus musculus OX=10090 GN=Spa17 PE=1 SV=1	Q545M2 (+1)	Spa17	17 kDa		0.8unknown	7.9958	10.005
426	TRUE	Empty	Long-chain acyl-CoA synthetase OS=Mus musculus OX=10090 GN=Acsl6 PE=2 SV=1	A8IP90 (+3)	Acsl6	78 kDa		0.9unknown	7.9958	9.0048
264	TRUE	Empty	Ras-related protein Rab-14 OS=Mus musculus OX=10090 GN=Rab14 PE=1 SV=1	Q50HX4 (+1)	Rab14	24 kDa	TRUE	1.2unknown	9.9947	8.0042
502	TRUE	Empty	Sperm acrosome-associated protein 9 OS=Mus musculus OX=10090 GN=Spaca9 PE=1 SV=1	Q7TPM5	Spaca9	19 kDa		0.7unknown	4.9973	7.0037
223	TRUE	Empty	GMC_OxRdtase_N domain-containing protein OS=Mus musculus OX=10090 GN=Chdh PE=2 SV=1	Q8BIU1 (+1)	Chdh	54 kDa		1.5unknown	8.9952	6.0032
214	TRUE	Empty	Proteasome subunit alpha type-3 OS=Mus musculus OX=10090 GN=Psma3 PE=1 SV=3	O70435 (+2)	Psma3	28 kDa		1.7unknown	11.994	7.0037
285	TRUE	Empty	Lysozyme-like protein 4 (Fragment) OS=Mus musculus OX=10090 GN=Lyzl4 PE=1 SV=1	A0A1L1SV59 (+2)	Lyzl4	15 kDa		1.1unknown	8.9952	8.0042
508	TRUE	Empty	Complex I-B14.7 OS=Mus musculus OX=10090 GN=Ndufa11 PE=1 SV=1	G5E814	Ndufa11	15 kDa		0.7unknown	6.9963	10.005
279	TRUE	Empty	Tubulin alpha-3 chain OS=Mus musculus OX=10090 GN=Tuba3a PE=1 SV=1	P05214 (+2)	Tuba3a	50 kDa		1.1unknown	7.9958	7.0037
563	TRUE	Empty	Hyaluronidase PH-20 OS=Mus musculus OX=10090 GN=Spam1 PE=1 SV=2	P48794	Spam1	58 kDa		0.5unknown	5.9968	11.006
286	TRUE	Empty	Uncharacterized protein OS=Mus musculus OX=10090 GN=Dhrs4 PE=2 SV=1	Q3UIB5 (+1)	Dhrs4	28 kDa		1.1unknown	8.9952	8.0042
421	TRUE	Empty	Uncharacterized protein OS=Mus musculus OX=10090 GN=Adam6b PE=2 SV=1	Q14DT8	Adam6b	85 kDa	TRUE	0.9unknown	9.9947	11.006
452	TRUE	Empty	Cytochrome c oxidase subunit 6C OS=Mus musculus OX=10090 GN=Cox6c PE=1 SV=3	Q9CPQ1	Cox6c	8 kDa		0.8unknown	8.9952	11.006
136	TRUE	Empty	Uncharacterized protein OS=Mus musculus OX=10090 GN=Pdia6 PE=2 SV=1	Q3THH1 (+1)	Pdia6	49 kDa		3.7unknown	10.994	3.0016
1	TRUE	Empty	ADP/ATP translocase 1 OS=Mus musculus OX=10090 GN=Slc25a4 PE=1 SV=4	P48962	Slc25a4	33 kDa	TRUE	INFunknown	9.9947	0
208	TRUE	Empty	Outer dense fiber protein 2 OS=Mus musculus OX=10090 GN=Odf2 PE=1 SV=1	A3KGV1 (+3)	Odf2	96 kDa		1.8unknown	8.9952	5.0027
500	TRUE	Empty	Predicted gene 4787 OS=Mus musculus OX=10090 GN=Gm4787 PE=2 SV=1	B2RUD9	Gm4787	83 kDa	TRUE	0.7unknown	7.9958	11.006
280	TRUE	Empty	NADH dehydrogenase [ubiquinone] flavoprotein 1, mitochondrial OS=Mus musculus OX=10090 GN=Ndufv1 PE=1 SV=1	D3YUM1 (+1)	Ndufv1	50 kDa		1.1unknown	7.9958	7.0037
241	TRUE	Empty	Mitochondrial import inner membrane translocase subunit TIM44 OS=Mus musculus OX=10090 GN=Timm44 PE=1 SV=2	O35857 (+1)	Timm44	51 kDa		1.4unknown	9.9947	7.0037
430	TRUE	Empty	Sperm-associated antigen 6 OS=Mus musculus OX=10090 GN=Spag6 PE=1 SV=1	Q3V0U9	Spag6	55 kDa	TRUE	0.9unknown	5.9968	7.0037
281	TRUE	Empty	Four and a half LIM domains 4 OS=Mus musculus OX=10090 GN=Fhl4 PE=1 SV=1	Q8CDC8	Fhl4	32 kDa		1.1unknown	7.9958	7.0037
643	TRUE	Empty	Proteasome subunit alpha type OS=Mus musculus OX=10090 GN=Psma1 PE=1 SV=1	Q3TS44 (+1)	Psma1	30 kDa		0.2unknown	1.9989	13.007
287	TRUE	Empty	Vacuolar protein sorting-associated protein 13A OS=Mus musculus OX=10090 GN=Vps13a PE=1 SV=1	Q5H8C4	Vps13a	359 kDa		1.1unknown	8.9952	8.0042
547	TRUE	Empty	Haloacid dehalogenase-like hydrolase domain-containing 5 OS=Mus musculus OX=10090 GN=Hdhd5 PE=1 SV=1	Q91WM2	Hdhd5	46 kDa		0.6unknown	6.9963	11.006
216	TRUE	Empty	D-dopachrome decarboxylase OS=Mus musculus OX=10090 GN=Ddt PE=1 SV=3	O35215 (+1)	Ddt	13 kDa	TRUE	1.7unknown	9.9947	6.0032
538	TRUE	Empty	Lysozyme e OS=Mus musculus OX=10090 GN=Spaca5 PE=1 SV=1	A0A077S1H9 (+1)	Spaca5	18 kDa		0.7unknown	5.9968	9.0048
142	TRUE	Empty	Nucleoside diphosphate kinase OS=Mus musculus OX=10090 GN=Gm20390 PE=3 SV=1	E9PZF0	Gm20390	30 kDa	TRUE	3.0unknown	8.9952	3.0016
539	TRUE	Empty	Proteasome subunit alpha type-2 OS=Mus musculus OX=10090 GN=Psma2 PE=1 SV=3	P49722 (+1)	Psma2	26 kDa		0.7unknown	5.9968	9.0048
288	TRUE	Empty	14-3-3 protein zeta/delta OS=Mus musculus OX=10090 GN=Ywhaz PE=1 SV=1	P63101	Ywhaz	28 kDa		1.1unknown	8.9952	8.0042
171	TRUE	Empty	T-complex protein 1 subunit epsilon OS=Mus musculus OX=10090 GN=Cct5 PE=1 SV=1	P80316	Cct5	60 kDa		2.0unknown	9.9947	5.0027
469	TRUE	Empty	Inositol-1-monophosphatase OS=Mus musculus OX=10090 GN=Impa1 PE=2 SV=1	Q3TME6 (+3)	Impa1	31 kDa		0.8unknown	6.9963	9.0048
564	TRUE	Empty	Protein angel homolog 2 OS=Mus musculus OX=10090 GN=Angel2 PE=1 SV=1	Q8K1C0	Angel2	62 kDa		0.5unknown	5.9968	11.006
540	TRUE	Empty	Solute carrier family 2, facilitated glucose transporter member 5 OS=Mus musculus OX=10090 GN=Slc2a5 PE=1 SV=2	Q9WV38	Slc2a5	55 kDa		0.7unknown	5.9968	9.0048
571	TRUE	Empty	Arylsulfatase A OS=Mus musculus OX=10090 GN=Arsa PE=1 SV=2	P50428	Arsa	54 kDa		0.5unknown	4.9973	10.005
2	TRUE	Empty	Endoplasmin OS=Mus musculus OX=10090 GN=Hsp90b1 PE=1 SV=2	P08113 (+3)	Hsp90b1	92 kDa		INFunknown	12.993	0
613	TRUE	Empty	CD109 antigen OS=Mus musculus OX=10090 GN=Cd109 PE=1 SV=1	A6MDD3 (+1)	Cd109	162 kDa		0.4unknown	3.9979	11.006
517	TRUE	Empty	Disintegrin and metalloproteinase domain-containing protein 5 (Fragment) OS=Mus musculus OX=10090 GN=Adam5 PE=1 SV=1	F6S1B5	Adam5	69 kDa		0.7unknown	3.9979	6.0032
221	TRUE	Empty	Lysosomal alpha-mannosidase OS=Mus musculus OX=10090 GN=Man2b1 PE=1 SV=4	O09159 (+1)	Man2b1	115 kDa		1.6unknown	7.9958	5.0027
247	TRUE	Empty	C4b-binding protein OS=Mus musculus OX=10090 GN=C4bpa PE=1 SV=3	P08607 (+2)	C4bpa	52 kDa		1.3unknown	7.9958	6.0032
248	TRUE	Empty	Lactadherin OS=Mus musculus OX=10090 GN=Mfge8 PE=1 SV=3	P21956 (+1)	Mfge8	51 kDa		1.3unknown	7.9958	6.0032
310	TRUE	Empty	Phospholipase B1, membrane-associated OS=Mus musculus OX=10090 GN=Plb1 PE=1 SV=2	Q3TTY0	Plb1	165 kDa		1.0unknown	6.9963	7.0037
160	TRUE	Empty	Mannose-6-phosphate isomerase OS=Mus musculus OX=10090 GN=Mpi PE=1 SV=1	Q3V100 (+1)	Mpi	47 kDa		2.5unknown	9.9947	4.0021
560	TRUE	Empty	ATP synthase F(0) complex subunit B1, mitochondrial OS=Mus musculus OX=10090 GN=Atp5pb PE=1 SV=1	Q5I0W0 (+1)	Atp5pb	29 kDa		0.6unknown	4.9973	9.0048
282	TRUE	Empty	Carbonyl reductase family member 4 OS=Mus musculus OX=10090 GN=Cbr4 PE=1 SV=2	Q91VT4	Cbr4	25 kDa		1.1unknown	7.9958	7.0037
311	TRUE	Empty	CDGSH iron-sulfur domain-containing protein 1 OS=Mus musculus OX=10090 GN=Cisd1 PE=1 SV=1	Q91WS0	Cisd1	12 kDa		1.0unknown	6.9963	7.0037
312	TRUE	Empty	Trifunctional enzyme subunit beta, mitochondrial OS=Mus musculus OX=10090 GN=Hadhb PE=1 SV=1	Q99JY0	Hadhb	51 kDa		1.0unknown	4.9973	5.0027
479	TRUE	Empty	GLIPR1-like protein 1 OS=Mus musculus OX=10090 GN=Glipr1l1 PE=1 SV=1	Q9DAG6	Glipr1l1	27 kDa	TRUE	0.7unknown	5.9968	8.0042
249	TRUE	Empty	Adenylate kinase 2, mitochondrial OS=Mus musculus OX=10090 GN=Ak2 PE=1 SV=5	Q9WTP6	Ak2	26 kDa		1.3unknown	7.9958	6.0032
606	TRUE	Empty	Ly6/PLAUR domain-containing protein 4 OS=Mus musculus OX=10090 GN=Lypd4 PE=1 SV=1	Q8BVP6	Lypd4	27 kDa		0.5unknown	4.9973	11.006
277	TRUE	Empty	Membrane cofactor protein OS=Mus musculus OX=10090 GN=Cd46 PE=4 SV=1	A0A0R4J1X9 (+1)	Cd46	34 kDa		1.2unknown	6.9963	6.0032
572	TRUE	Empty	Cation channel sperm-associated protein 2 OS=Mus musculus OX=10090 GN=Catsper2 PE=4 SV=1	A0A0A0MQ85	Catsper2	69 kDa		0.5unknown	4.9973	10.005
313	TRUE	Empty	Predicted pseudogene 8797 OS=Mus musculus OX=10090 GN=Gm8797 PE=4 SV=1	A0A0A6YW67 (+19)	Gm8797	9 kDa		1.0unknown	6.9963	7.0037
270	TRUE	Empty	NAD(P)(+)--arginine ADP-ribosyltransferase OS=Mus musculus OX=10090 GN=Art3 PE=1 SV=1	A0A0R4J1M9 (+6)	Art3	42 kDa		1.2unknown	5.9968	5.0027
427	TRUE	Empty	Copper homeostasis protein cutC homolog (Fragment) OS=Mus musculus OX=10090 GN=Cutc PE=1 SV=1	D3YY50 (+3)	Cutc	27 kDa		0.9unknown	6.9963	8.0042
131	TRUE	Empty	Calnexin OS=Mus musculus OX=10090 GN=Canx PE=1 SV=1	P35564 (+2)	Canx	67 kDa		4.0unknown	11.994	3.0016
314	TRUE	Empty	Tubulin beta-4B chain OS=Mus musculus OX=10090 GN=Tubb4b PE=1 SV=1	P68372	Tubb4b	50 kDa		1.0unknown	5.9968	6.0032
431	TRUE	Empty	3-oxoacyl-[acyl-carrier-protein] synthase, mitochondrial OS=Mus musculus OX=10090 GN=Oxsm PE=2 SV=1	Q148P2 (+1)	Oxsm	49 kDa		0.9unknown	5.9968	7.0037
432	TRUE	Empty	Solute carrier family 25 (Mitochondrial carnitine/acylcarnitine translocase), member 20 OS=Mus musculus OX=10090 GN=Slc25a20 PE=2 SV=1	Q7TPW6 (+1)	Slc25a20	33 kDa		0.9unknown	5.9968	7.0037
503	TRUE	Empty	NAD-dependent malic enzyme, mitochondrial OS=Mus musculus OX=10090 GN=Me2 PE=1 SV=1	Q99KE1	Me2	66 kDa		0.7unknown	4.9973	7.0037
573	TRUE	Empty	17beta-hydroxysteroid dehydrogenase type 10/short chain L-3-hydroxyacyl-CoA dehydrogenase OS=Mus musculus OX=10090 GN=Hsd17b10 PE=1 SV=1	Q99N15 (+2)	Hsd17b10	27 kDa		0.5unknown	4.9973	10.005
480	TRUE	Empty	Mitochondrial dicarboxylate carrier OS=Mus musculus OX=10090 GN=Slc25a10 PE=1 SV=2	Q9QZD8	Slc25a10	32 kDa		0.7unknown	5.9968	8.0042
132	TRUE	Empty	Aldo-keto reductase family 1 member B1 OS=Mus musculus OX=10090 GN=Akr1b1 PE=1 SV=3	P45376 (+3)	Akr1b1	36 kDa		4.0unknown	7.9958	2.0011
250	TRUE	Empty	Cytochrome c oxidase subunit 5B, mitochondrial OS=Mus musculus OX=10090 GN=Cox5b PE=1 SV=1	P19536 (+1)	Cox5b	14 kDa		1.3unknown	3.9979	3.0016
433	TRUE	Empty	Transmembrane protein 177 OS=Mus musculus OX=10090 GN=Tmem177 PE=1 SV=1	Q8BPE4	Tmem177	34 kDa		0.9unknown	5.9968	7.0037
3	TRUE	Empty	Aldehyde dehydrogenase, mitochondrial OS=Mus musculus OX=10090 GN=Aldh2 PE=1 SV=1	P47738 (+4)	Aldh2	57 kDa		INFunknown	12.993	0
609	TRUE	Empty	Glyceraldehyde-3-phosphate dehydrogenase OS=Mus musculus OX=10090 GN=Gapdhs PE=1 SV=1	A0A0R4J0X7 (+3)	Gapdhs	47 kDa	TRUE	0.4unknown	3.9979	10.005
561	TRUE	Empty	Very long-chain specific acyl-CoA dehydrogenase, mitochondrial OS=Mus musculus OX=10090 GN=Acadvl PE=1 SV=3	P50544	Acadvl	71 kDa		0.6unknown	4.9973	9.0048
166	TRUE	Empty	Acyl-CoA dehydrogenase family member 10 OS=Mus musculus OX=10090 GN=Acad10 PE=1 SV=1	Q8K370	Acad10	119 kDa		2.3unknown	6.9963	3.0016
271	TRUE	Empty	Disintegrin and metalloproteinase domain-containing protein 1b OS=Mus musculus OX=10090 GN=Adam1b PE=1 SV=2	Q8R534	Adam1b	89 kDa		1.2unknown	5.9968	5.0027
315	TRUE	Empty	Mitochondrial pyruvate carrier 2 OS=Mus musculus OX=10090 GN=Mpc2 PE=1 SV=1	Q9D023	Mpc2	14 kDa		1.0unknown	4.9973	5.0027
434	TRUE	Empty	Calcium-binding tyrosine phosphorylation-regulated protein OS=Mus musculus OX=10090 GN=Cabyr PE=1 SV=1	Q9D424	Cabyr	48 kDa		0.9unknown	5.9968	7.0037
251	TRUE	Empty	26S proteasome non-ATPase regulatory subunit 1 OS=Mus musculus OX=10090 GN=Psmd1 PE=1 SV=1	Q3TXS7	Psmd1	106 kDa		1.3unknown	3.9979	3.0016
123	TRUE	Empty	Prominin-2 OS=Mus musculus OX=10090 GN=Prom2 PE=1 SV=1	Q3UUY6	Prom2	93 kDa		5.5unknown	10.994	2.0011
210	TRUE	Empty	Membrane-associated progesterone receptor component 1 OS=Mus musculus OX=10090 GN=Pgrmc1 PE=1 SV=4	O55022 (+3)	Pgrmc1	22 kDa		1.7unknown	6.9963	4.0021
159	TRUE	Empty	Nucleoside diphosphate kinase A OS=Mus musculus OX=10090 GN=Nme1 PE=1 SV=1	P15532 (+1)	Nme1	17 kDa	TRUE	2.7unknown	7.9958	3.0016
316	TRUE	Empty	Probable C-mannosyltransferase DPY19L1 OS=Mus musculus OX=10090 GN=Dpy19l1 PE=1 SV=1	A6X919	Dpy19l1	84 kDa		1.0unknown	4.9973	5.0027
209	TRUE	Empty	Pyruvate carboxylase OS=Mus musculus OX=10090 GN=Pcx PE=1 SV=1	E9QPD7 (+5)	Pcx	130 kDa		1.8unknown	8.9952	5.0027
242	TRUE	Empty	T-complex protein 1 subunit eta OS=Mus musculus OX=10090 GN=Cct7 PE=1 SV=1	P80313 (+5)	Cct7	60 kDa		1.4unknown	6.9963	5.0027
272	TRUE	Empty	UTP--glucose-1-phosphate uridylyltransferase OS=Mus musculus OX=10090 GN=Ugp2 PE=2 SV=1	Q3U548 (+2)	Ugp2	56 kDa		1.2unknown	5.9968	5.0027
608	TRUE	Empty	Casein kinase I isoform gamma-2 OS=Mus musculus OX=10090 GN=Csnk1g2 PE=1 SV=1	Q8BVP5 (+1)	Csnk1g2	48 kDa		0.4unknown	2.9984	7.0037
504	TRUE	Empty	Proteasome subunit alpha type-6 OS=Mus musculus OX=10090 GN=Psma6 PE=1 SV=1	Q9QUM9	Psma6	27 kDa		0.7unknown	4.9973	7.0037
243	TRUE	Empty	Mitochondrial proton/calcium exchanger protein OS=Mus musculus OX=10090 GN=Letm1 PE=1 SV=1	Q9Z2I0	Letm1	83 kDa		1.4unknown	6.9963	5.0027
114	TRUE	Empty	Defensin_propep domain-containing protein OS=Mus musculus OX=10090 GN=AY761185 PE=2 SV=1	B9EJ34	AY761185	10 kDa		10.0unknown	9.9947	1.0005
113	TRUE	Empty	Albumin OS=Mus musculus OX=10090 GN=Alb PE=1 SV=3	P07724 (+1)	Alb	69 kDa		12unknown	11.994	1.0005
518	TRUE	Empty	Sperm associated antigen 6 OS=Mus musculus OX=10090 GN=Spag6l PE=1 SV=1	Q497N2 (+1)	Spag6l	55 kDa	TRUE	0.7unknown	3.9979	6.0032
273	TRUE	Empty	ATP synthase subunit gamma OS=Mus musculus OX=10090 GN=Atp5c1 PE=1 SV=1	A2AKU9 (+4)	Atp5c1	33 kDa		1.2unknown	5.9968	5.0027
439	TRUE	Empty	Heme oxygenase 2 OS=Mus musculus OX=10090 GN=Hmox2 PE=1 SV=1	O70252 (+2)	Hmox2	36 kDa		0.8unknown	4.9973	6.0032
317	TRUE	Empty	Succinyl-CoA:3-ketoacid-coenzyme A transferase OS=Mus musculus OX=10090 GN=Oxct1 PE=2 SV=1	Q3U9P7 (+4)	Oxct1	56 kDa		1.0unknown	5.9968	6.0032
244	TRUE	Empty	Proteasome subunit beta OS=Mus musculus OX=10090 GN=Psmb3 PE=1 SV=1	Q545G0 (+1)	Psmb3	23 kDa		1.4unknown	6.9963	5.0027
574	TRUE	Empty	ESP-1 OS=Mus musculus OX=10090 GN=Prss21 PE=1 SV=1	Q54AE4 (+2)	Prss21	36 kDa		0.5unknown	3.9979	8.0042
211	TRUE	Empty	Dihydrolipoyllysine-residue acetyltransferase component of pyruvate dehydrogenase complex, mitochondrial OS=Mus musculus OX=10090 GN=Dlat PE=1 SV=2	Q8BMF4	Dlat	68 kDa		1.7unknown	6.9963	4.0021
440	TRUE	Empty	Complex I assembly factor ACAD9, mitochondrial OS=Mus musculus OX=10090 GN=Acad9 PE=1 SV=2	Q8JZN5	Acad9	69 kDa		0.8unknown	4.9973	6.0032
274	TRUE	Empty	GLIPR1-like protein 2 OS=Mus musculus OX=10090 GN=Glipr1l2 PE=1 SV=1	Q9CQ35	Glipr1l2	38 kDa		1.2unknown	5.9968	5.0027
224	TRUE	Empty	Glutamine amidotransferase-like class 1 domain-containing protein 3A, mitochondrial OS=Mus musculus OX=10090 GN=Gatd3a PE=1 SV=1	Q9D172	Gatd3a	28 kDa		1.5unknown	5.9968	4.0021
614	TRUE	Empty	C2 calcium-dependent domain-containing 6 OS=Mus musculus OX=10090 GN=C2cd6 PE=4 SV=1	A0A5F8MPU3	C2cd6	258 kDa		0.3unknown	1.9989	6.0032
519	TRUE	Empty	Testis-specific serine/threonine-protein kinase 4 OS=Mus musculus OX=10090 GN=Tssk4 PE=1 SV=1	Q9D411	Tssk4	37 kDa		0.7unknown	3.9979	6.0032
137	TRUE	Empty	Dolichyl-diphosphooligosaccharide--protein glycosyltransferase subunit 2 OS=Mus musculus OX=10090 GN=Rpn2 PE=1 SV=1	A2ACG7 (+3)	Rpn2	68 kDa		3.5unknown	6.9963	2.0011
4	TRUE	Empty	Monofunctional C1-tetrahydrofolate synthase, mitochondrial OS=Mus musculus OX=10090 GN=Mthfd1l PE=1 SV=2	Q3V3R1	Mthfd1l	106 kDa		INFunknown	11.994	0
441	TRUE	Empty	NADH dehydrogenase [ubiquinone] 1 alpha subcomplex subunit 9, mitochondrial OS=Mus musculus OX=10090 GN=Ndufa9 PE=1 SV=1	A0A0R3P9C8 (+1)	Ndufa9	42 kDa		0.8unknown	4.9973	6.0032
520	TRUE	Empty	Complex I-PDSW (Fragment) OS=Mus musculus OX=10090 GN=Ndufb10 PE=1 SV=1	D3YUK4 (+1)	Ndufb10	18 kDa		0.7unknown	3.9979	6.0032
459	TRUE	Empty	Phospholipid-transporting ATPase IK OS=Mus musculus OX=10090 GN=Atp8b3 PE=1 SV=1	Q6UQ17	Atp8b3	152 kDa		0.8unknown	3.9979	5.0027
575	TRUE	Empty	Serine protease 52 OS=Mus musculus OX=10090 GN=Prss52 PE=2 SV=2	Q9D9M0	Prss52	36 kDa		0.5unknown	3.9979	8.0042
167	TRUE	Empty	Serine protease HTRA1 OS=Mus musculus OX=10090 GN=Htra1 PE=1 SV=2	Q9R118	Htra1	51 kDa		2.3unknown	6.9963	3.0016
318	TRUE	Empty	Carboxypeptidase Q OS=Mus musculus OX=10090 GN=Cpq PE=1 SV=1	Q9WVJ3	Cpq	52 kDa		1.0unknown	5.9968	6.0032
521	TRUE	Empty	Izumo sperm-egg fusion protein 4 OS=Mus musculus OX=10090 GN=Izumo4 PE=1 SV=1	D3Z690	Izumo4	26 kDa		0.7unknown	3.9979	6.0032
576	TRUE	Empty	Proteasome subunit alpha type-8 OS=Mus musculus OX=10090 GN=Psma8 PE=1 SV=1	Q9CWH6	Psma8	28 kDa		0.5unknown	2.9984	6.0032
225	TRUE	Empty	Ubiquitin carboxyl-terminal hydrolase isozyme L3 OS=Mus musculus OX=10090 GN=Uchl3 PE=1 SV=2	Q9JKB1	Uchl3	26 kDa		1.5unknown	5.9968	4.0021
319	TRUE	Empty	Membrane-spanning 4-domains, subfamily A, member 14 OS=Mus musculus OX=10090 GN=Ms4a14 PE=3 SV=1	A0A087WSD2	Ms4a14	138 kDa		1.0unknown	3.9979	4.0021
481	TRUE	Empty	WAP four-disulfide core domain protein 15B OS=Mus musculus OX=10090 GN=Wfdc15b PE=2 SV=1	Q9JHY4	Wfdc15b	9 kDa		0.7unknown	2.9984	4.0021
482	TRUE	Empty	Synaptogyrin OS=Mus musculus OX=10090 GN=Syngr4 PE=1 SV=1	A0A0R4J0K3 (+1)	Syngr4	26 kDa		0.7unknown	2.9984	4.0021
320	TRUE	Empty	Secretory carrier-associated membrane protein OS=Mus musculus OX=10090 GN=Scamp2 PE=1 SV=1	Q3TAL2 (+1)	Scamp2	36 kDa		1.0unknown	5.9968	6.0032
615	TRUE	Empty	A disintegrin and metallopeptidase domain 3 OS=Mus musculus OX=10090 GN=Adam3 PE=1 SV=1	F8VQ03 (+1)	Adam3	91 kDa		0.3unknown	0.99947	3.0016
442	TRUE	Empty	Epididymal-specific lipocalin-12 OS=Mus musculus OX=10090 GN=Lcn12 PE=2 SV=1	Q9D265	Lcn12	18 kDa		0.8unknown	4.9973	6.0032
138	TRUE	Empty	Cysteine-rich secretory protein 1 OS=Mus musculus OX=10090 GN=Crisp1 PE=2 SV=1	Q03401 (+2)	Crisp1	28 kDa		3.5unknown	6.9963	2.0011
172	TRUE	Empty	Cytochrome c oxidase subunit 6A1, mitochondrial OS=Mus musculus OX=10090 GN=Cox6a1 PE=1 SV=2	P43024 (+1)	Cox6a1	12 kDa		2.0unknown	3.9979	2.0011
115	TRUE	Empty	Probable D-lactate dehydrogenase, mitochondrial OS=Mus musculus OX=10090 GN=Ldhd PE=1 SV=1	Q7TNG8 (+1)	Ldhd	52 kDa		10.0unknown	9.9947	1.0005
226	TRUE	Empty	Phosphoglycerate mutase OS=Mus musculus OX=10090 GN=Pgam1 PE=1 SV=1	Q3U7Z6 (+1)	Pgam1	29 kDa	TRUE	1.5unknown	5.9968	4.0021
217	TRUE	Empty	Hsp90aa1 protein (Fragment) OS=Mus musculus OX=10090 GN=Hsp90aa1 PE=2 SV=1	A0PJ91 (+3)	Hsp90aa1	66 kDa		1.7unknown	4.9973	3.0016
265	TRUE	Empty	26S proteasome non-ATPase regulatory subunit 3 OS=Mus musculus OX=10090 GN=Psmd3 PE=1 SV=3	P14685 (+1)	Psmd3	61 kDa		1.2unknown	4.9973	4.0021
577	TRUE	Empty	Cysteine desulfurase, mitochondrial OS=Mus musculus OX=10090 GN=Nfs1 PE=2 SV=1	Q921V3	Nfs1	51 kDa		0.5unknown	2.9984	6.0032
483	TRUE	Empty	26S proteasome non-ATPase regulatory subunit 6 OS=Mus musculus OX=10090 GN=Psmd6 PE=1 SV=1	Q99JI4	Psmd6	46 kDa		0.7unknown	2.9984	4.0021
522	TRUE	Empty	Acyl-coenzyme A thioesterase THEM4 OS=Mus musculus OX=10090 GN=Them4 PE=1 SV=1	Q3UUI3	Them4	26 kDa		0.7unknown	3.9979	6.0032
161	TRUE	Empty	Proteasome subunit beta type-1 OS=Mus musculus OX=10090 GN=Psmb1 PE=1 SV=1	O09061 (+1)	Psmb1	26 kDa		2.5unknown	4.9973	2.0011
133	TRUE	Empty	Prohibitin-2 OS=Mus musculus OX=10090 GN=Phb2 PE=1 SV=1	O35129 (+1)	Phb2	33 kDa		4.0unknown	7.9958	2.0011
578	TRUE	Empty	Dynein light chain 1, cytoplasmic OS=Mus musculus OX=10090 GN=Dynll1 PE=1 SV=1	P63168	Dynll1	10 kDa		0.5unknown	2.9984	6.0032
551	TRUE	Empty	KUNITZ5 OS=Mus musculus OX=10090 GN=Spint5 PE=2 SV=1	Q32ZM2	Spint5	12 kDa		0.6unknown	2.9984	5.0027
523	TRUE	Empty	Alpha-mannosidase OS=Mus musculus OX=10090 GN=Man2c1 PE=2 SV=1	A0A1S6GWG9 (+4)	Man2c1	118 kDa		0.7unknown	3.9979	6.0032
252	TRUE	Empty	Testis-expressed protein 101 OS=Mus musculus OX=10090 GN=Tex101 PE=1 SV=1	Q9JMI7 (+1)	Tex101	27 kDa		1.3unknown	3.9979	3.0016
634	TRUE	Empty	E3 ubiquitin-protein ligase TRIM69 OS=Mus musculus OX=10090 GN=Trim69 PE=1 SV=1	Q80X56	Trim69	57 kDa		0.2unknown	1.9989	8.0042
443	TRUE	Empty	Glyceraldehyde-3-phosphate dehydrogenase (Fragment) OS=Mus musculus OX=10090 GN=Gapdh PE=1 SV=1	S4R257	Gapdh	30 kDa	TRUE	0.8unknown	4.9973	6.0032
321	TRUE	Empty	RAS oncogene family protein OS=Mus musculus OX=10090 GN=Rab11b PE=2 SV=1	A0A068BFR3 (+3)	Rab11b	24 kDa		1.0unknown	4.9973	5.0027
322	TRUE	Empty	GLI pathogenesis-related 1-like 3 OS=Mus musculus OX=10090 GN=Glipr1l3 PE=3 SV=1	A0A1W2P7V2	Glipr1l3	27 kDa	TRUE	1.0unknown	4.9973	5.0027
444	TRUE	Empty	Mitochondrial import receptor subunit TOM22 homolog OS=Mus musculus OX=10090 GN=Tomm22 PE=1 SV=3	Q9CPQ3	Tomm22	16 kDa		0.8unknown	4.9973	6.0032
445	TRUE	Empty	Cytochrome b-c1 complex subunit 8 OS=Mus musculus OX=10090 GN=Uqcrq PE=1 SV=3	Q9CQ69	Uqcrq	10 kDa		0.8unknown	4.9973	6.0032
446	TRUE	Empty	NADH dehydrogenase [ubiquinone] 1 alpha subcomplex subunit 6 OS=Mus musculus OX=10090 GN=Ndufa6 PE=1 SV=1	Q9CQZ5	Ndufa6	15 kDa		0.8unknown	4.9973	6.0032
323	TRUE	Empty	Ferritin, mitochondrial OS=Mus musculus OX=10090 GN=Ftmt PE=1 SV=2	Q9D5H4	Ftmt	27 kDa		1.0unknown	4.9973	5.0027
143	TRUE	Empty	Galectin-3-binding protein OS=Mus musculus OX=10090 GN=Lgals3bp PE=1 SV=1	Q07797	Lgals3bp	64 kDa		3.0unknown	5.9968	2.0011
616	TRUE	Empty	MICOS complex subunit OS=Mus musculus OX=10090 GN=Apoo PE=2 SV=1	Q3KNM9 (+1)	Apoo	19 kDa		0.3unknown	1.9989	6.0032
635	TRUE	Empty	Acyl carrier protein (Fragment) OS=Mus musculus OX=10090 GN=Ndufab1 PE=1 SV=1	F6ZFT1 (+4)	Ndufab1	14 kDa		0.2unknown	0.99947	4.0021
124	TRUE	Empty	Cation channel sperm-associated auxiliary subunit epsilon 1 OS=Mus musculus OX=10090 GN=Catspere1 PE=3 SV=1	A0A5F8MPP5 (+1)	Catspere1	111 kDa		5.0unknown	4.9973	1.0005
227	TRUE	Empty	Calponin-homology (CH) domain-containing protein OS=Mus musculus OX=10090 GN=Hook2 PE=2 SV=1	Q3TKK8 (+1)	Hook2	83 kDa		1.5unknown	2.9984	2.0011
460	TRUE	Empty	Proteasome subunit beta type-5 OS=Mus musculus OX=10090 GN=Psmb5 PE=1 SV=3	O55234	Psmb5	29 kDa		0.8unknown	3.9979	5.0027
173	TRUE	Empty	Me1 protein OS=Mus musculus OX=10090 GN=Me1 PE=2 SV=1	Q99LF5	Me1	64 kDa	TRUE	2.0unknown	5.9968	3.0016
579	TRUE	Empty	ATP synthase subunit e, mitochondrial OS=Mus musculus OX=10090 GN=Atp5me PE=1 SV=2	Q06185 (+1)	Atp5me	8 kDa		0.5unknown	1.9989	4.0021
324	TRUE	Empty	ATP synthase subunit s, mitochondrial OS=Mus musculus OX=10090 GN=Dmac2l PE=1 SV=1	Q9CRA7	Dmac2l	23 kDa		1.0unknown	2.9984	3.0016
218	TRUE	Empty	Parkinson disease protein 7 homolog OS=Mus musculus OX=10090 GN=Park7 PE=1 SV=1	Q99LX0	Park7	20 kDa		1.7unknown	4.9973	3.0016
325	TRUE	Empty	Epimerase family protein SDR39U1 OS=Mus musculus OX=10090 GN=Sdr39u1 PE=1 SV=2	Q5M8N4	Sdr39u1	31 kDa		1.0unknown	3.9979	4.0021
461	TRUE	Empty	Uncharacterized protein OS=Mus musculus OX=10090 PE=2 SV=1	Q8C5W7 (+1)		20 kDa		0.8unknown	3.9979	5.0027
326	TRUE	Empty	Deaminated glutathione amidase OS=Mus musculus OX=10090 GN=Nit1 PE=1 SV=2	Q8VDK1	Nit1	36 kDa		1.0unknown	4.9973	5.0027
327	TRUE	Empty	10 kDa heat shock protein, mitochondrial OS=Mus musculus OX=10090 GN=Hspe1 PE=1 SV=1	Q4KL76 (+2)	Hspe1	11 kDa		1.0unknown	4.9973	5.0027
174	TRUE	Empty	Prostate and testis-expressed 13 OS=Mus musculus OX=10090 GN=Pate13 PE=4 SV=3	D3YWX3	Pate13	16 kDa		2.0unknown	3.9979	2.0011
462	TRUE	Empty	Cytochrome b-c1 complex subunit 6, mitochondrial OS=Mus musculus OX=10090 GN=Uqcrh PE=1 SV=2	P99028	Uqcrh	10 kDa		0.8unknown	3.9979	5.0027
228	TRUE	Empty	Uncharacterized protein OS=Mus musculus OX=10090 GN=Adam24 PE=2 SV=1	Q8CDV3 (+1)	Adam24	85 kDa		1.5unknown	5.9968	4.0021
144	TRUE	Empty	CCT-theta OS=Mus musculus OX=10090 GN=Cct8 PE=1 SV=1	H3BL49 (+5)	Cct8	53 kDa		3.0unknown	5.9968	2.0011
641	TRUE	Empty	Presequence protease, mitochondrial OS=Mus musculus OX=10090 GN=Pitrm1 PE=1 SV=1	Q8K411	Pitrm1	117 kDa		0.2unknown	0.99947	6.0032
117	TRUE	Empty	Elongation factor 1-gamma OS=Mus musculus OX=10090 GN=Eef1g PE=1 SV=1	Q4FZK2 (+2)	Eef1g	50 kDa		7.0unknown	6.9963	1.0005
5	TRUE	Empty	Glutathione S-transferase Mu 2 OS=Mus musculus OX=10090 GN=Gstm2 PE=1 SV=2	P15626	Gstm2	26 kDa		INFunknown	6.9963	0
6	TRUE	Empty	Y box protein 2 OS=Mus musculus OX=10090 GN=Ybx2 PE=1 SV=1	B2RUF0	Ybx2	38 kDa		INFunknown	7.9958	0
463	TRUE	Empty	Ribose-phosphate diphosphokinase OS=Mus musculus OX=10090 GN=Prps1l3 PE=3 SV=1	G3UXL2 (+3)	Prps1l3	35 kDa	TRUE	0.8unknown	3.9979	5.0027
464	TRUE	Empty	ATP-dependent 6-phosphofructokinase, muscle type OS=Mus musculus OX=10090 GN=Pfkm PE=1 SV=3	P47857 (+1)	Pfkm	85 kDa		0.8unknown	3.9979	5.0027
328	TRUE	Empty	Electron transfer flavoprotein subunit alpha, mitochondrial OS=Mus musculus OX=10090 GN=Etfa PE=1 SV=2	Q99LC5	Etfa	35 kDa		1.0unknown	2.9984	3.0016
329	TRUE	Empty	Cytochrome b5 type B OS=Mus musculus OX=10090 GN=Cyb5b PE=1 SV=1	Q9CQX2	Cyb5b	16 kDa		1.0unknown	3.9979	4.0021
266	TRUE	Empty	Sulfide:quinone oxidoreductase, mitochondrial OS=Mus musculus OX=10090 GN=Sqor PE=1 SV=3	Q9R112	Sqor	50 kDa		1.2unknown	4.9973	4.0021
610	TRUE	Empty	Sodium/hydrogen exchanger 9B1 OS=Mus musculus OX=10090 GN=Slc9b1 PE=4 SV=1	G5E8I2 (+1)	Slc9b1	62 kDa		0.4unknown	1.9989	5.0027
580	TRUE	Empty	Aflatoxin B1 aldehyde reductase member 2 OS=Mus musculus OX=10090 GN=Akr7a2 PE=1 SV=3	Q8CG76	Akr7a2	41 kDa		0.5unknown	1.9989	4.0021
229	TRUE	Empty	Cation channel sperm-associated protein 4 OS=Mus musculus OX=10090 GN=Catsper4 PE=2 SV=1	B3VNK5 (+1)	Catsper4	43 kDa		1.5unknown	2.9984	2.0011
330	TRUE	Empty	NADH dehydrogenase [ubiquinone] 1 alpha subcomplex subunit 12 OS=Mus musculus OX=10090 GN=Ndufa12 PE=1 SV=2	Q7TMF3	Ndufa12	17 kDa		1.0unknown	1.9989	2.0011
253	TRUE	Empty	Protein ABHD11 OS=Mus musculus OX=10090 GN=Abhd11 PE=1 SV=1	D3YYK0 (+1)	Abhd11	25 kDa		1.3unknown	3.9979	3.0016
162	TRUE	Empty	Membrane metallo-endopeptidase-like 1 OS=Mus musculus OX=10090 GN=Mmel1 PE=1 SV=1	B1AS15 (+6)	Mmel1	89 kDa		2.5unknown	4.9973	2.0011
611	TRUE	Empty	Long-chain-fatty-acid--CoA ligase ACSBG2 OS=Mus musculus OX=10090 GN=Acsbg2 PE=1 SV=1	Q2XU92	Acsbg2	74 kDa		0.4unknown	1.9989	5.0027
331	TRUE	Empty	Proteasome subunit beta type-4 OS=Mus musculus OX=10090 GN=Psmb4 PE=1 SV=1	P99026	Psmb4	29 kDa		1.0unknown	3.9979	4.0021
175	TRUE	Empty	WAP four-disulfide core domain 16 OS=Mus musculus OX=10090 GN=Wfdc16 PE=4 SV=1	A2A5H4 (+1)	Wfdc16	13 kDa		2.0unknown	5.9968	3.0016
552	TRUE	Empty	Testis anion transporter 1 OS=Mus musculus OX=10090 GN=Slc26a8 PE=3 SV=1	A0A3B2WCZ8 (+1)	Slc26a8	101 kDa		0.6unknown	2.9984	5.0027
524	TRUE	Empty	Maestro heat-like repeat family member 4 OS=Mus musculus OX=10090 GN=Mroh4 PE=1 SV=1	G3X8W1 (+1)	Mroh4	113 kDa	TRUE	0.7unknown	1.9989	3.0016
525	TRUE	Empty	Pyruvate dehydrogenase E1 component subunit alpha, somatic form, mitochondrial OS=Mus musculus OX=10090 GN=Pdha1 PE=1 SV=1	P35486 (+1)	Pdha1	43 kDa		0.7unknown	1.9989	3.0016
617	TRUE	Empty	Calcium/calmodulin-dependent protein kinase type IV OS=Mus musculus OX=10090 GN=Camk4 PE=1 SV=2	P08414 (+1)	Camk4	53 kDa		0.3unknown	1.9989	6.0032
642	TRUE	Empty	Hormone-sensitive lipase OS=Mus musculus OX=10090 GN=Lipe PE=1 SV=2	P54310	Lipe	83 kDa		0.2unknown	0.99947	6.0032
116	TRUE	Empty	Sulfite oxidase, mitochondrial OS=Mus musculus OX=10090 GN=Suox PE=1 SV=2	Q8R086	Suox	61 kDa		8.0unknown	7.9958	1.0005
7	TRUE	Empty	Protein disulfide-isomerase OS=Mus musculus OX=10090 GN=P4hb PE=1 SV=2	P09103 (+10)	P4hb	57 kDa		INFunknown	5.9968	0
332	TRUE	Empty	NADH-cytochrome b5 reductase OS=Mus musculus OX=10090 GN=Cyb5r3 PE=1 SV=1	F2Z456 (+2)	Cyb5r3	35 kDa		1.0unknown	3.9979	4.0021
484	TRUE	Empty	1700080O16Rik protein OS=Mus musculus OX=10090 GN=1700080O16Rik PE=2 SV=1	Q9D9G4	1700080O16Rik	32 kDa		0.7unknown	2.9984	4.0021
333	TRUE	Empty	Actin-like protein 7A OS=Mus musculus OX=10090 GN=Actl7a PE=1 SV=1	Q9QY84	Actl7a	49 kDa		1.0unknown	2.9984	3.0016
163	TRUE	Empty	MKIAA0617 protein (Fragment) OS=Mus musculus OX=10090 GN=mKIAA0617 PE=3 SV=1	Q6ZQ84 (+1)	mKIAA0617	91 kDa		2.5unknown	4.9973	2.0011
485	TRUE	Empty	MICOS complex subunit MIC60 (Fragment) OS=Mus musculus OX=10090 GN=Immt PE=2 SV=1	Q3TQL4 (+3)	Immt	75 kDa		0.7unknown	2.9984	4.0021
176	TRUE	Empty	BCL2-associated athanogene 6 (Fragment) OS=Mus musculus OX=10090 GN=Bag6 PE=1 SV=1	A0A1B0GX81 (+5)	Bag6	115 kDa		2.0unknown	3.9979	2.0011
334	TRUE	Empty	Nuclear pore complex protein Nup155 OS=Mus musculus OX=10090 GN=Nup155 PE=1 SV=1	A0A2R8VHH1 (+3)	Nup155	150 kDa		1.0unknown	3.9979	4.0021
553	TRUE	Empty	AAA domain-containing protein OS=Mus musculus OX=10090 GN=Afg3l2 PE=2 SV=1	Q3U7C0 (+2)	Afg3l2	89 kDa		0.6unknown	2.9984	5.0027
254	TRUE	Empty	NADH dehydrogenase [ubiquinone] iron-sulfur protein 3, mitochondrial OS=Mus musculus OX=10090 GN=Ndufs3 PE=1 SV=2	Q9DCT2	Ndufs3	30 kDa		1.3unknown	3.9979	3.0016
255	TRUE	Empty	Disintegrin and metalloproteinase domain-containing protein 2 OS=Mus musculus OX=10090 GN=Adam2 PE=1 SV=2	Q60718 (+1)	Adam2	82 kDa		1.3unknown	3.9979	3.0016
554	TRUE	Empty	1-acyl-sn-glycerol-3-phosphate acyltransferase gamma OS=Mus musculus OX=10090 GN=Agpat3 PE=1 SV=2	Q9D517	Agpat3	43 kDa		0.6unknown	2.9984	5.0027
335	TRUE	Empty	NADH dehydrogenase [ubiquinone] 1 beta subcomplex subunit 7 OS=Mus musculus OX=10090 GN=Ndufb7 PE=1 SV=3	Q9CR61	Ndufb7	16 kDa		1.0unknown	2.9984	3.0016
486	TRUE	Empty	Hydroxyacylglutathione hydrolase, mitochondrial OS=Mus musculus OX=10090 GN=Hagh PE=1 SV=1	A0A0R4J052 (+3)	Hagh	29 kDa		0.7unknown	2.9984	4.0021
612	TRUE	Empty	NADH dehydrogenase [ubiquinone] 1 alpha subcomplex subunit 8 OS=Mus musculus OX=10090 GN=Ndufa8 PE=1 SV=3	Q9DCJ5	Ndufa8	20 kDa		0.4unknown	1.9989	5.0027
336	TRUE	Empty	Prominin-1 OS=Mus musculus OX=10090 GN=Prom1 PE=1 SV=1	A0A0G2JDH9 (+6)	Prom1	93 kDa		1.0unknown	2.9984	3.0016
230	TRUE	Empty	Signal peptide peptidase-like 2B (Fragment) OS=Mus musculus OX=10090 GN=Sppl2b PE=1 SV=1	A0A1W2P794 (+1)	Sppl2b	29 kDa		1.5unknown	2.9984	2.0011
487	TRUE	Empty	Family with sequence similarity 71, member A OS=Mus musculus OX=10090 GN=Fam71a PE=2 SV=1	B7XG49	Fam71a	64 kDa		0.7unknown	2.9984	4.0021
256	TRUE	Empty	Tetratricopeptide repeat domain 39D OS=Mus musculus OX=10090 GN=Ttc39d PE=2 SV=1	Q0VF76	Ttc39d	70 kDa		1.3unknown	3.9979	3.0016
337	TRUE	Empty	NADH dehydrogenase [ubiquinone] 1 alpha subcomplex subunit 5 OS=Mus musculus OX=10090 GN=Ndufa5 PE=1 SV=3	Q9CPP6	Ndufa5	13 kDa		1.0unknown	3.9979	4.0021
177	TRUE	Empty	T-complex protein 1 subunit zeta OS=Mus musculus OX=10090 GN=Cct6a PE=1 SV=3	P80317 (+3)	Cct6a	58 kDa		2.0unknown	3.9979	2.0011
488	TRUE	Empty	Uncharacterized protein OS=Mus musculus OX=10090 GN=Eci1 PE=2 SV=1	Q9DBN7	Eci1	32 kDa		0.7unknown	2.9984	4.0021
489	TRUE	Empty	Fibrous sheath CABYR-binding protein OS=Mus musculus OX=10090 GN=Fscb PE=1 SV=1	A1EGX6 (+1)	Fscb	115 kDa		0.7unknown	2.9984	4.0021
257	TRUE	Empty	ADP-ribosylation factor 3 OS=Mus musculus OX=10090 GN=Arf3 PE=2 SV=2	P61205 (+1)	Arf3	21 kDa		1.3unknown	3.9979	3.0016
555	TRUE	Empty	Cation channel sperm-associated protein 1 OS=Mus musculus OX=10090 GN=Catsper1 PE=1 SV=1	Q91ZR5	Catsper1	79 kDa		0.6unknown	2.9984	5.0027
526	TRUE	Empty	Phosphoethanolamine/phosphocholine phosphatase OS=Mus musculus OX=10090 GN=Phospho1 PE=1 SV=1	Q8R2H9	Phospho1	30 kDa		0.7unknown	1.9989	3.0016
636	TRUE	Empty	Serine protease 55 OS=Mus musculus OX=10090 GN=Prss55 PE=1 SV=2	Q14BX2	Prss55	36 kDa		0.2unknown	0.99947	4.0021
178	TRUE	Empty	Complex I-49kD OS=Mus musculus OX=10090 GN=Ndufs2 PE=1 SV=1	D3YXT0 (+1)	Ndufs2	50 kDa		2.0unknown	1.9989	1.0005
125	TRUE	Empty	Cullin-associated NEDD8-dissociated protein 1 OS=Mus musculus OX=10090 GN=Cand1 PE=1 SV=2	Q6ZQ38	Cand1	136 kDa		5.0unknown	4.9973	1.0005
118	TRUE	Empty	Carbonic anhydrase 2 OS=Mus musculus OX=10090 GN=Ca2 PE=1 SV=4	P00920	Ca2	29 kDa		7.0unknown	6.9963	1.0005
119	TRUE	Empty	Clathrin heavy chain OS=Mus musculus OX=10090 GN=Cltc PE=1 SV=1	Q5SXR6 (+2)	Cltc	192 kDa		6.0unknown	5.9968	1.0005
338	TRUE	Empty	Kunitz-type protease inhibitor 4 OS=Mus musculus OX=10090 GN=Spint4 PE=2 SV=1	Q9D263	Spint4	18 kDa		1.0unknown	3.9979	4.0021
638	TRUE	Empty	Lymphocyte antigen 6K OS=Mus musculus OX=10090 GN=Ly6k PE=1 SV=1	Q9CWP4	Ly6k	17 kDa		0.2unknown	0.99947	5.0027
8	TRUE	Empty	Prelamin-A/C OS=Mus musculus OX=10090 GN=Lmna PE=1 SV=2	P48678	Lmna	74 kDa		INFunknown	4.9973	0
9	TRUE	Empty	Calmegin OS=Mus musculus OX=10090 GN=Clgn PE=1 SV=2	P52194	Clgn	69 kDa		INFunknown	5.9968	0
10	TRUE	Empty	PGAP2-interacting protein OS=Mus musculus OX=10090 GN=Cwh43 PE=1 SV=1	Q91YL7	Cwh43	78 kDa		INFunknown	6.9963	0
[truncated: 304 more rows]

## Sheet: 5. Whole sperm aqueous
Whole sperm aqueous
[truncated: 616 more rows]

## Sheet: 6. Whole sperm detergent
Whole sperm detergent
[truncated: 576 more rows]
